# Supplementary material for: Elevated Peptides in Lung Lavage Fluid Associated with Bronchiolitis Obliterans Syndrome
Source: PLoS One. 2014 Jan 2;9(1):e84471. doi: 10.1371/journal.pone.0084471 (PMC3879344; doi:10.1371/journal.pone.0084471)
Supplement: Table S1 — All identified MS/MS features identified by retention time and m/z. (XLSX) [file pone.0084471.s001.xlsx]

## Sheet: Sheet1
				High Intesity Samples																		High Intensity samples-Replicates																			Low Intensity samples						Low intensity samples-replicates
			Sample Type	Control	Control	<12 Mo	<12 Mo	<12 Mo	<12 Mo	<12 Mo	>12 Mo.	>12 Mo	BOS	BOS	BOS	BOS	BOS	BOS	BOS	BOS	BOS	Control	Control	<12 Mo	<12 Mo	<12 Mo	<12 Mo	<12 Mo	>12 Mo.	>12 Mo	BOS	BOS	BOS	BOS	BOS	BOS	BOS	BOS	BOS		Control	Control	Control	Control	Control	Control	Control	Control	Control
ID	Ret. Time	Mass	Sample No	5	39	2	6	30	38	54	60	64	12	24	34	35	56	66	72	75	77	5A	39A	2A	6A	30A	38A	54A	60A	64A	12A	24A	34A	35A	56A	66A	72A	75A	77A		1	3	7	9	11	13	1A	3A	7A
	1.4534	235.173		1746.71	1707.88	893.558	739.17	715.485	1482.5	1311.58	1650.4	931.651	549.476	521.843	1435.63	1350.5	788.265	2498.8	2671.61	2478.98	1570.76	1907.33	1652.87	915.045	809.547	731.565	1495.41	1292.09	1631.64	915.466	565.198	488.993	1412.96	1322.54	771.325	2493.18	2860.7	2518.1	1592.86		1968	2114.56	2493.25	2606.17	2260.95	1868.9	2127.27	2270.74	2580.24
	3.8448	288.29		546.538	79.3605	137.21	232.371	207.856	443.817	225.962	188.243	249.344	126.806	111.679	456.586	344.561	186.138	436.234	589.901	554.837	338.846	443.022	510.503	110.725	227.281	188.218	411.341	226.481	197	259.276	106.678	95.315	430.654	326.766	183.126	493.904	640.342	557.321	359.634		510.964	583.094	751.169	329.865	692.44	490.298	453.455	521.376	647.154
	3.7118	288.291		375.963	285.916	110.427	159.57	109.865	242.122	159.063	164.509	146.869	105.788	82.6582	275.328	206.289	136.254	267.403	432.675	376.499	188.81	296.956	358.873	93.0347	169.537	142.714	310.706	216.446	183.414	181.685	91.6227	82.6022	298.811	282.881	144.981	291.827	453.821	443.927	241.58		396.887	417.755	527.216	316.41	522.33	386.187	311.585	368.525	460.54
	2.7189	396.264		49.04	21.8615	197.724	187.263	230.735	261.136	230.637	345.421	83.0528	215.618	212.954	241.628	121.126	55.4072	87.5757	61.9017	118.698	101.471	42.1422	23.5129	169.086	153.276	241.647	257.129	252.833	378.018	76.0059	208.158	199.376	197.853	124.955	60.3002	80.9009	59.2146	158.713	153.899		107.206	240.313	24.6867	207.988	181.027	255.79	86.6101	212.262	23.7899
	1.4947	469.352		96.6979	87.8544	34.548	29.6667	19.1384	55.8116	41.4403	56.1762	15.6994	14.5076	11.3329	65.5812	49.6477	16.6645	93.0708	102.773	65.0469	43.609	97.8016	79.488	47.7498	34.8954	21.0909	58.0035	53.3991	68.6142	28.4485	13.8055	11.3456	63.1549	46.6883	21.6834	139.624	158.693	106.147	77.6068		130.112	122.762	163.374	147.228	121.795	108.784	155.903	155.922	145.137
	3.5942	288.292		106.502	105.368	29.1557	51.6636	45.82	96.93	58.2145	47.5239	45.6918	28.616	27.5717	93.3608	80.4445	39.2675	70.1107	117.602	128.401	76.0318	88.8329	118.155	27.4758	49.8691	39.3441	90.594	63.0667	183.35	41.8824	29.8557	24.8425	86.4618	88.023	42.9644	78.6155	109.202	132.527	80.3563		108.146	123.697	145.503	105.421	149.052	106.162	92.4687	114.312	133.714
	4.3675	316.322		98.6258	96.4775	0	55.2226	24.3531	68.7382	18.1631	9.2757	46.7169	7.5836	4.7745	88.3873	45.0737	19.1231	73.5631	115.141	59.2606	36.4897	82.8255	82.7045	0	47.8623	19.537	71.3962	0	8.5042	41.792	7.3537	4.0004	89.5995	37.7986	16.1328	71.1932	124.704	64.5809	39.388		85.149	120.979	121.184	10.6752	174.136	83.6087	0	110.325	96.369
	2.7647	455.287		0	0	0.2718	0	0	0.0566	0	0	0.0303	0.0473	0.0353	0	0.0796	0	0.1269	0	0	0	0	0	0.2913	0	0.0333	0	0	0.1238	0.0295	0.0317	0	0	0	0.0313	0	0	0	0		538.704	0	0.4155	0	0.0628	0	476.779	0	0
	2.4384	415.167		0	0	0	0	106.602	0	302.408	0	0	0.0276	0	0	540.275	142.194	24.2373	0	0	0	0	0	0.018	0.0697	107.292	0	326.841	0	0	0	0.0284	0	510.922	141.816	32.054	0.1338	0.0895	0		0	0	0	0	508.229	0	0	0	0
	1.407	291.147		0.2678	7.4797	41.053	0	2.6111	36.2179	17.8225	0	13.2776	11.3439	10.366	0.0835	6.4751	0.1681	25.8691	117.174	65.4143	22.4641	0.4989	5.6663	32.4504	0.0123	1.8448	29.5205	16.5047	0	17.7685	10.4928	10.3019	0	5.586	0.2145	27.191	125.121	72.9671	24.5735		278.4	0	108.794	4.3716	8.2155	59.1369	219.198	0	89.0589
	1.6601	251.18		39.2936	58.5118	67.9365	59.5869	26.1037	25.8887	73.1733	100.711	14.9802	45.8642	55.4993	68.349	46.6999	40.2081	15.5978	25.5848	30.038	22.8783	37.4397	68.9533	57.0714	64.3404	20.8683	33.8076	60.8325	104.285	13.3062	41.8754	54.5528	64.5936	72.3205	42.3051	17.8467	23.9958	30.9	21.8293		89.3065	70.1383	30.0985	123.231	41.1684	47.6207	76.9843	73.4709	31.8888
	2.7074	441.27		0	0	0.1152	0	0	0	0.0237	0	0	0	0	0	0	0	0	0.1011	0	0	0	0.012	0.0412	0	0	0	0	0	0	0	0	0	0	0	0	0	0	0		321.517	0	0	0	0	0.0335	262.74	0	0
	4.1064	432.238		29.486	23.5942	24.1676	21.7873	25.4031	26.9882	7.6748	25.3775	5.7269	21.6791	19.9672	35.997	33.1957	21.6213	14.4372	16.3985	9.7319	10.5088	16.9967	11.3154	14.9127	7.9654	10.7687	13.042	6.1425	17.121	4.4357	13.3627	13.5783	17.9134	9.9897	15.0363	12.5048	9.4381	5.9808	7.004		58.5259	49.5069	82.1144	40.0609	15.7079	30.5927	27.2554	19.621	33.9267
	1.4488	491.335		16.1819	15.9475	2.7269	4.8987	1.0793	14.267	10.43	7.7973	1.6433	0.3079	0.2003	25.7251	10.6507	1.5246	32.7932	22.8827	32.6642	12.4177	17.8203	14.9935	3.0129	6.219	0.937	15.7303	11.2779	9.1053	1.5941	0.4008	0.2893	24.9444	9.8909	1.3947	33.7071	24.1205	28.1678	12.7949		36.3245	41.0326	34.0924	42.8711	46.3232	44.3398	37.5922	50.0565	36.3362
	2.2957	256.172		0	0	0	0.5096	0	0	0	0.4481	0	0	0	0	6.1621	0	0	0	0	0	0	0	0	0.5713	0	0	0	0.4729	0	0	0	0	6.6136	0	0	0	0	0		0	224.931	0	0	0	0	0	223.957	0
	4.4851	316.322		35.563	52.9442	0	25.5406	7.6711	25.48	0	0	23.8233	0	0	34.9589	20.7242	0	26.3756	48.5264	0	0	36.6362	31.7814	2.2667	11.7242	3.8414	23.6998	0	2.1674	25.755	0	1.6105	20.1236	12.9494	1.9867	24.375	41.7462	0	16.3988		0	52.0209	45.3954	0	93.9912	32.3105	0	60.852	50.6803
	2.4001	401.152		0	0	0	0.0455	103.748	0	243.934	0	0	0	0	0	182.433	122.624	26.1726	0	0	0	0	0	0	0	109.603	0	238.444	0	0	0	0	0	192.5	140.069	27.7259	0	0	0.0862		0	0	0	0	179.323	0	0	0	0
	1.4485	569.275		9.7642	14.3172	1.1722	2.676	0.7197	13.5703	9.2441	10.5614	1.0091	0.243	0.2017	20.9987	7.7029	1.056	31.7968	23.2067	32.053	10.8916	11.7569	14.2885	1.4843	3.6897	0.661	13.6167	10.495	13.1679	1.1279	0.3027	0.2264	21.6313	7.7114	1.0344	34.4389	23.5816	29.8077	11.8682		13.2752	26.9937	26.9757	35.2364	35.4045	32.4446	15.2231	40.0587	32.5373
	1.4498	559.249		1.9592	4.5066	0.0434	0.2829	0	1.6582	1.2578	1.2566	0	0	0	11.431	0.6754	0	17.9117	19.0865	13.0505	1.9225	2.6355	4.2333	0.0599	0.24	0	2.0327	1.36	1.3875	0	0	0	11.0407	0.6583	0	18.3882	22.0937	10.1824	1.9869		13.3872	22.4657	27.9779	34.9695	38.601	28.0818	15.4523	39.128	26.9365
	4.2543	316.322		30.3783	26.6152	3.9587	16.8313	6.1138	22.7017	5.0156	4.4606	7.7023	3.7952	2.191	17.8347	13.623	6.4248	20.2836	32.1721	18.1511	13.0057	33.5691	28.2392	3.5537	10.3583	6.5206	20.8348	6.8202	4.3519	14.033	3.5762	2.5481	24.4904	7.9333	7.5454	15.6566	32.0302	17.9412	15.8828		27.9385	35.2476	35.2345	7.3976	22.8394	22.7811	29.0821	37.3932	0
	1.797	458.143		0.0441	0	0	0.0273	0	0	0	0	0	0	0	0.3112	0.018	0	0	0	0	0	0	0	0	0	0	0	0	0.0343	0	0	0	0.3515	0	0	0	0.0566	0	0		0	148.615	0	0	0	0	0	119.59	0
	3.6032	404.208		16.2479	12.7408	5.2271	5.6113	3.1381	9.5488	6.9696	8.5647	3.208	4.7031	3.9052	23.9721	9.4337	6.3076	17.3972	8.1674	7.9425	8.65	9.9923	8.1729	3.8308	4.9337	2.4219	6.5475	4.6487	7.4963	2.6579	3.7357	3.3018	19.1411	7.5698	5.1764	13.364	7.0722	6.0622	6.8226		14.3046	18.2278	17.718	19.3439	16.8505	54.2515	11.2421	13.7069	14.98
	1.3984	599.387		23.0618	22.8374	2.2345	5.1443	0	8.6685	10.416	5.4911	2.2228	0.6753	0.2203	6.8424	10.848	2.6973	20.5913	28.0316	17.612	10.9915	24.4796	22.9527	3.3661	6.8205	0.3556	10.0362	11.2366	6.5242	1.7949	0.6539	0.3446	9.5429	8.7598	2.5547	21.9845	28.8259	18.8672	12.343		33.9406	23.3066	30.1225	16.8729	11.8143	5.1234	26.1451	30.2107	36.5748
	1.5896	235.184		5.0795	25.726	15.1133	19.7939	6.0383	24.9796	7.5671	16.9157	0	2.0864	9.3085	27.5826	29.3865	10.23	7.6248	10.3281	3.0423	22.5403	6.6058	31.3792	5.9297	33.5333	0	0	14.8603	85.1584	0	1.3187	0.5696	0.8367	0	2.6808	11.161	0	9.9832	0		0	2.5825	0	47.0293	5.1421	59.8672	31.0717	0	0
	2.0614	291.208		0	0.3106	0.0974	0.1632	0	0.2869	0.196	0.1328	0.1219	0.0647	0.0704	0.2695	0	0	0	0.5179	0.4116	0	0.3763	0	0.1709	0.089	0.0863	0.317	0.1358	0.2033	0.1014	0	0.0654	0.3024	0.2277	0.1537	0.5622	0	0	0		101.483	0.386	0	0.5442	0	0.3376	103.623	0	0.52
	2.7509	368.235		14.9755	4.0251	8.925	8.8636	9.9447	12.0132	21.6017	24.6239	3.4585	7.689	8.3577	21.206	23.684	11.714	6.9804	3.6077	3.6594	10.9584	17.1195	4.0649	10.4741	11.1174	9.3577	13.4679	22.7506	26.276	3.711	10.4144	8.7944	23.1152	31.9954	12.9511	6.4673	3.4932	4.2323	9.8859		14.2996	18.0795	37.6152	6.8877	8.3173	15.248	15.2874	17.4806	46.2244
	1.3959	207.153		8.1507	24.0955	4.138	6.8375	1.0164	15.6492	7.2241	5.2325	2.4567	2.8695	2.9202	15.3444	4.1907	7.5277	3.1934	4.4431	1.9078	3.9186	8.5855	24.8937	4.8736	6.5923	0.6023	14.9937	8.0348	3.1464	2.5879	3.094	3.1815	15.1421	4.1283	7.6098	2.7533	4.7215	2.5225	4.1549		31.5069	7.5278	14.7379	15.4228	11.2785	6.3073	38.0716	7.1954	14.3736
	4.1907	316.323		14.5158	16.0529	1.7581	5.4105	4.6308	14.1488	4.5161	3.3512	7.7023	1.6087	2.3512	4.7484	8.8815	5.9453	0	24.5658	9.6325	10.2277	14.0701	16.6521	1.9602	10.4066	3.8699	15.3788	5.1381	3.2359	4.5706	2.8934	1.836	9.7649	7.9333	5.6529	13.0689	22.2789	15.4611	10.4393		13.3607	18.5845	21.1083	5.5842	22.8394	4.6461	16.4898	19.8974	21.5028
	1.2998	384.772		8.369	8.6578	0.6997	1.2123	0.295	4.6764	2.2191	2.3075	0.505	0.1683	0.178	8.0248	2.5532	1.0686	11.2822	17.7606	9.1391	3.8704	10.6572	10.0441	0.5132	1.6104	0.2928	4.6887	2.7348	3.1324	0.5162	0.307	0.24	7.7347	3.2787	0.9853	12.1693	16.4017	11.1108	4.4368		14.5931	14.9213	18.9817	13.1467	13.327	10.2609	11.8301	15.0986	20.1437
	2.7732	244.195		9.0804	12.3387	3.0066	4.3011	5.5434	6.759	10.0405	14.074	5.9162	2.5433	1.6923	5.0568	7.1348	6.1131	13.0221	11.6415	8.4724	8.5047	11.6777	10.4893	3.1049	4.2019	5.5378	6.4514	9.7567	14.559	6.1088	2.3616	1.7924	4.9836	6.5936	5.9519	10.7514	9.5454	8.7646	7.8823		16.27	8.1141	17.8209	17.5287	16.6234	6.7916	15.739	8.7581	17.551
	1.9467	194.085		3.2806	5.6132	6.4393	7.9054	1.982	13.9402	16.273	15.4049	2.7236	3.4754	4.5781	10.0221	8.6781	5.0918	13.0117	5.8812	15.7274	10.1725	3.8412	4.343	5.4305	7.8575	1.8318	11.9319	16.6962	11.2767	1.7863	4.0679	3.1903	8.8556	9.8105	3.408	11.7454	3.9356	12.594	6.4357		8.9902	20.5797	7.9598	10.5435	9.7151	22.2628	6.7667	17.2858	7.1143
	1.7109	430.244		14.0988	11.0149	3.4414	10.0698	1.4751	6.6179	8.8052	3.7221	3.1618	1.4068	0.5004	6.507	17.9404	3.2391	15.9577	7.2076	11.8229	9.1242	15.7552	11.5223	3.3514	9.271	1.2557	7.0756	8.702	4.5277	3.596	0.5422	1.4371	6.4756	23.0234	3.5701	14.6497	7.0507	12.6658	8.7195		8.8062	21.1264	14.4729	16.8094	10.1894	7.7995	9.3977	19.5914	15.0627
	1.4164	300.2		12.5952	13.5736	0	2.339	0	6.4752	0	0	1.1387	0.461	0	5.3617	7.4023	2.1975	13.5923	19.778	13.3865	8.5566	12.5129	12.2354	2.748	1.9567	0	6.518	0	0	0.9254	0	0	6.0673	6.4239	2.061	14.7988	20.7134	12.188	8.3765		14.3919	16.3232	20.7358	0	14.4619	6.2169	0	9.8981	20.7855
	1.6286	260.18		5.3757	25.2519	6.4526	5.5314	1.19	21.1941	4.246	12.8747	0.9902	1.1966	1.546	12.8274	6.698	5.6671	0.7064	1.3224	1.0446	2.6113	5.9937	24.6526	7.1785	7.4303	1.0852	22.3061	3.8632	11.5023	1.0109	1.337	1.9826	13.0863	6.6611	5.0402	0.7126	1.5049	0.7491	2.4402		38.8802	2.4728	9.663	10.0302	3.2874	5.7962	29.5541	2.9998	10.5162
	1.5519	231.153		7.6076	3.5196	6.1141	3.7007	1.0103	2.8512	18.4365	15.5278	1.471	1.0106	1.0047	7.1178	11.7916	1.3443	9.8299	8.4818	6.085	4.8466	7.588	3.4673	6.1191	4.0121	0.9675	2.9767	20.1617	15.2366	1.4387	1.0297	1.0724	6.9955	10.291	1.235	9.3511	7.0944	6.5879	5.3259		8.3267	14.05	5.6279	3.8084	16.7731	13.3557	7.7699	16.1626	6.8738
	1.6486	713.416		3.149	4.6807	1.8245	7.5892	0.7655	3.2588	12.515	6.4927	1.5758	0	3.0976	2.6807	5.3743	1.4908	12.8907	20.534	13.0041	13.7085	3.4806	4.3235	1.8637	7.5497	0	3.0464	11.617	6.571	1.5872	5.1381	0	2.742	6.6219	1.7303	14.0932	17.7881	16.7657	14.7842		18.7738	16.2031	8.7199	6.7656	5.9162	4.2588	21.1807	15.432	10.9568
	3.875	332.313		8.2832	12.8245	1.9246	4.1023	3.9328	10.616	5.3001	3.3571	5.8994	1.76	2.1563	10.8147	8.628	4.6319	8.9417	15.2968	14.5938	9.4758	8.7849	12.1902	2.2767	4.3604	3.5505	11.6463	5.2285	3.6634	4.6185	2.0766	1.408	11.1607	8.3792	4.5358	8.2458	15.068	12.9851	8.6746		8.1602	10.177	13.4638	5.0987	14.079	9.4309	7.6142	10.0561	10.8043
	1.3852	316.214		14.4789	16.1589	1.3636	1.491	0.2205	4.1774	1.0028	0	0.4478	0.2676	0	7.3009	5.2128	1.6938	6.3943	11.2706	5.3288	5.1564	17.5224	14.2955	1.1028	2.4714	0.8266	4.0606	1.3641	0.8652	0	0.2916	0	8.0261	4.9942	1.7451	7.0938	11.5651	6.1554	5.5487		10.1183	15.1785	8.9883	8.9975	9.2122	7.1854	9.5467	10.9813	8.2553
	4.1054	460.27		6.8688	6.4748	3.8768	3.8149	3.9997	6.8814	2.2532	4.142	1.4554	3.7684	1.938	6.0158	6.9539	5.084	3.7831	7.7928	5.2089	3.95	8.2712	4.1805	6.2839	3.5162	3.3103	4.948	2.2003	3.3141	1.2068	4.0899	2.8234	5.8244	3.9516	4.848	3.7217	5.456	3.1816	3.032		10.5383	7.9789	17.2696	10.811	4.6542	7.1693	10.1654	7.5058	13.0824
	1.452	561.247		1.043	1.7477	0.2527	0.1629	0.191	0.8008	0	0.5147	0.7435	0.5467	0.5174	4.5678	0.2569	0	6.4002	0	5.0042	0.9054	1.5256	1.4661	0.2026	0.2399	0.3066	0.9049	0	0.6873	0.7359	0.6235	0.641	4.3592	0.3157	0.1208	6.6938	0	4.0161	0.7445		5.8429	9.7113	0	14.7008	16.7481	10.5143	0.4104	15.8307	11.031
	2.2246	242.157		0	0	0	0.0768	0	0	0	0	0	0	0	0	1.1656	0	0	0	0	0.0379	0	0	0	0.1236	0	0	0	0.0962	0	0	0	0	1.221	0	0	0	0	0		0	56.2239	0	0	0	0	0	43.5423	0
	3.9087	304.289		7.3008	8.6509	1.554	3.8257	2.6991	8.426	5.5191	2.7946	4.2028	1.2576	0.8891	9.2791	4.5932	3.2269	11.2294	11.8778	9.3334	5.0188	7.216	6.9195	1.5156	4.2362	2.4857	7.5975	4.3833	2.5708	3.842	1.0931	0.726	8.428	4.1593	2.7192	10.99	10.8127	7.9014	4.9052		11.7162	7.6253	11.843	3.2536	12.3682	9.3342	12.1268	7.9846	11.7026
	1.3952	358.209		19.2038	2.948	5.0396	2.3357	0	1.5964	6.7808	2.6034	2.249	1.3844	1.5518	2.731	1.5861	0.9707	3.7391	1.8618	3.5776	1.3887	17.4724	3.195	4.9211	2.8538	0	0.7641	7.2172	1.6214	1.981	1.6318	1.3731	2.7588	1.4541	1.0689	4.1991	2.1607	3.3057	1.1752		2.6711	15.1595	2.0378	17.8166	8.6182	8.277	2.0075	17.8865	2.6429
	2.0149	654.856		4.826	0.6013	2.3104	17.108	0.6812	4.0967	0.1619	0	3.9244	0.9219	0.7523	2.6287	0.3249	5.5114	0	1.971	0.8383	0.7554	4.7104	0.5395	2.215	23.9309	0.7017	4.1825	0	0	3.9033	0.803	0.7698	2.351	0	4.9791	0.0483	1.5921	1.0851	0.7317		49.512	0.0789	0	2.0724	0	0.5572	47.678	0.0426	0
	3.739	244.268		5.3899	9.9594	1.6597	2.3746	3.477	10.86	6.5945	2.8026	4.5877	1.5866	1.4361	10.2693	6.6689	4.8909	12.0147	10.2488	12.8493	8.3292	6.1556	8.6249	2.3772	0	2.6642	10.0018	5.4394	3.1469	2.6757	1.9542	1.7035	9.1162	5.4137	3.8606	10.3177	10.4603	9.5294	7.7019		7.9827	7.8545	11.0031	6.4025	10.9574	6.4967	0	8.9307	10.2736
	3.4894	288.293		0	0.6972	5.5816	0.334	0	0.8747	0.4637	0	0	0	0	0	0.4308	0.2708	0	0	0	0.5886	18.3523	0.6953	0	0.3656	0	28.9889	14.8482	0	0	6.8189	0.1484	0.6369	0	0.232	0	26.324	31.9135	0		0	0	28.5435	21.9514	0	0	0	0	31.554
	4.106	415.213		6.4648	5.0249	4.7231	2.782	4.0528	6.0946	1.9646	6.8333	1.3811	4.2304	2.7568	5.1563	5.1305	5.5107	4.0471	4.856	2.6404	2.9075	4.4941	2.7831	3.8519	2.208	2.5447	3.347	1.5647	3.9306	1.0155	2.9996	2.7358	4.4851	2.4894	3.991	3.138	2.359	1.6251	1.8824		11.2773	7.8237	13.9425	8.1711	3.265	5.6539	5.854	5.7114	7.4771
	3.8432	583.559		7.8769	10.5144	0.2221	4.7669	1.5186	6.4294	1.19	0.0729	4.449	0.4263	0.3162	9.0993	4.4266	1.5671	1.9343	8.2757	6.7628	3.9277	9.6107	8.7159	0.2336	4.8189	1.3588	6.2843	0.7069	0.1134	3.6049	0.4694	0.245	8.4401	4.2322	1.6674	1.7879	7.5705	5.5303	3.3674		8.6656	8.5672	12.1934	0.5087	13.6101	5.7939	6.5297	7.2618	11.7035
	3.8774	244.268		7.0011	5.2747	1.4697	3.1091	1.5655	5.1566	2.3323	1.8765	2.7715	1.2593	0.8902	4.9318	4.1477	2.3887	5.1699	9.2794	0	3.5525	7.0259	6.3441	1.1789	3.1838	2.2086	4.3508	2.9792	1.796	3.4611	1.1462	0.8936	7.8553	4.2258	2.5128	6.0054	8.7917	6.97	4.3078		10.3497	8.4843	10.9945	3.3729	10.7908	4.707	11.6072	8.5924	12.3178
	1.6495	357.213		1.8975	3.2999	1.3919	5.7025	0.8202	2.221	8.7538	5.9404	1.4516	0.644	0.6688	1.5868	4.5062	1.1274	8.6675	14.996	8.793	8.5824	2.1207	2.8383	1.4373	5.4682	0.8079	2.317	8.0592	5.2387	1.5579	0.8245	0.716	2.0052	4.7306	0.9673	8.0933	13.0717	9.4094	8.6336		12.8524	13.3024	7.5221	5.1362	6.259	3.4064	12.2805	12.5776	7.3486
	1.4485	475.364		2.8301	3.9157	0.5001	0.9225	0.26	3.0298	2.1309	1.5326	0.3647	0.0627	0.0553	5.2109	2.0151	0.2563	8.3243	6.8597	7.4947	2.9996	3.3923	3.784	0.5632	1.1003	0.2629	3.3939	2.42	2.0335	0.3437	0.0919	0.0302	6.123	2.0002	0.2802	8.4581	7.6801	7.549	3.2603		5.6991	8.2194	7.5839	8.839	10.6293	7.1233	6.8281	10.9787	10.0284
	1.401	441.788		3.1062	3.9279	0.238	0.7852	0	1.9884	1.8182	1.9088	0.3479	0.0278	0.0409	1.1983	1.7141	0.3271	5.6871	10.8872	4.5867	2.2038	3.2049	3.6141	0.4052	0.8716	0.0227	1.9244	1.9238	1.0645	0.4975	0	0.0314	1.5044	1.7813	0	6.7474	11.7144	4.6203	1.9827		6.3656	11.7923	15.4928	6.4745	5.6218	2.1795	5.5917	11.9202	15.5192
	1.6568	485.349		4.3121	6.6909	7.5825	6.7832	1.7597	4.806	15.933	16.642	0.973	1.6804	1.5965	10.8894	10.3036	1.8418	1.4686	1.2639	3.1802	3.5759	3.5748	7.3217	7.8406	8.2098	2.1637	4.2097	16.5466	20.9654	0.8389	1.6068	1.6168	12.4341	11.8557	2.4337	1.9625	1.1909	2.3862	3.9691		10.6627	10.3194	1.6	11.3948	5.8746	7.6246	10.7107	10.2513	1.5778
	1.8389	299.154		5.4752	5.3091	2.1646	1.9579	1.5753	5.2246	2.2307	5.7879	1.0509	1.0199	0.7953	5.2971	4.4814	2.7212	5.1083	7.3512	4.8745	4.6226	6.1948	4.0146	2.2529	2.0269	1.4951	4.302	2.0955	5.0009	0.8342	1.0213	0.8236	4.5372	3.5725	2.4666	4.782	5.6306	3.7961	4.0918		7.754	7.301	10.8132	7.9437	4.5974	5.2696	6.5958	6.1723	8.0102
	1.4313	470.357		1.945	0	0	0.0621	0	4.0532	0	0.1465	0	0	0.4988	0	5.4381	1.3373	0	0	0	2.0587	12.8559	0	0	0.6308	0	5.6061	0	0	0.498	0.0869	0.2388	0	0	1.7556	0	0	0	0		15.4641	0	0	7.7813	19.6836	0	19.994	0	0
	1.2524	243.185		4.8485	7.3736	0.4779	0.5511	0.3889	1.6309	0.9336	0.797	1.0929	0.2546	0.1785	2.8062	1.3152	0.9155	7.3324	11.3862	5.2998	3.1263	5.0897	6.0364	0.428	0.5713	0.3475	1.4658	0.9223	0.9213	0.917	0.3136	0.2523	2.4211	1.6358	0.8863	8.1857	12.29	4.8871	3.3167		7.5338	5.0611	12.833	6.3558	6.3883	3.2037	6.674	4.7159	12.5698
	1.4015	497.288		0	0.865	2.3491	0	0.9221	3.6886	3.2424	0.039	0.3669	0.8957	0.8943	0	0.2817	0	0	0	0.2634	0.272	0	0.8163	2.0513	0.3673	0	4.6709	3.5107	0	0	0.837	0.961	0.1624	0.3135	0	0	0	0.2483	0.3963		36.066	0	0.667	0	0.5937	2.414	34.5778	0.071	1.6337
	2.718	471.308		2.5999	3.1869	0.942	1.9407	0.638	2.7701	2.9003	4.3004	2.0237	0.7624	0.8644	2.921	3.6484	2.7142	2.1212	8.1254	2.5976	2.4763	2.634	3.2191	1.0439	0	0.6997	3.1602	2.8857	4.4077	2.1098	0.8443	0.8949	2.7672	3.7284	2.9555	2.0775	9.6196	2.4	2.4333		10.0017	11.0113	7.1892	6.2217	2.8541	2.2632	9.356	11.7512	7.3012
	1.3142	585.374		16.8611	10.8423	1.5121	2.4732	0.5597	2.3233	1.4711	1.2763	0.6222	0.223	0.4049	5.9386	2.8974	1.1855	4.1394	5.2515	2.8949	2.36	17.6087	11.4233	1.3018	2.8569	0.5559	2.4001	1.4623	1.2973	0.5728	0.3927	0.4439	6.6024	3.0714	1.252	4.8316	6.6298	3.0362	2.4102		4.9758	9.9867	9.0495	5.4265	3.9755	5.2686	5.5239	11.2085	9.3825
	2.4437	396.266		0.9417	0.1913	11.2747	5.9065	7.0442	4.2468	14.254	7.4464	1.8026	2.7146	2.7094	11.5135	4.7412	1.8845	4.6333	1.5624	3.2323	11.2011	0.8426	0.2391	12.5364	8.9055	7.7368	4.1336	14.4733	7.4088	1.6015	3.7655	4.3075	11.7317	5.162	1.9223	4.0762	1.4545	3.2497	11.5135		1.0995	6.5948	1.3536	9.5908	12.5413	7.3961	1.2275	5.8513	1.142
	1.3957	413.292		3.3147	22.2936	1.7391	4.3449	0	11.6758	3.049	0.3359	0.8204	0.4189	0.3256	13.2775	1.0805	2.9675	0.2284	0.1476	0.5184	0.6484	2.9453	28.093	1.8514	4.0485	0.0452	10.4161	3.1313	0.4496	0.798	0.6071	0.4026	15.501	0.9735	3.1952	0.5726	0.1176	0.5167	0.6504		28.7674	1.0441	1.836	2.62	1.2914	0.9156	27.0226	0.9604	3.0526
	4.1966	454.293		8.7007	5.6177	4.8555	6.6001	2.4295	8.3958	3.8269	1.072	3.006	1.5202	2.1525	1.1107	5.8414	2.7596	6.0098	2.1155	3.2009	3.8758	6.2548	3.6526	3.6745	6.45	1.8217	5.9163	3.0547	1.6208	2.3287	1.4997	1.1707	0.8843	5.0336	2.3209	5.3491	1.6499	3.1365	2.835		1.8732	10.4306	9.0181	5.0081	6.1888	3.3031	1.6173	8.7208	7.5302
	3.6038	387.182		3.8208	3.0135	1.4285	1.6615	0.6605	2.5413	1.8676	2.3344	0.8052	1.2034	1.1333	6.5276	2.5553	1.3965	4.3483	1.7773	2.2584	2.3132	2.9828	2.151	0.9181	1.2733	0.6431	1.6721	1.2017	1.3837	0.5353	0.8829	0.6753	4.2229	1.7839	1.097	3.051	1.494	1.6021	1.741		4.7082	4.7994	5.0897	5.3327	4.5015	11.3643	2.9085	3.8045	3.769
	1.3307	402.216		9.7281	6.4895	1.5743	1.3526	1.363	1.2459	1.1446	1.2207	0	0	0.5498	3.7844	1.7421	0.8092	1.0592	1.4474	1.0448	0.7941	12.4394	5.4064	1.6078	1.5036	1.1935	1.3902	1.1966	1.4939	0	0	0.5803	3.6619	1.5982	0.8049	1.5376	1.9132	1.018	0.902		6.4641	13.8316	2.9251	2.847	3.7287	5.5679	5.2084	10.2418	2.5536
	1.838	316.179		4.64	4.5185	1.8622	1.8536	1.0487	3.5457	1.7359	4.6092	0.7581	0.6706	0.5226	4.7994	2.7128	1.6702	4.0075	5.6457	3.4943	3.1319	5.7482	3.9908	1.917	1.6172	0.8727	3.452	1.898	4.6415	0.9892	0.6208	0.5794	4.1939	2.9106	2.0073	3.7256	4.9657	3.8666	3.2814		5.433	6.8972	7.984	6.3395	3.9235	4.7262	7.5882	6.1736	9.8377
	1.1809	195.125		2.2104	3.4628	1.54	1.7369	1.0684	3.3189	3.9921	3.1228	1.0364	0.7743	0.4307	5.5633	2.3578	1.6174	3.3476	5.1902	4.4984	3.1353	2.6904	3.586	1.4411	2.0971	1.0724	3.5558	3.8947	2.6261	0.8619	0.766	0.4909	5.0714	2.1526	1.5283	2.6487	4.6927	4.5716	2.9254		6.6329	2.7983	5.5312	8.6011	7.044	4.1327	6.5646	3.2914	5.7149
	1.8691	163.137		5.8162	7.7972	12.1862	6.6635	9.0713	12.7306	1.958	2.3301	0.7089	3.4665	3.4769	2.7809	1.7609	0.9868	5.0372	3.6348	8.5295	2.3673	6.0013	6.2465	14.9396	8.0747	8.8839	11.9701	1.5513	2.2265	0.8773	3.2462	3.4292	2.5675	1.5237	0.9544	5.1854	5.178	9.4581	2.2235		5.426	11.0878	5.363	4.5132	3.3071	3.15	5.8463	11.4305	6.073
	1.7953	499.17		0	0	0	0	0	0	0	0	0	0	0	0.0713	0	0	0.0327	0	0	0	0.0256	0	0	0.0315	0.0174	0	0	0.0361	0	0	0.0205	0.0839	0	0	0	0	0	0		0	32.7353	0	0	0	0	0	38.885	0
	1.6259	437.292		0.5963	12.1474	0.9696	1.0436	0.0226	7.5697	0.4266	1.2456	0	0	0.018	3.7566	0.7977	0.6203	0	0	0.0338	0.1789	0.6846	14.5743	1.0872	1.3762	0.031	7.9561	0.3703	1.6042	0	0	0	4.154	1.1429	0.7648	0	0	0	0.0575		26.8172	0.1681	1.9175	1.9881	0.2946	0.7253	33.8313	0.0734	1.6579
	2.5486	248.154		3.5748	4.5734	1.6847	1.1561	1.1866	3.6199	2.4687	3.0116	1.3019	0.8501	1.0222	4.0266	3.4004	2.0781	5.6691	3.9207	6.1692	4.3099	4.9311	3.8375	1.475	1.2239	1.2196	3.3348	2.941	0	1.2232	0.9706	0.8464	3.9546	3.1459	1.8072	6.1279	1.7768	7.108	3.9083		5.2486	4.9571	5.3009	6.6385	5.4986	4.1976	5.079	5.2409	3.8252
	2.1835	337.23		4.0741	1.4325	3.7706	4.7683	2.6084	2.1664	9.6862	2.163	1.7109	3.204	3.2827	2.3014	4.5941	3.7926	9.2996	4.3595	4.3335	2.3751	4.4428	1.1908	3.644	5.2648	2.59	2.4394	9.0482	1.8878	1.7194	3.2217	3.282	2.3072	4.7168	3.5818	8.9397	4.7252	4.2285	2.6095		4.2823	6.1893	1.8264	8.053	7.2543	3.7279	4.7717	6.7262	1.6224
	1.398	224.017		2.2877	1.7036	0.402	0.404	0	2.8943	0.5377	0	0.555	0.2074	0.1258	2.6302	1.2724	0	8.1516	7.158	9.6262	2.5846	1.7661	2.2863	0.5388	0.4417	0	2.0204	0.8571	0.9764	0.3092	0	0	2.4883	0.8186	0.2461	7.7789	6.6456	7.4746	2.7171		3.5723	3.7809	5.9098	7.7869	4.8303	5.3058	1.233	1.6811	7.0881
	1.3415	249.165		1.2922	4.4374	1.4601	1.4207	0.8386	2.2745	2.4194	3.6862	1.6435	1.0291	0.8442	2.0354	1.3386	1.6418	2.5832	5.7625	1.5378	1.3999	2.391	5.0204	1.777	1.5541	1.1133	2.9018	2.9119	5.8614	1.6794	1.442	1.0702	3.7031	2.0066	1.8605	3.0503	5.7403	2.0851	1.646		10.993	2.0998	7.6436	4.0998	3.1958	2.303	14.524	2.8435	8.045
	1.3965	600.393		3.5369	5.1875	0.7462	0.5439	0	0	0	0	0.4997	0.1148	0	0	2.6806	0.4618	0	8.7367	3.9989	2.071	0	7.1512	1.1844	0.751	0	0	0	0	0.3312	0.1501	0.1558	1.4845	0	0.4866	5.1395	8.7018	4.5162	2.2138		9.1685	7.3375	8.4801	2.7264	2.5978	0	9.989	3.05	11.0309
	2.7374	322.19		3.618	4.831	1.7716	1.4346	1.7569	3.4781	1.7286	2.1445	1.1669	1.3598	1.2929	2.9166	3.2833	1.781	6.7392	2.7964	6.4829	3.9803	2.8732	4.1917	1.4655	1.717	1.6117	3.3105	1.5766	2.357	1.0957	1.3066	0.7828	3.1897	2.8828	1.978	4.5353	0.7917	6.3629	3.8883		3.8395	5.3129	4.6454	7.0471	4.5585	4.7801	3.1739	5.8083	2.823
	1.3956	248.179		2.5179	5.8952	1.499	2.0662	0	4.1143	1.9207	1.279	0.6676	0.7796	0.7648	4.287	1.1175	2.2344	0.885	1.1544	0.6111	1.1919	3.4734	6.1384	2.1067	2.5857	0.178	4.1985	2.2005	0.6932	0.6025	1.011	0.9045	4.7725	1.1867	2.0166	0.7075	1.0359	0.5718	0.9734		12.7795	2.6684	3.8766	5.1857	3.3253	2.0689	13.988	3.1348	4.9465
	1.3258	316.041		5.2076	0.6811	0.6639	0.6338	0	1.5991	1.8937	0.5834	0.0505	0.0823	0.0351	3.116	0.5631	0.4662	2.4734	4.9977	3.207	0.5959	5.9913	0.6492	0.9168	0.6382	0.0267	1.9301	1.5813	0.8149	0.0859	0.139	0.0663	3.5675	0.5776	0.4061	2.4131	5.1757	3.5096	0.8163		3.5723	6.886	0.8905	1.6487	8.3674	8.4406	3.4925	7.1121	1.158
	1.4599	437.238		3.993	3.7269	2.543	1.4861	0.4904	2.2793	3.8557	1.9178	2.4423	1.4851	2.5312	4.0205	1.2401	0.7615	5.3406	1.6605	6.438	2.5092	4.2367	3.7306	2.5846	1.6153	0.7105	2.2189	3.7783	2.3008	2.1366	1.8997	0	4.0901	0.285	0.9391	4.4468	1.8715	5.9907	2.6727		4.9476	4.6424	3.379	6.9905	6.5351	3.2864	5.1238	5.0263	3.9527
	3.6038	432.24		3.4378	3.0634	1.1077	1.284	0.7392	2.2481	1.5986	1.1171	0.4579	1.0938	0.5977	4.8311	2.3237	1.31	3.124	3.1778	3.3312	3.0656	3.1453	2.7026	1.4717	1.7313	0.7252	2.1742	1.5148	1.0898	0.5298	1.1051	0.7603	4.7607	2.3454	1.4801	3.5468	2.6937	2.3007	2.4689		3.2401	3.7145	4.1116	5.3467	4.9235	8.3603	4.0221	4.514	5.3742
	1.4768	341.197		0	0	0	0	0	0	0.745	0	0	0	0	0	0	0	0.049	0	0	0	0	0	0	0	0	0	0	0	0	0	0	0	0	0	0	0	0	0		0	29.5201	0	0	0	0	0	32.9472	0
	2.8685	471.308		5.779	3.0324	1.925	2.8835	1.3105	3.5383	2.0663	2.1996	1.617	4.1955	4.9778	6.9025	3.5573	2.9819	2.2633	3.4086	2.478	2.1531	6.0233	3.4935	2.1613	3.3016	1.1844	3.3888	2.0022	2.3803	1.3997	4.3904	4.7643	6.5859	3.7827	2.9138	2.6302	3.5184	2.4567	2.3563		2.5915	9.6769	3.6686	7.3985	2.5421	3.2539	2.2278	9.4606	3.7596
	1.3528	328.163		17.4143	1.1903	3.0148	2.8148	0.4146	0.8009	2.0192	2.0043	0.5562	2.4091	1.7755	0.9574	0.6591	0.2055	0.6507	0.5807	0.6891	0.4342	18.4097	1.1141	3.1684	2.4311	0.3074	0.7772	2.0934	1.7097	0.4665	3.014	2.554	0.9968	0.7774	0.2142	0.7025	0	0.752	0.437		0.9191	14.8082	0.9474	2.7707	2.8854	6.6732	0.7272	15.9823	0.602
	1.5963	498.803		1.8879	3.0776	0.1022	0.6913	0.4174	1.2529	1.4043	1.2465	0	0.0289	0	0.5608	2.0182	0.7023	4.8926	7.7807	3.7379	1.7098	1.6867	2.7791	0.18	0.8815	0	1.39	1.3306	1.2928	0	0	0	0.686	1.9331	0.7238	4.7902	4.4809	3.2057	1.7173		4.3218	7.0583	10.3864	2.813	2.4176	1.6086	4.6216	7.5247	10.5891
	1.7346	789.466		0	0.4915	0.35	1.6307	0	0	0	0	0.561	0.1631	0	0.9861	0	1.4679	0.0902	0.038	0	0	0	0.4501	0	2.1099	0	0	0	0	0.4313	0	0	1.0629	0	1.4535	0	0	0	0		28.4761	0	0.0321	0	0	0	14.4077	0	0
	1.547	474.235		3.2936	4.2518	1	2.246	0.2219	1.7558	2.8944	1.7119	2.2865	1.2897	1.533	1.9105	2.6166	1.0101	4.7998	3.8662	3.6971	3.5605	3.7102	4.3035	1.1452	2.4534	0.2152	2.3014	3.1161	1.4777	2.7851	1.2526	1.0848	1.8385	3.1511	0.9496	4.1977	4.2211	4.4114	3.2062		5.5593	8.3755	6.9898	3.8673	1.6584	1.8669	5.3115	8.6006	7.3445
	3.9748	286.278		3.7711	3.4704	0.7584	1.734	1.592	2.4559	1.8317	0.7458	1.6956	0.8739	0.5117	4.5609	2.3502	1.7031	3.6074	5.8868	3.4918	2.9223	3.2406	3.4597	0.6538	1.9261	1.4434	2.0667	1.8937	0.6715	1.3393	0.8195	0.4171	4.755	2.5577	1.5423	4.3747	5.6704	2.9708	2.5977		6.7926	4.6829	7.0077	1.3976	5.2035	3.1208	7.1497	4.4346	7.1498
	1.4056	332.176		0	0.8674	4.2325	0.2653	1.0253	1.5771	0.797	0	7.2779	0	0	0	0.4841	0	1.542	7.2113	4.1225	1.5045	0	0	4.3567	0.2929	0.2718	1.5646	0.7368	0	6.8818	0	0	0	0	0	1.1182	6.8398	3.6243	1.3321		18.9185	0	5.3038	0.2466	0.513	2.8977	18.2313	0	5.5966
	4.0407	316.288		1.4423	3.1259	0.5389	0.9649	1.1321	2.1314	13.9904	24.0114	10.6847	0.5302	0	3.2735	1.7894	1.6304	0	17.3683	0	0	2.3975	1.637	0.5167	0	0.6792	1.8535	0	17.4979	0	0.5906	0.3846	2.2908	1.3704	1.5494	18.3329	14.8164	8.9385	12.7253		3.3264	2.1087	3.7776	1.6746	16.977	0	3.5313	2.8589	3.7174
	1.6395	445.299		2.4211	0	0	1.2709	0	1.9339	0.8582	0	4.1766	0	1.5702	0	4.849	4.3418	0	0	0	0.6621	2.5327	0.8063	1.3479	1.7567	0.9212	1.7502	0.8446	0.4116	4.1054	1.2723	0.9987	0	3.9241	4.2226	0	0	0	0.7071		27.648	0	0	0	0	0	24.2276	0	0
	1.3989	882.559		4.4986	5.0047	0.4615	1.8313	0.2077	2.3135	3.9439	2.6478	0.9588	0.2747	0	1.2386	4.0742	0.7434	5.5858	4.9669	5.3626	2.4919	5.2065	5.2339	0.5487	1.8554	0.1148	2.6508	4.3609	3.4523	1.2666	0.2591	0	1.8784	3.1481	0.8432	6.1688	5.0642	7.4007	3.0515		6.2605	7.9245	8.3944	2.2274	1.3714	1.3905	6.9714	7.6119	9.887
	1.9372	296.072		0	0.3637	10.3355	0	1.3965	6.9685	2.8558	0.0581	7.1418	8.4043	8.1066	0	0.7018	0.1243	2.2654	15.9743	7.4066	4.6276	0.0571	0.4809	10.6597	0	1.3536	5.9484	2.7828	0	7.612	7.8471	7.8628	0	0.5019	0.1018	2.6384	15.0575	7.7937	4.2353		11.0636	0	3.1372	1.2922	0.5891	9.7874	9.1992	0	3.4042
	2.0579	373.158		0	0.0365	0	0.0292	89.5788	0	100.367	0	0	0.1279	0	0	179.179	57.1949	8.026	0	0	0.0262	0	0.0319	0	0	109.357	0	110.086	0	0	0.1543	0	0	148.55	52.5434	7.4738	0	0.041	0		0	0	0	0	25.6431	0	0	0	0
	1.9125	246.136		2.9781	3.7889	0.885	0.9897	0.4477	2.4777	1.6458	0.8347	0.9325	0.2762	0.2553	3.5888	2.0255	1.0712	4.8718	4.3098	4.1147	2.5178	3.2948	3.5469	0.9707	1.2479	0.5701	3.1144	1.6089	0.7908	1.0141	0.3498	0.3004	3.5252	2.2144	1.177	4.9345	6.0688	4.6776	2.6095		3.78	4.3451	5.5785	4.5836	4.2183	3.0925	4.8451	4.2828	7.0461
	1.319	293.191		6.8607	5.8743	0.8369	1.3473	0.4424	1.2197	0.8152	1.4071	0.6187	0.4685	0.6079	2.9229	1.9637	0.6661	2.3001	3.6899	1.6082	1.4041	7.4086	4.82	0.769	1.4348	0.4237	1.3552	0.7	1.1689	0.4921	0.3198	0.5845	2.6893	1.6584	0.7623	2.481	3.769	1.3335	1.2012		3.2357	5.8291	5.366	4.0984	2.7964	3.0615	3.3492	6.3937	5.5336
	1.7969	417.118		0.0441	0	0	0	0	0	0	0	0.0118	0	0	0	0	0	0	0	0	0	0	0.0214	0	0	0.0082	0	0.016	0	0	0	0	0	0	0	0.0322	0.0377	0.0647	0		0	24.0983	0	0	0	0	0	24.0414	0
	1.5885	278.165		1.5844	2.7275	0.2684	0.2738	0	0	0	1.4203	0	0.1844	0.2132	2.1225	0.2978	0	3.2974	5.3704	0	1.098	2.1689	2.7482	0	0	0	0	0	1.4847	0	0.2334	0.237	2.1661	0.7909	0.2997	2.9422	4.7742	2.6026	1.204		3.9721	3.6495	5.817	5.0506	3.5004	2.106	4.0582	3.9162	5.669
	1.7606	344.245		2.9801	3.2347	0.4647	0.6761	0.3998	1.9748	1.9766	2.438	1.1098	0.362	0.4306	3.2787	1.9614	0	4.2854	4.399	4.4083	2.7803	2.7414	3.253	0.3926	1.1514	0.3364	2.3883	0	2.4959	1.0025	0	0.483	3.3641	2.2134	0	4.3615	4.449	4.1959	2.7076		3.2655	3.7291	5.1748	4.0501	4.0059	3.3909	4.3591	3.5965	5.9305
	2.1272	232.16		2.6164	2.7574	0.7507	0.6463	0.622	2.3337	1.7289	1.3288	0.9051	0.4775	0.3663	2.4541	2.0076	1.1432	4.0704	3.5772	4.6824	2.4364	1.6789	2.186	0.5913	0.6551	0.3646	2.07	1.5274	0.5422	0.7521	0.5343	0.244	2.4738	1.7981	0.8553	4.5939	1.6551	5.1042	2.3225		4.0147	4.2965	4.6524	3.8586	3.2877	3.156	4.1583	0	4.4076
	2.0526	332.236		0	0	0	0	0	0	0.05	0.1155	0	0	0	0	0	0	0	0	0	0	0	0	0	0	0	0	0.0574	0	0	0	0	0	0	0	0	0	0	0		22.9273	0	0	0	0	0	26.5678	0	0
	4.6805	279.165		0	4.0501	6.6475	5.2643	1.3865	4.5975	2.8328	1.9426	0.961	2.5623	2.8784	2.8589	2.0547	5.082	1.7324	0	1.3768	2.2453	1.6531	2.4528	5.1882	3.6431	1.0438	3.1562	1.7727	0	0	1.7852	1.5443	1.3608	1.1673	2.7282	1.1296	0	0	0		4.6149	6.0461	2.516	2.9479	2.8769	3.4282	3.8853	4.117	1.7952
	1.8681	204.164		3.6655	4.2178	8.8807	4.8762	5.3844	8.4055	1.1542	1.5855	0.677	2.2362	2.2857	1.647	1.0531	0.7608	3.5886	2.8618	6.0161	2.0446	4.1817	4.5672	11.5844	6.3198	5.8122	6.9477	1.05	1.4889	0.5794	2.4561	2.4051	1.7334	1.058	0.638	3.176	2.6858	5.5351	1.4016		3.7236	7.5306	3.9137	3.1021	2.0719	1.8639	5.0607	9.2745	4.5483
	3.9153	316.287		1.9675	1.9996	0	0.9396	0.9736	1.469	10.4436	19.3775	7.3069	0.7646	0.4812	2.2387	1.6115	0	14.3088	12.894	8.3845	12.0259	1.4484	1.7447	0	0	0.953	1.5895	8.7974	17.7136	5.8101	0.6581	0.3375	2.1989	1.5376	1.0436	13.4156	0	7.0375	10.6134		3.1152	2.3563	2.6792	0	11.796	1.9137	0	1.7494	0
	1.9056	262.17		2.5376	2.857	0.658	0.7172	0.5246	2.1804	1.5074	1.3171	1.0313	0.2582	0.2686	2.5626	2.0127	0.9551	3.3079	3.6646	4.3243	2.4645	2.086	2.6591	0.6302	0.8978	0.3896	2.154	1.6265	1.4134	0.8683	0.3583	0	2.5947	2.1469	0.9222	4.596	6.0436	5.3602	2.6197		3.7838	3.9803	3.9579	3.6664	3.0355	3.3462	4.1573	3.0988	4.62
	1.4059	294.86		3.129	3.3215	0.7307	0.786	0.3319	2.0044	1.8501	1.5109	0.885	0.2031	0.1087	0.8353	2.4429	0.915	4.0656	4.6794	4.2949	2.1153	3.0571	2.6795	0.5166	1.0145	0.2166	2.262	1.9653	1.0953	0.8467	0	0	0.9653	2.0641	0.9132	3.9137	5.5188	3.5129	2.084		3.9104	3.7599	6.1959	2.9513	3.3557	1.2601	4.0465	3.4881	5.4785
	1.4063	477.235		0.7149	0.1229	0	0	0	1.4575	0	0	0	0	0	0	0	0	1.3764	5.4472	2.6861	0.3514	0.5837	0.3176	0	0	0	1.3701	0	0	0	0	0	0	0	0.0976	1.4042	7.8027	3.2152	0.7169		10.0229	0	7.8241	0.443	0.8688	2.0203	8.6306	0	6.5552
	1.252	485.36		4.9643	5.7945	0.4203	0.7817	0.5283	1.8405	1.0133	0.2914	0.8028	0.171	0.1178	2.8198	1.8565	1.5817	4.8107	5.1832	4.5049	3.1704	5.8797	6.6667	0.2741	1.0436	0.4806	1.8671	0.2476	0.4128	0.8509	0.25	0.1385	2.7033	2.0987	1.4369	5.4304	5.2318	4.9396	3.8758		3.5385	2.785	6.0258	2.507	2.4872	3.5613	4.0792	2.6178	6.8244
	3.2557	264.097		1.7825	0.5934	1.9592	0.9249	0.2485	0.7048	0.6492	0	0.3007	0.672	0.6867	0.9437	0.7706	0.3662	0.7848	1.0059	0.869	0.4765	0	0.1069	0.2134	0.0721	0.0455	0.1411	0.1278	0	0.063	0.1069	0.0496	0.1142	0.0911	0.0734	0.29	0	0	0.1371		4.6234	2.5822	5.7554	3.2334	2.3926	1.987	0.3377	0.1845	0.526
	1.6201	210.118		2.2669	2.4109	0.5864	0.6054	0.2833	1.5896	1.1698	2.7727	0.3944	0.1887	0.1329	1.7386	1.1176	0.475	4.5085	4.96	3.4743	1.812	2.6761	2.2356	0.734	0.7877	0.3423	1.5985	1.0819	2.5215	0.4209	0.1885	0.1862	2.0419	1.2747	0.5012	3.7509	4.664	3.6306	1.8525		2.7226	3.1605	4.993	4.0439	3.2114	2.4071	3.2341	4.1921	5.1231
	2.0275	318.222		0.5441	0.6501	0	0	0	0.3867	0	0	0	0	0	0.5047	0	0	0	0	1.0275	0	0	0	0	0	0	0	0.1274	0	0	0	0	0	0	0	0.6844	0.8417	0.9177	0		16.4258	0.7965	0.6323	1.0184	0.7182	0.4644	17.0154	0.9232	0
	1.31	256.85		3.3057	2.89	0.3922	0.5288	0.2354	1.4195	0.7588	1.1562	0.4715	0.1584	0.2728	2.0503	1.2864	0.683	2.7648	4.0041	3.1246	1.4548	3.2543	2.3839	0.3594	0.7466	0.2684	1.5777	0.8227	1.0529	0.3842	0.2527	0.2654	1.7601	1.6885	0.6143	2.8897	3.9262	2.5597	1.5997		3.6398	3.2569	4.5918	3.0805	2.9696	2.4851	3.0922	3.316	4.2779
	1.4209	393.217		0.9769	2.3242	2.1308	1.0695	0	1.8613	3.4448	1.5217	0	0	0	4.7465	1.4485	0	0.5689	0.6408	0.898	0	0.9003	2.3673	1.513	1.1608	0.3804	1.6718	3.3208	2.1	0	0	0.5105	4.059	1.1643	0	0.6111	0.5707	0.8998	0.5111		1.1647	3.7363	1.7783	1.1907	7.1353	4.0401	2.0997	3.4057	2.6471
	2.2248	326.088		1.5057	1.536	1.7934	0.6648	0.8996	0.7809	2.9379	1.4659	1.0084	0.6584	0.6909	0.5736	1.9265	0.8324	1.514	2.1117	0.6771	0.9428	1.5623	1.3945	1.7912	0.5289	0.8751	0.8227	2.9747	1.3209	0.9699	0.6281	0.5367	0.5044	2.0169	0.8733	1.2943	1.9387	0.7455	1.0066		1.6881	8.0557	0.8978	2.362	4.5496	1.4129	1.6568	8.1344	0.7715
	1.3232	413.046		2.8456	0.0879	0.3018	0.2765	0	0.5114	0	0.6403	0	0	0	1.6121	0.1435	0.1055	0.3924	1.3892	0.9351	0.0732	3.3778	0	0.2262	0.3225	0	0.5162	0.7096	0.8941	0	0	0	1.4742	0.1037	0.1149	0.5647	1.2262	1.0183	0.1279		2.2521	4.6932	0.0801	0.2461	6.0852	5.5422	2.3905	5.4676	0.0877
	1.5956	332.869		1.4203	2.6163	0	1.4118	0	1.7674	2.6578	1.3571	1.0637	0.4345	0.0387	0.5695	2.3859	1.0259	4.1868	3.6559	3.9423	2.2088	1.4043	2.2079	0.7969	1.5528	0	1.4959	1.9855	1.039	1.0397	0.4772	0	0.6787	2.1811	1.0734	3.8823	1.5729	2.7427	1.4878		3.3177	5.0536	6.254	1.6535	1.3562	1.262	2.7076	4.561	5.4912
	1.3485	434.779		1.6376	2.0351	0.1201	0.6077	0	0.867	0.2498	1.2975	0.156	0	0.1478	1.0486	0.9768	0.2632	2.1496	3.2863	1.5176	0.8883	1.5377	1.7736	0.2009	0.8127	0	0.9801	0.2781	1.3525	0.2029	0	0	0.9075	1.6785	0.2557	2.2924	3.7421	1.6387	0		1.8117	5.3432	4.0892	3.2797	2.541	1.7869	2.0699	6.1771	4.4059
	1.6577	501.344		1.5747	6.7657	8.132	10.5835	0.4586	1.683	10.2931	6.9673	0.1151	3.3362	5.4306	6.2497	8.4179	3.0974	0.2898	0	0.4406	1.2624	1.7924	7.618	9.2276	13.2743	0.7347	1.6146	11.5318	11.8063	0.2602	3.7937	6.0065	8.7763	8.9792	3.6903	0.3541	0	0.5778	1.7424		8.1161	2.532	0.3526	5.5932	0.5814	1.5762	9.0568	3.7286	0.8805
	1.8193	254.064		0	0.1099	8.5448	0	0.3914	4.0681	1.6689	0	5.2604	2.2848	3.0054	0	0.3113	0	1.8646	27.1776	7.7832	2.9922	0	0.1175	11.0115	0	0.5504	6.7125	1.7879	0	5.8412	2.3883	4.6422	0	0.3785	0	1.542	17.3067	9.9486	3.175		8.4782	0	3.7873	0.4569	0.2977	5.6302	9.0662	0	5.1447
	3.9858	283.186		0.3998	0.7899	1.6345	0	0.8149	0	1.723	1.2953	0.3944	1.7515	1.6456	3.867	0	0.6276	1.0886	1.1679	2.0044	1.7202	0.4256	0.5236	1.5589	0.7788	0.8216	0.6496	1.7173	1.1161	0.2391	1.7534	1.6639	4.0916	1.3208	0.5604	0.876	1.3763	1.4154	1.8396		0	7.599	0	0	4.0369	6.9471	0	7.4719	0
	2.7738	226.185		2.3818	2.4645	0.6577	0.9865	1.2641	1.3968	2.5419	3.3244	1.2969	0.5932	0.3434	0.9172	1.5709	1.5221	3.2247	2.9142	2.0103	2.0747	2.2316	2.25	0.6881	0.8502	1.0946	1.3925	2.3674	3.1042	1.2981	0.5781	0.3542	1.0343	1.3827	1.3198	2.3338	2.1121	1.7512	1.5174		3.8352	1.9545	4.0392	3.4064	3.6441	1.6394	3.0171	1.7298	3.3455
	2.0162	277.194		0	0	0	0	0.0453	0.0815	0.0591	0.3841	0	0	0	0	0.1222	0	0	0.1467	0.1595	0	0	0	0	0	0.0434	0	0	0.3706	0	0.035	0	0.0945	0.1177	0	0	0	0	0.1302		18.3995	0	0	0	0	0	18.5702	0	0
	1.5249	188.133		0.6296	0	0	0.1147	0.0905	0	6.8305	17.3202	1.967	0	0	0	0.3282	0	11.7757	7.4109	16.9298	7.4026	0.464	0	0.0898	0.2621	0.0458	0	8.3084	17.7509	1.8861	0	0.0391	0	0.2103	0.144	16.0791	15.0448	16.0371	8.6563		0.7825	0	0	0.3866	17.2239	0	0	0.3123	0.7189
	2.4486	231.1		2.055	2.0937	0.7279	0.5789	0.5563	2.1332	0.8665	1.6737	0.8721	0.6797	0.6032	1.7957	1.202	1.0755	3.9962	5.0044	2.633	2.5376	2.189	2.1061	0.765	0.7398	0.6071	2.2444	0.8042	1.3213	0.7632	0.8866	0.4598	1.7772	1.0949	1.0629	4.0324	4.4503	2.6114	2.3718		2.5508	2.7513	3.5622	5.0443	2.1778	2.2708	2.4551	2.9622	3.7579
	1.4069	204.128		1.479	2.0851	0.1398	0	0	1.3356	0	0	0.0701	0	0	2.427	0.9167	0.2485	3.5991	4.3127	3.2423	1.2852	1.6432	2.0618	0.2935	0.1722	0	1.4383	0.3033	0	0.0846	0	0	2.0709	0.5954	0.2676	4.3492	4.6145	3.9896	1.6286		1.8274	3.3286	4.2901	4.1459	3.6433	1.0878	1.4746	3.7849	3.8817
	3.6727	331.251		1.9314	2.2326	4.0333	2.7619	1.5609	2.3391	1.2853	2.3347	0.7653	2.7365	2.6911	1.9038	1.2697	3.5259	0.8343	1.6211	1.7561	0.9939	2.0555	1.7281	4.1288	2.4696	1.4804	2.917	0.9004	1.7337	1.5409	2.2513	2.4329	1.8433	0.9934	2.7639	1.2091	1.7274	1.8929	0.6697		5.7453	3.4674	2.8528	1.3891	2.7878	2.0289	4.6075	2.3923	2.7736
	3.7878	318.193		12.1335	6.1031	1.4792	1.8598	2.0884	4.4644	0.6451	0	2.2126	0.6595	1.6472	1.1165	10.1771	3.9761	11.6136	1.2379	3.2814	3.8676	13.3951	6.044	0.8621	2.2153	1.0595	4.7302	0.6932	0	2.5933	0.4043	1.682	1.3719	12.5416	3.9095	15.883	2.5478	1.7501	1.93		1.7884	2.3499	4.2972	8.2684	0	1.5307	1.4072	1.9635	5.9677
	3.7266	332.308		4.1766	4.4362	0	0	0	0	2.3427	2.5069	1.6353	0	0	0	3.3103	1.5642	0	7.331	0	0	4.4085	0	1.9399	0	1.7799	0	0	3.1175	0	0	1.0595	0	2.6425	1.0818	5.5552	3.2857	0	3.2062		4.6165	4.5471	0	4.6525	4.3042	0	0	5.8641	6.6223
	1.379	327.202		1.5299	1.7723	2.453	1.259	0.8617	0.9196	2.1006	0.7454	0.9338	0.661	0.7698	2.0332	0.8044	0.8606	1.4168	0.9892	2.5279	1.4459	1.6871	1.5848	2.0858	1.3058	0.4167	1.0365	1.596	0.8536	0.8396	0.6417	0.5177	1.8779	0.6744	0.724	1.4295	1.1386	1.8945	1.8341		1.561	1.7636	1.5413	4.6419	5.1537	3.2191	1.6592	1.7639	1.4063
	1.3821	130.163		1.8209	2.2411	0.3467	0.2546	0.0996	1.9262	0.8791	17.9334	0.1765	0.1384	0.1406	1.9304	1.2965	0.8594	2.6466	2.9517	2.7359	3.1403	1.4732	1.8853	0.2516	0.5293	0.1285	1.9346	1.1951	19.2743	0.1709	0.1496	0.1256	2.0466	1.2307	0.748	2.4873	2.7336	2.783	2.7618		3.6876	2.8428	4.5699	2.7551	1.988	2.0124	3.8271	1.7634	5.0507
	1.7509	272.154		1.3162	1.6014	0.3039	0.3526	0.1803	1.1071	0.7828	0.7127	0.4736	0	0.1143	1.7441	0.9837	0.4684	2.0216	2.4475	2.6087	1.2799	1.3445	1.7634	0	0.5555	0.1516	1.1797	0.8529	1.3175	0.3588	0.1393	0.1652	1.5555	1.0069	0.4126	2.9709	3.5301	2.9222	1.4847		2.1178	7.2473	2.3825	2.667	1.5038	1.8	2.2182	7.0187	3.4079
	1.3272	526.36		3.2168	2.4021	0.49	0.871	0	1.8133	1.1538	0.9451	0.2542	0.0859	0.0532	3.2914	1.267	0.4647	3.3832	3.3258	2.1841	1.3178	3.3129	2.2467	0.5369	0.7373	0	1.6687	1.5877	1.625	0.3225	0.0998	0.0223	3.4116	1.2618	0.1631	3.1054	3.8511	2.0758	0.9976		2.8114	3.2681	4.1302	2.5335	1.891	2.7165	3.0128	3.9439	5.183
	1.703	600.317		0.3547	0	0.709	1.6466	0	0.2345	0.4545	0	0.5188	0	0	0.338	0.4024	0.4986	0	0	0	0.1124	0	0	0	1.5599	0	0.2952	0	0	0	0	0	0.3736	0	0.521	0	0	0	0		16.7827	0	0	0	0	0	16.036	0	0.0877
	3.5832	312.256		0.6334	0.6564	0.64	0.3468	0.4366	0.7087	8.8538	15.1248	8.5361	0.3964	0.4397	0.7387	0	0.9396	14.9055	13.8827	8.0868	11.261	0.7771	0.6206	0.7421	0.43	0.4058	0.6831	8.8421	10.2325	6.3417	0.4391	0.3667	0.7463	0.4213	0	14.2333	12.3762	7.7855	10.3828		1.5489	0.8316	2.7982	1.2241	9.5372	0.8091	1.4303	0.8376	2.7787
	1.4567	298.195		1.2456	1.2528	0.2181	0.3742	0	0.9604	0.6111	0.5602	0.1815	0	0	1.7684	0.7944	0.2334	2.7156	2.4296	2.7603	1.1954	1.3263	1.2684	0.2674	0.4657	0	0.851	0.6216	0.7863	0	0	0	1.6384	0.6633	0.1685	2.5585	2.5536	2.187	1.0373		2.6494	3.3624	3.0716	3.1604	2.2806	2.1917	3.5363	3.6762	3.0349
	1.2319	302.2		5.528	4.7944	0.5993	0.262	0	0.7522	0	0	0	0	0	1.1239	1.1045	0.5371	1.5201	1.9125	1.0977	0.6967	2.6099	4.8758	0.4545	0.3123	0	0.7752	0.7101	0.6107	0	0.622	0	1.5115	1.0687	0.5487	2.2781	4.2522	1.2366	0.9959		2.6606	4.1669	4.3592	1.5867	1.9392	2.0034	2.5206	2.2309	3.0111
	1.8168	274.173		2.3584	3.0516	1.0493	1.0007	0.2375	1.5081	1.4485	2.5412	0.6519	0.9471	0.6355	2.2925	1.2017	0.7578	4.7771	5.1681	3.1729	2.1464	3.0282	3.6293	0.8396	1.2479	0.2782	2.2949	1.518	2.4309	0.8007	0.8743	0.5291	3.0097	1.7035	0.9105	3.329	4.3306	2.425	1.891		2.7716	2.1978	3.1632	4.4762	1.6678	2.291	2.7173	3.7963	6.0206
	2.2153	318.195		2.377	2.7393	0.8417	0.6112	0.5866	2.0215	1.3301	1.0186	0.2211	0.612	0.5381	2.2395	1.7633	0.8285	2.7318	0	3.1023	1.9875	2.0856	2.4649	0.8524	0.6946	0.6202	1.8538	1.3537	1.1743	0.7259	0.6073	0.5614	2.1777	1.8084	1.1926	0	2.5364	2.8838	1.8933		2.9499	2.5565	3.3456	3.0193	2.2949	2.3664	2.5805	2.4695	0
	1.6271	219.154		1.0924	7.3407	1.6137	1.068	0.2933	6.0669	1.1477	3.7231	0.0516	0.272	0.4347	3.5084	1.7717	1.4274	0.1843	0.2003	0.1583	0.6787	1.314	7.0348	1.2915	1.4575	0.2867	6.6837	1.2505	3.4753	0	0.3064	0.5452	3.7248	1.8823	1.396	0	0	0.2399	0.866		9.33	0.467	2.2452	2.3897	0.9816	1.0523	9.9372	0.5611	2.3391
	2.2848	167.09		0	0.033	0	0	0	0	0.0164	0.0417	0	0	0	0	0.4696	0	0	0.038	0	0	0.0241	0	0	0	0	0	0	0	0	0.0143	0	0.0263	0	0	0	0	0	0		0	16.1644	0	0	0	0	0.054	16.3523	0
	2.0116	404.207		3.0304	1.8663	2.321	0.7455	1.001	1.6652	1.2817	2.1626	1.2048	0.8122	0.9801	1.3188	6.5783	1.4722	1.1122	2.0417	1.2456	2.2869	3.8394	2.2798	2.8792	1.1811	1.2273	1.7148	1.1464	2.396	1.0516	0.7433	1.1589	1.5538	6.8087	1.4749	1.3513	2.5915	1.2507	2.512		1.243	8.2716	2.5435	2.4822	0.5568	0.8584	1.2443	8.8123	2.7665
	1.7099	600.651		0.3747	0	0.1951	1.6287	0	0.4149	0	0	0.2772	0	0	0.2877	0	0.4981	0	0	0.0967	0.0841	0.4013	0.0855	0	1.3664	0.018	0.3327	0	0	0.2317	0	0	0.3678	0	0.5016	0	0	0	0		15.7353	0.0131	0.0641	0.0656	0.014	0	15.0009	0.0284	0
	1.3171	155.123		1.2691	1.3299	0.3315	0.5245	0.2408	1.743	0.8776	0.8803	0.2601	0.1464	0.1635	1.2934	0.9012	0.4432	2.0102	3.639	2.1411	1.4934	1.313	1.4006	0.3893	0.6066	0.182	1.5793	0.7425	0.9926	0.1719	0.1995	0.1371	1.4017	0.9196	0.2887	2.0604	3.5324	1.9241	1.1956		2.4204	2.4063	3.9218	2.536	2.6516	1.9086	2.3382	2.4054	3.4478
	1.422	442.294		1.3748	1.9608	0	0	0	0.8498	0	0	0	0	0	0.6933	0.8396	0.1724	3.2431	4.7629	2.3475	0.9337	1.7282	1.9877	0	0	0	1.0006	0	0	0	0.01	0	0	0	0	3.3522	6.0515	2.1214	0.8704		2.4574	0	6.667	3.7338	2.9301	0	2.7411	0	6.4103
	4.0654	319.191		3.0925	2.1452	0.685	1.5649	0	1.1882	0.7089	7.4877	1.5566	0.5498	0.8972	0.9424	3.9474	1.8771	2.4981	4.6615	1.5357	1.217	3.2307	1.8576	0.6031	1.5045	0.8638	1.4788	0.5279	7.9603	1.5363	0.5147	0.9095	1.0048	4.6316	1.8021	2.8662	4.3686	1.8469	0		3.5875	4.4114	1.4117	3.2274	1.3292	1.7526	3.7376	3.9464	1.6121
	2.3004	490.342		0	0.0549	0.0263	0.0633	0	0	0	0	0	0	0	0	0.8038	0	0	0	0	0	0.0285	0	0	0.0898	0	0	0	0	0.0229	0	0	0	0.9816	0	0	0	0	0.0586		0.0373	15.6329	0	0	0	0	0	12.9221	0
	1.5024	749.413		0	0	0	0	0	0	0	0	0	0	0	0	0	0	0	0	0	0	0	0	0	0	0	0	0	0	0	0	0	0.0307	0.1035	0	0.0652	0	0	0		0	0	0	15.6412	0	0.0227	0	0.0426	0
	3.5827	332.303		2.4478	1.7912	0.7368	1.2074	0.6093	0	1.5549	0	0.6191	0.5114	0.4492	1.7407	0.4953	0.8524	1.4251	3.939	2.4073	1.9269	2.1939	1.9297	0.8591	0.4268	0.9727	2.3851	1.5258	3.1175	1.2107	0.6073	0.3793	2.0491	1.957	1.2031	2.3838	2.3839	3.5943	0		2.9129	2.4625	2.8291	2.267	2.9284	2.0584	1.8697	2.9318	3.7842
	3.1556	315.305		1.2137	1.4009	1.2151	0.2227	0.4481	2.5383	1.7382	3.7896	0.204	0.7888	0.8565	1.7109	0.805	1.1556	3.2618	1.2148	1.2624	2.8062	0.6495	0.9757	0.9685	0.3377	0.4074	2.3222	1.3212	4.1949	0.3217	0.7063	0.8242	1.4645	0.6683	1.2355	2.9258	1.284	1.3152	2.164		3.9186	1.4508	3.4791	4.4162	1.0697	1.1225	2.8597	0.9524	3.3964
	1.386	685.388		3.3729	2.4165	0.3119	0.6442	0.0825	1.1299	0.7003	0.4758	0.3181	0.1878	0	1.5976	1.0861	0	1.8837	1.4086	1.5698	0.8582	3.2534	2.1975	0.1818	0.9353	0.0743	1.0849	0.7702	0.4725	0.4311	0	0	1.477	1.2962	0.4714	2.6765	1.5674	1.8632	0.739		2.412	4.6696	3.0253	2.6532	0.8256	1.6728	2.2207	4.3427	2.7254
	2.5736	277.134		1.9098	2.2718	0.9001	0.9282	0.6481	1.4042	1.4521	1.6293	0.8775	0.7433	0.7405	1.883	1.6104	1.1075	2.6896	2.7576	2.2367	1.6572	2.2554	2.4014	1.0289	0.9743	0.6504	1.8154	1.3683	1.6976	0.5813	0.6499	0.6383	1.887	1.8108	0.9977	2.5712	2.5322	1.8304	1.3589		2.4366	2.3887	3.507	1.8929	2.574	2.3093	2.3757	2.4457	3.6371
	3.2581	348.277		0	2.5411	3.6157	0	1.2695	2.2115	1.5186	2.1126	0.9297	1.5713	0.1957	1.0476	0.9443	2.0622	1.108	0	1.5302	1.1112	1.4545	2.5098	0	1.6844	0	0	1.6316	1.672	0	1.6065	0	0	0	2.0341	0	0	0	1.1307		5.2306	3.0484	3.1832	1.4603	0	2.1763	4.647	0	3.4503
	2.6803	290.215		0	0	0	0	0	0	0.0755	0	0	0	0	0	0	0	0	0	0	0	0	0	0	0	0	0	0	0	0	0	0	0	0	0	0	0	0	0		0	0	0	0	14.8891	0	0	0	0
	1.5945	996.591		1.6494	3.6083	0.7558	1.21	0	1.7142	2.6433	1.4241	0	0	0	0.9992	2.6723	1.0526	5.7529	3.3919	5.1443	2.3205	2.0032	3.9189	0.6665	1.4928	0.3091	1.8845	2.0871	1.8331	0	0	0	0.9359	2.6733	1.2679	4.6822	2.1121	3.6604	1.7155		2.4762	3.9182	4.8621	1.3519	0.8691	1.3656	3.6758	3.8746	5.7271
	2.0674	216.164		0.7374	0.9164	0.2069	0.3561	0.2248	0.8734	5.0618	9.5974	3.0875	0.0926	0	0.6423	0.3355	0.3385	7.7023	10.0444	11.6775	5.2599	0.967	0.9151	0.1857	0.4313	0.182	0.8346	4.5397	7.7073	2.8824	0.114	0.0884	0.7116	0.3505	0.3364	8.046	8.0765	9.5119	5.0144		0.7537	0.7141	1.2712	1.3189	10.2337	0.5421	0.9589	0.8188	1.1356
	2.9147	348.276		1.8432	3.5095	0.6234	1.9372	0.522	1.0046	2.4149	1.0334	0.387	1.743	2.2051	0.736	0.7327	12.7512	0.5314	0.615	0.8303	2.1184	1.3377	4.294	0.7065	2.2202	0	0.8841	2.5498	0.8678	0.3015	1.6175	2.1803	0.6865	0.6407	11.0107	0.4778	0.7715	0.9462	1.9526		7.6435	0.2703	0.6046	5.8696	0	0.3246	7.2886	0	0.8486
	3.7251	312.257		0.4634	0	0	0.3133	0.3258	0.5777	8.0798	10.6642	6.4742	0	0.2454	0	0.3461	0	10.275	8.2258	6.8982	9.4309	0.4334	0.295	0.2776	0	0.1911	0.3542	5.0985	15.6874	5.2259	0.2185	0.2677	0.3696	0	0.3693	8.1411	8.2354	4.8274	6.128		1.0913	0	2.0189	0.555	10.6832	0	0	0.5046	1.5553
	3.2583	331.252		0	3.1964	4.1566	0	0	2.9899	2.0472	0	0	0	0	1.4923	0	2.7071	0	0	2.4535	1.4037	0	2.8608	4.5027	1.9571	0	0	2.0534	0	0	0	1.9281	1.4851	0	2.7083	0	2.1207	0	1.511		6.8725	4.4996	0	0	0	2.7579	5.44	0	0
	2.8009	205.148		0.2204	1.2674	0.179	0.5481	0.1313	2.3816	0.2458	0.3334	0.0623	0.0761	0.0923	0.2428	0.1381	0.0863	6.0558	0.3377	1.4929	0.2609	0.3136	1.3369	0.1497	0.9098	0.1137	2.5128	0.1517	0.4846	0	0.0591	0.0802	0.1581	0.2271	0.1468	5.8623	0.3606	1.6983	0.2454		0.8946	10.9263	1.1567	0.5115	0.3226	0.2047	0.8785	11.8236	1.4757
	1.4116	272.19		1.629	2.8608	0.6635	0.7536	0.2976	0.548	0.7076	0.4657	0.4617	0.3647	0.5141	1.2556	1.2636	1.2564	1.1499	1.9856	0.9156	1.1299	1.6186	2.6847	0.703	0.7256	0.3122	0.5559	0.6385	0	0.3388	0.3963	0.4678	1.1228	1.3789	1.3375	0.9296	1.7012	0.8556	1.0773		2.1698	3.9005	1.8297	1.446	3.1417	1.4394	2.1143	4.5385	1.783
	2.0775	290.201		1.8878	2.4517	0.6213	0.6877	0.4641	1.6019	1.1816	1.0145	0.7263	0.3878	0.3491	2.0355	0.6992	0.8169	2.7674	2.6994	2.7936	1.8843	2.3822	2.0345	0.7889	0.6139	0.4474	1.9313	1.0183	1.5087	0.7987	0.3872	0.3782	2.1949	1.1381	0.8577	2.6862	2.3917	3.134	1.6892		1.9858	2.2484	2.5116	2.6784	2.314	2.1528	2.7091	2.452	2.868
	3.496	240.201		2.0001	1.8269	0.7353	0.7495	0.7906	1.3008	1.5341	21.7132	0.7508	0.6513	0.8756	1.6846	1.3178	1.0845	2.8143	3.0703	2.6226	1.9999	2.1246	2.1425	0.8406	0.7491	0.8784	1.6638	1.6888	28.2884	0.8613	0.6336	0.858	2.1421	1.9043	1.2103	2.6719	3.2259	3.0145	2.4043		1.9565	1.6054	3.4929	3.0635	2.3051	1.3946	1.5945	2.628	4.1851
	4.1051	281.085		0.9754	0.7283	0.9785	0.1773	0.1121	3.5914	2.5419	2.2714	0.1319	0.1407	0.1046	0.632	0.3702	0.8381	1.1968	1.0249	1.7491	6.4587	1.3386	0.8125	1.5436	0.2496	0.18	3.9631	2.8335	2.4393	0.1833	0.2077	0.0915	0.7594	0.4288	0.8937	1.3437	0.9126	2.1553	8.7502		1.036	2.6969	6.8593	1.7791	0.9457	0.3298	1.2979	2.3469	8.2462
	1.3868	300.7		1.3014	2.517	0	0.6164	0	0.6509	1.1651	0.6064	0.4393	0	0	0.4282	1.0053	0.3392	2.3576	4.5301	2.1366	1.0962	1.3017	2.528	0	0.8214	0.1706	0.5789	1.2715	0.6599	0.396	0.1809	0.3062	0.5269	1.0593	0.3395	2.0249	4.5411	2.1052	0.9801		3.9263	3.2761	4.4032	1.0991	0	0.7859	3.8892	3.7981	4.6522
	1.3307	351.24		1.7531	1.1117	0.2929	0.4619	0.3205	0.9469	0.666	0.5107	0.8878	0.3562	0.7092	1.4088	1.0867	0.3448	1.7633	2.3979	1.1026	0.928	1.2724	1.5595	0.3169	0.439	0.5665	0.7307	0.7049	0.9855	0.9707	0.3519	0	1.2737	1.257	0.4084	1.945	2.441	1.5999	1.2304		1.807	2.9349	2.7415	1.5033	1.8066	2.3945	1.7431	2.4739	3.1695
	1.3821	236.118		6.6603	0	5.9433	3.1976	0.3843	5.2106	6.9352	1.2455	0.2606	0.3316	0.4019	13.3254	0.8823	1.7029	1.4765	4.7703	9.5143	7.4685	3.7376	0	4.2012	5.0798	0.211	4.8065	7.7379	1.1727	0	0.3555	0.3876	15.5879	0.8342	1.7918	1.9924	11.9066	9.144	8.6386		1.6984	2.4589	0.3205	0.7688	3.9124	4.0022	1.9731	1.4055	0.3682
	2.5662	294.152		2.1483	2.5989	0.383	1.1084	0.655	2.0867	1.4589	1.5737	0.2275	0.1468	0.7323	2.4026	1.6496	1.0717	1.1526	2.7905	1.7302	0.8622	0.433	2.6332	0.4476	1.0433	0.7558	1.8854	1.414	1.6268	0.6079	0.7312	0.739	2.2289	1.7293	1.1439	3.0888	2.4636	1.1283	0.5284		2.4764	2.6505	1.2485	2.6604	2.7883	1.332	3.1337	1.1197	4.9024
	3.5099	470.287		0.9976	2.3251	0.4618	1.9633	0.2417	0.8872	3.9735	3.1839	1.8891	0.444	0.1626	0.3747	1.2425	0.7285	3.2125	2.5579	1.6568	2.1352	1.0671	2.2356	0.4154	2.1765	0.2278	1.2784	3.9884	2.5938	1.6097	0.5171	0.16	0.4223	1.5443	0.7049	3.6742	2.1166	2.1674	1.8979		2.6776	2.7475	4.4962	0.7875	1.7944	0.3394	3.1106	2.4805	5.0731
	1.9055	401.155		0	0	0	0	0.867	0	0.7196	0	0	0	0	0	8.2004	1.5844	0.6557	0	0	0	0	0	0	0	1.0548	0	1.0136	0	0	0	0	0	6.5076	1.7654	0.7786	0	0	0		0	0	0	0	12.7511	0	0	0	0
	3.5999	244.269		2.1295	0.9129	0.2046	0.3054	0.3249	2.9899	0.8429	1.1318	0.485	0.674	0.4965	2.792	0.4626	1.3845	1.1749	1.1799	1.7823	1.0517	1.7698	0.8229	0.1977	0.3645	0.2177	2.8241	0.7041	0	0.3714	0.128	0.1734	2.7226	0.4605	0.3283	0.9126	1.1503	3.7176	0.7094		3.1924	0.7026	3.4928	1.1172	3.4462	0.7238	3.0377	0.7828	3.8846
	3.2574	244.232		1.3638	1.3901	0.4977	0.4917	0.4641	1.1729	0.968	0.3721	0	0.5126	0.2961	1.0696	1.1996	0.6195	1.9177	2.291	1.3979	1.4243	1.1639	1.2662	0.7076	0.5623	0.4588	1.0921	0	1.0794	0	0.5066	0.3001	1.2096	1.1717	0.6614	0	2.0566	1.2224	1.1316		1.7496	2.0566	2.3234	2.7947	2.2911	1.2929	1.7083	1.8207	2.0095
	1.4528	695.343		0.2609	0.6	0	0	0	0	0	0	0.0897	0	0	1.2024	0	0	1.6707	0.3606	1.6691	0	0.3977	0.7065	0	0	0	0	0	0	0	0	0	1.5515	0	0	1.944	0	1.6873	0.3135		1.0024	1.9664	2.0992	2.3571	2.5632	2.4843	1.305	3.3678	2.0997
	3.1788	316.252		8.3602	3.2614	2.7455	3.1134	2.4659	2.0435	3.3086	0.6033	0.6701	0.8848	0.8628	3.6971	3.0822	2.2259	1.2602	5.098	1.4685	2.9953	6.76	3.4538	2.6149	3.2395	2.5779	2.1002	3.2004	0.4921	0.8484	0.817	0.8344	3.5468	3.3471	2.2418	1.4005	4.1457	1.1819	2.693		1.1025	3.4124	0.7415	2.7612	0.9704	3.4025	0.8161	3.5989	0.8101
	2.8011	222.174		0.1984	1.1603	0.1994	0.4865	0.0798	2.1362	0.1633	0.2864	0	0.0652	0.0981	0.1071	0.1599	0.0936	4.8307	0.3986	1.5215	0.1734	0.2051	1.0818	0.1824	0.7412	0.1228	2.4131	0.1997	0.4508	0.0462	0.0677	0.0758	0.1844	0.0831	0.0854	6.4779	0.3454	1.4295	0.3954		0.9313	9.4626	1.0912	0.3774	0.2682	0.2575	0.8129	11.1774	1.1401
	1.176	212.154		0.6866	1.1583	0.5269	0.5492	0.2489	1.1688	1.147	0.7838	0.363	0.1755	0.1079	1.7881	0.7584	0.4987	0.9646	1.9431	1.2224	0.8893	1.0048	1.2623	0.4935	0.7529	0.2716	1.1139	1.4708	0.8538	0.37	0.2138	0.1231	1.8068	0.682	0.508	1.1134	1.9965	1.5706	1.1033		2.122	0.9996	1.9829	3.1347	2.6187	1.3897	2.4855	0.9507	2.1812
	2.2251	283.185		0	0	0	0	0	0	0	0	0	0	0	0	0	0	0	0	0	0	0	0	0	0.0257	0	0	0	0	0	0	0	0	0.3955	0	0	0	0	0		0	12.1013	0	0	0	0	0	14.1986	0
	1.5055	481.262		3.1391	2.3611	0	1.3896	6.2611	2.268	3.4552	0	1.1339	6.9232	8.9251	2.1739	1.5365	2.1207	2.6608	1.3311	4.67	1.8926	3.3139	2.4953	2.6128	1.7458	5.9054	1.8134	3.4536	2.0051	0.7504	6.9898	8.9498	1.9707	1.3115	2.0223	2.788	1.2262	3.2664	1.413		1.6851	2.0874	1.4545	3.3959	1.8589	1.5662	1.9201	1.1633	1.424
	1.4499	507.312		1.0185	0.9653	0.2861	0.3651	0.0804	0.8406	0.7113	0.4349	0	0	0	1.2079	0.5043	0.1596	1.4598	1.3504	1.3024	0.5327	0.9412	0.8122	0.2779	0.3852	0	0.8309	0.6019	0.7264	0.1528	0.0361	0	1.1913	0.5706	0.1171	1.6892	1.1992	1.4758	0.6517		1.7755	2.4196	1.8169	2.0389	2.2877	1.7063	2.523	2.3168	1.4982
	1.5889	333.2		1.0175	1.4585	0.0964	0.9615	0.1629	0.9681	1.4407	1.0673	0	0	0	0.473	1.4537	0.6975	2.475	2.475	2.6287	1.2246	0.8304	1.3189	0.3277	0.9253	0	0.8227	1.2767	0.7916	0.4151	0.0671	0	0.3369	1.4784	0.6597	1.9915	0.7303	1.832	1.0027		2.167	3.481	3.5926	1.1049	0.7094	0.8758	1.7596	3.0717	3.107
	4.5182	280.267		0.4353	0.4409	0.4861	0.5421	0.1879	0.7714	7.1405	12.9954	4.72	0.313	0.3239	0	0	0.9728	7.4633	5.4277	3.2794	8.2509	0	0	0.414	0	0	0.4706	5.1689	8.8829	3.0909	0.2173	0.2296	0.3784	0.2607	0.5196	4.6559	0	1.8178	4.5304		0.5295	0	1.866	0.9189	8.5983	0	0	0.6246	1.3741
	2.7052	444.243		0	1.8385	0.1674	0.2194	2.0933	5.185	1.3223	2.6951	0.671	0.639	0.5412	1.3911	0.9636	1.2755	0.5606	0.6095	13.1026	0	0	1.7332	0.2755	0.2883	1.9194	5.898	1.2967	2.4334	0.6224	0.5868	0.4997	1.2724	0.9779	1.2967	0.5594	0.6297	12.9967	0		0	0.5868	2.8338	6.2345	1.5203	0.7094	0.5471	0.7867	3.5978
	1.5416	290.166		1.0723	1.1755	0	0.1501	0	0.9631	0	0	0	0	0	0.7935	0.6271	0.3309	2.0813	2.2603	1.9841	0.8056	0.6411	0	0	0.2929	0	0.7368	0.5636	0	0.1283	0	0	1.0107	0.2786	0	2.5736	2.1393	2.3792	1.2078		1.7554	1.679	2.7468	2.5084	1.6483	1.4179	2.3535	0	2.2811
	1.3251	412.039		1.681	0	0	0.2315	0	0.3474	0.5487	0.0938	0	0	0	1.1523	0.1695	0.0833	0.2452	0.7555	0.6126	0.1255	2.1592	0	0.4802	0.1865	0	0.5084	0.5068	0.165	0	0	0	0.964	0	0.1042	0.29	0.8486	0.5346	0.0591		1.4292	3.0392	0.0481	0	3.5414	3.6425	1.0684	3.3396	0
	2.3886	306.196		1.0737	2.0209	0.879	0.6993	0.8186	1.7786	1.0312	1.438	0.6511	0.5903	0.6273	1.7431	1.3694	0.9263	2.6169	2.7447	2.468	1.7782	1.9919	2.1305	0.845	0.6346	0.6826	1.7349	0.5475	0.3766	0.8031	0.5901	0.6003	1.8214	1.5764	1.0613	1.7034	0	2.6262	1.9276		1.5935	1.3265	2.5327	2.1838	1.7483	2.2859	1.3845	2.2108	0
	1.3877	460.22		2.1326	2.3968	0.7207	0.6537	0	0.7448	0.9308	0.4711	0.274	0	0	0.7587	1.2735	0.1607	1.3365	0.7465	1.0644	0.8611	2.456	2.1224	0.6237	0.6845	0	0.6904	1.2152	0.4463	0	0	0.253	1.0134	0.6283	0.2204	1.6564	1.207	1.0749	0.8546		1.5184	3.8748	2.2671	1.8904	0.7168	1.3124	1.5534	4.0056	2.4697
	2.5806	294.209		0	0	3.342	0	0	0	0	0.2164	0.0706	1.0333	0.9208	1.617	0.0967	0	0.0757	0	0.2747	3.6715	0	0	3.6401	0.0204	0.041	0	0.0554	0.3633	0	0.9745	0	1.3765	0.0571	0.0385	0	0	0.2773	4.6261		0	3.5792	0	0.2127	5.4606	2.3112	0	4.5518	0
	1.2627	361.009		0.4849	0	1.592	1.4818	0.581	1.5233	4.8147	6.4098	1.1941	0.6876	0.4869	1.0539	0.2171	0	0	0.038	1.7668	0	0.5277	0	2.8629	2.0661	0.7402	1.6537	5.4741	10.6463	1.163	1.1931	0.7937	0.8638	0.1941	0	0	0	1.8269	0.0405		0.0621	2.4923	0	3.9293	1.2273	3.844	0.0418	2.7007	0
	2.2248	476.328		0	0	0	0	0	0	0	0	0	0	0	0	0.6406	0	0	0	0	0	0	0	0	0	0	0	0	0	0	0.0543	0	0	0	0	0	0	0	0.0963		0	11.4019	0.1078	0	0	0	0	10.0113	0
	1.4611	562.255		0.2278	0.4606	0	0	0	0.2554	0.0951	0	0.4403	0	0.3369	1.1142	0.1012	0	1.5014	0	1.3786	0.268	0.3681	0.3971	0	0	0.2544	0.2256	0	0.1692	0.3529	0.3519	0.3126	0	0	0	1.2135	0	0.9141	0.3792		1.761	0	2.7741	3.6478	3.1792	0	1.8867	3.7591	2.6532
	2.2362	458.276		1.3702	1.5201	0.5912	0	0.5858	1.3169	0.8179	1.0558	0.7031	0.3798	0	1.2064	1.0303	0.5386	1.8938	2.0019	1.7227	1.2285	1.712	1.4514	0.5998	0.5901	0.4955	1.2584	0.8859	1.1867	0.6533	0.384	0.3364	1.5125	1.0794	0.5907	1.9319	1.7827	1.7172	1.3426		1.6351	1.7559	2.5529	2.2444	1.7657	1.4036	1.6886	1.699	2.5804
	2.413	288.221		6.2117	1.9805	3.3686	2.9988	2.1409	2.2418	3.4635	0.6631	1.4449	1.1437	1.0894	2.4525	2.9579	1.3371	0.8713	3.3976	1.6693	1.9853	6.2678	1.8641	3.312	3.5348	2.1158	1.9383	3.0803	0.5369	1.3169	0.9078	0.9499	2.3129	2.69	1.69	0.7907	3.3835	1.2108	1.9142		1.135	3.1655	0	2.0748	0.8144	3.9412	1.0983	2.8771	0
	1.5635	676.385		0	0	0	0.3547	0	0.1422	0.0376	0	0	0	0	0.0539	0	0	0	0	0	0	0.0859	0	0.542	0.1651	0	0	0	0	0.2552	0	0	0.0894	0	0	0	0.0377	0	0.099		11.0926	0	0	0	0	0	9.1612	0	0
	2.0328	359.142		0	0.032	0	0	58.713	0	98.1539	0	0	0.0282	0	0	39.2924	39.9829	4.4535	0.0853	0	0	0.0422	0	0	0	62.1071	0	106.996	0	0.0229	0.0181	0.0037	0	40.3126	37.5178	4.7172	0	0.0361	0		0	0	0	0	10.9673	0	0	0	0.0824
	1.4184	371.227		2.3301	1.9196	0	0.1693	0.9635	0.9557	0.2198	0	0	1.0251	1.1264	0.3926	0	1.3151	1.8991	1.7428	2.4314	1.6933	2.1528	1.9741	0.4201	0	0	0.7169	0	0	0	1.1031	0.9491	0.3601	0	0	1.762	1.5921	2.6915	1.8189		1.8501	0.4074	2.0317	4.6362	1.7504	0.2274	1.5166	0.1703	1.6393
	4.3844	272.301		1.2455	0	0	0	0.3125	1.3512	0.3592	0.1833	0.8787	0.1267	0	1.6778	0.5386	0	2.3541	2.5879	1.4131	0.7254	1.3632	1.2405	0.1008	0	0.182	1.4152	0	0.1237	0.6621	0.1062	0.0474	1.6439	0.4962	0	1.6561	1.9287	0.8716	0.6378		1.9717	1.7682	2.4849	0.2257	3.4654	0.9589	1.9861	1.9551	2.198
	3.8426	611.547		2.0799	1.5245	0.1006	0.9355	0.2806	1.3372	0.2786	0.0208	0.6015	0.0823	0.0818	1.5164	0.719	0.3403	0.3106	1.1001	0.975	0.625	1.5859	1.2728	0	0.8217	0.2342	0.8859	0.1917	0.0103	0.5363	0.0677	0.0189	1.1905	0.5555	0.2371	0.29	0.792	0.8237	0.4258		2.2931	1.9942	2.9084	0.1313	2.5453	0.9541	1.306	1.9478	2.0349
	1.2805	308.073		0.9091	1.2742	0.0727	0.1864	0.0453	0.7979	0.4589	0.4593	0.1422	0.0301	0	1.0635	0.5928	0.1827	2.0896	2.5891	1.7849	0.8994	1.1355	0.9786	0.1228	0.188	0.0682	0.6506	0.4472	0.4006	0.0921	0.0356	0.0255	1.2358	0.5046	0.2495	2.3335	2.1647	1.5612	0.8257		1.0044	1.4854	2.5029	2.2772	1.8484	1.6955	1.0831	1.8002	2.5295
	1.7789	324.205		2.7336	1.3364	0.7604	0.6281	0.1392	1.6688	0	0	0.6462	0	0.3057	0	1.459	0.6043	1.7996	1.6842	3.7174	1.8123	2.3449	2.8278	0.5835	0.7473	0.3313	0.8321	1.3948	1.1576	0.7674	0.3671	0	2.2457	1.4768	0	4.0148	1.5304	4.3155	2.2991		2.6609	0	2.592	1.8017	1.7081	1.9562	3.0737	1.8697	1.8713
	3.8751	285.294		1.639	0.989	0.3355	0.7208	0.2761	0.8846	0.5514	0.4194	0.4515	0.2231	0.2185	0.8182	0.6896	0.3387	1.0575	1.5031	1.0908	0.7398	2.043	0.8913	0	0.818	0.4742	0.8989	0.4086	0.2855	0.5979	0.1956	0.1536	1.3305	0.7788	0.3889	0.9063	1.3138	1.0815	0.9072		2.5552	1.8787	2.6079	0.8697	1.8443	0.8788	3.0311	2.0904	2.9139
	1.6993	314.215		1.5883	1.2887	0.4895	0.4238	0.326	1.0761	0.7875	0.9861	0.5027	0.2138	0.1502	1.3024	1.0292	0.4425	1.5607	2.0385	1.6146	0.8558	1.6539	1.2124	0.3343	0.5192	0.2671	1.0263	0.7491	0.9095	0.4949	0.2733	0.1999	1.2737	0.8257	0.4377	1.3726	2.2536	1.3946	0.9727		1.4502	1.6481	2.5741	1.8946	1.675	1.3736	1.3667	1.6199	2.4172
	1.9461	329.161		0.88	1.2933	0.4599	0.3307	0.0782	1.3788	0.5758	0.5676	0.3315	0	0.1517	1.3488	1.0548	0.4056	2.2531	1.3796	2.2635	1.3495	1.0478	0.994	0.376	0.4673	0	1.2428	0.7214	0.8331	0.2847	0	0	1.6742	0.9915	0.3216	2.3148	0.8172	1.9334	1.3023		1.8795	1.4748	2.1485	2.2095	1.8058	0.984	1.5515	1.6891	1.7508
	1.7028	627.421		2.0437	1.6495	0.7084	0.7853	0.3471	1.3252	1.241	1.2105	0.8305	0	0	1.6043	1.0708	0.7232	1.9775	1.6218	1.7783	1.3647	2.634	1.8818	0.6498	0.9101	0.5603	1.6598	1.0667	1.6362	0.8299	0.3518	0.2856	1.956	1.7096	0.6204	1.8694	1.6306	1.6945	1.3976		1.4419	1.5403	2.4918	1.9048	1.8151	1.262	1.7085	1.5755	2.3967
	1.3975	850.537		0.4925	0.8343	0	0.5587	0	0.5036	1.2616	0.8293	0.1955	0	0	0.6154	0.688	0.2027	1.6309	3.6424	1.708	0.7287	0.4552	1.2169	0	0.6966	0	0.4483	1.2313	1.0776	0.1824	0	0	0.6752	0.7126	0.2143	1.8113	4.164	2.1111	0.944		2.7655	2.5224	1.676	0.9353	1.105	1.3432	2.3048	2.118	2.0533
	1.8961	269.147		2.0124	0	0.6089	0.7165	0	2.5521	6.721	5.3442	0.8795	0	0	2.1257	2.5134	0.6107	1.6775	0	4.4985	1.0278	1.9869	0.5853	0.6525	0.8327	0.2112	2.0903	6.4075	4.764	0.9335	0	0	2.0057	2.2246	0.5771	0	0	4.033	0.9254		3.3328	0	3.714	1.7915	1.3606	0	3.6702	0	4.1496
	3.8427	582.565		1.3811	1.7935	0.0615	1.0999	0.3359	1.5236	0.2294	0.0104	1.0813	0.1338	0.1014	2.082	0.9682	0.3507	0.5395	1.8156	1.5587	0.5811	1.8498	1.6722	0.0359	0.9241	0.3003	1.2539	0.1917	0.0206	0.7142	0.0855	0.0694	2.0025	0.9595	0.3653	0.435	1.5232	1.0427	0.6184		1.8531	1.838	2.5249	0.082	2.8558	1.0355	1.2173	1.4885	2.561
	1.3232	526.861		2.0453	1.1301	0.2849	0.6418	0.0891	0.9966	0.3711	0.5116	0.0934	0.1473	0.0393	2.1314	0.4214	0.1688	1.4138	1.9086	0.8275	0.6225	0.7663	1.3652	0.3516	0.4683	0.0653	1.0937	0.4176	0	0.1621	0.0686	0.0396	1.9095	0.3965	0.2437	1.999	2.0158	1.3589	0.8123		1.6591	2.5389	2.441	0.9189	0.9922	1.5779	1.9311	0	2.9371
	3.6718	348.278		1.0942	0.8074	2.3015	2.0447	0.8019	1.2061	0.6896	1.1799	0.7316	1.3953	1.4639	0.9145	0.4722	1.8733	0.5185	1.0493	1.2397	0.5255	1.3755	1.0632	2.9844	1.868	0.8771	1.1971	0.7539	1.183	0.9876	1.425	1.5331	0.9703	0.6031	2.1067	0.6762	1.4189	1.0899	0.6307		2.8784	2.0226	1.595	1.0258	1.4801	1.1061	3.7051	1.6145	1.9217
	3.9742	258.285		1.7478	1.4069	0.2181	0.5687	0.5116	1.5878	0.549	0.4373	0.5873	0.1449	0.1438	1.2147	1.0976	0.4152	1.4783	1.6993	1.5575	1.6031	1.1893	1.2339	0	0.6159	0.5982	1.2798	0.6	0.3906	0.5359	0.2059	0.1073	1.2794	1.2121	0.3579	1.1536	1.9387	1.4955	1.5557		1.6265	2.2447	1.8959	0.5581	2.7258	0.9833	1.113	1.3866	2.1428
	1.182	240.169		1.3572	2.0166	1.3853	0.1591	1.9386	0.5835	0.7547	0.6347	7.0013	0.3767	0.4836	0.5893	1.7436	0.3227	0.3759	2.5943	0	0.2881	1.4556	2.0556	1.4667	0.3821	1.8939	0.6494	0.8294	0	7.1989	0.344	0.4654	0.3938	1.7203	0.3621	0.3765	2.4837	0	0		0.9092	1.0047	0.2522	4.1532	0.4342	3.2693	1.2009	0.9915	0.9643
	2.0138	387.179		1.9582	0.8573	1.7881	0.5618	0.7534	0.8986	0.544	1.159	0.7489	0.6448	0.5927	0.8618	3.6949	0.8556	0.6842	1.2665	0.5793	1.3094	1.9933	1.0177	1.9654	0.6308	0.7389	0.7109	0.5537	1.149	0.6088	0.5475	0.6925	0.763	3.4011	0.721	0.733	1.2201	0.5492	1.3501		0.8386	5.3894	1.3176	1.6054	0.4173	0.4354	0.9351	5.6527	1.4513
	2.5741	340.141		0.8535	1.2971	0.3547	0.278	0.1532	0.7306	0.6809	0.6435	0.2152	0.2295	0.2314	0.9801	0.7951	0.3247	1.7574	1.7768	1.0269	0.892	0.7848	1.4534	0.4384	0.2831	0.1734	0.7997	0.6514	0.6953	0.119	0.2185	0.1765	1.095	0.8466	0.3032	1.314	1.2995	1.0954	0.6433		1.3552	1.5616	2.1989	1.6435	1.795	1.3295	1.5227	1.167	2.1964
	1.5044	459.274		1.0745	1.1775	0	0.4002	1.905	1.088	1.3723	1.1897	12.3027	0.3982	0.6322	1.0489	0.5322	0	1.0327	1.2244	1.5512	0	1.1584	1.0549	0	0.6478	1.8694	0.8775	0.4969	0.7891	11.596	1.7451	2.5017	0.9288	0	0	1.0298	1.0749	1.1471	0		1.6528	1.2644	1.757	2.3655	1.7573	1.0809	1.7825	1.329	1.6952
	1.274	270.159		1.8205	0.7828	1.0882	0.2819	1.9826	0.4231	1.2422	0.9343	1.4044	1.1973	0	0.4986	0.4059	0.3495	0.5644	0.5276	0.758	0.2605	1.7942	0.6196	1.22	0.3294	1.78	0.5783	1.0938	0.8519	1.1262	1.5004	0.8897	0.6608	0.5177	0	0.5193	0.6947	0.736	0.4359		0.7453	1.4452	0.4307	5.0001	1.2129	0.9333	0.743	1.3151	0.6563
	1.7326	246.175		1.0169	1.3305	0.2414	0.2171	0.1398	0.6153	0.3938	1.498	0.2888	0.1108	0.0606	0.9217	0.6255	0.3232	1.9249	1.8794	1.6617	0.7762	1.2545	1.0486	0.3137	0.3515	0.1371	0.7653	0.4931	1.7486	0.3291	0.0992	0.1126	1.1301	0.6313	0.42	1.9041	2.3865	2.3744	0.9223		1.3532	1.6736	1.9592	1.8697	1.4913	1.3948	1.7146	1.8424	2.0081
	1.8863	387.139		0	0	0	0	1.092	0	1.0851	0	0	0	0	0	6.3737	5.0308	1.7474	0	0	0	0	0	0	0	1.288	0	0.9638	0	0	0	0	0	6.2148	5.3496	1.6171	0	0	0		0	0	0	0	9.7101	0	0	0.0568	0
	1.5868	350.21		0	0	3.0921	0.9616	16.9423	0.8749	3.0144	0.6388	16.4717	28.5139	32.9565	0.3926	4.0505	4.4973	0.9429	0	0.8145	3.3307	2.8832	0	3.1206	1.2013	15.9241	1.034	3.6005	0.5335	16.9218	25.022	34.7425	0	4.1147	4.2341	1.2697	1.0451	1.0135	1.0673		3.7196	2.0024	1.4099	1.2387	0.6873	0.6508	0	2.251	0
	4.1054	437.196		0.908	0.6999	1.5532	0.5189	0.6916	0.8951	0.5162	1.4731	0.3603	0.8227	0.5749	0.9823	0.8566	1.2159	1.0137	0.6151	0.5889	0.4966	0.7182	0.6198	0.8207	0.3248	0.5309	0.6674	0.3754	0.9301	0.2078	0.4714	0.6052	0.9317	0.5279	0.7226	0.5366	0.4337	0.2833	0.2809		2.5108	2.0727	2.0735	1.4799	0.6071	0.9503	0.9061	0.9793	1.3192
	2.5806	334.19		2.2001	2.3281	0	0	0.9079	1.7787	1.2027	1.1061	0.4509	0.6317	0.5936	1.8526	1.823	1.0986	1.7767	0	3.064	1.921	2.0868	2.4868	0.9942	0.8573	0.8406	1.7574	0	1.3468	0.7182	0.7214	0.576	1.88	1.5976	0.9734	3.0124	0	2.838	1.962		0	2.3476	0	2.5971	2.6163	2.0758	2.2386	2.6267	0
	1.4515	557.256		0	0.1649	0	0	0.0083	0.1095	0	0.0772	0	0	0	0.4892	0.0448	0	0.8607	1.0301	0.6151	0.0298	0.0901	0	0	0	0	0.1575	0	0	0	0	0	0.6198	0	0	0.8231	0.9821	0.4632	0.071		0.7488	1.2345	2.002	1.8216	2.0843	1.6581	0.9648	2.0734	1.4322
	1.6133	266.165		1.7535	1.959	0	0.1942	0	0	0.807	0.3543	0	0	0	0.8259	0	0	2.7083	2.5477	2.351	0.5112	2.0645	0	0	0	0	0.6691	0	0.5454	0	0	0.1078	1.4676	0.4151	0	2.9755	0	2.4879	0		1.8982	1.9907	2.9518	0	1.6124	1.0259	2.4006	2.9394	2.6053
	1.872	226.147		1.3243	1.2481	1.5725	0.8039	0.7723	1.7354	0.4358	0.5942	0.1608	0.3651	0.4328	0.5264	0.2861	0.179	1.1337	1.6157	2.1712	0.4576	1.267	1.175	1.5156	1.0129	0.7977	1.6585	0.3936	0	0	0.3782	0.3855	0.6339	0.3696	0.1707	1.3003	1.361	2.018	0		1.6332	2.6409	1.7968	1.3507	1.1725	0.8732	1.4979	2.5244	1.5566
	1.5598	232.162		1.5404	0.5975	0.9465	0.5391	0.1657	0.5268	3.0769	2.4879	0.2921	0.1773	0.1564	1.0795	2.0732	0.2389	1.867	1.2405	0.8571	0.7685	1.3151	0.7033	0.8289	0.5466	0.2334	0.6406	3.436	2.3255	0.2329	0.135	0.1984	1.146	1.6829	0.2137	1.535	0	1.1386	0.9534		1.3041	2.0248	1.0121	0.5515	2.4823	2.0814	1.2586	2.4366	0.9851
	1.5487	503.301		0.5078	1.406	1.2269	0.3484	0	1.0025	1.0417	0.3756	2.0364	1.2254	1.2074	0.9439	0.4196	0.5542	1.1618	1.2788	1.8655	0.8457	0.9449	2.0866	0	0.5683	0	0.9417	1.3219	0.8133	1.632	1.3029	0.9631	0.7738	0.2766	0	1.0323	1.4958	3.0562	0.615		1.0282	1.2294	1.9451	2.291	1.7379	1.1418	1.2823	1.3185	1.6499
	1.9275	459.275		0	0.5373	1.1122	0.2454	0.9395	0.2729	0.2575	0.132	0.2191	0	0	0.3999	0.4805	0.1786	0.1232	0	0.5466	0.457	0	0.6259	0.7022	0.4017	0.9906	0.2887	0	0.1785	0.191	0.1479	0	0.4318	0.4	0.1679	0	0	0.5444	0.6283		0.6558	0.4498	2.7912	3.0665	0.725	1.649	0.6323	0.5244	2.6634
	3.6723	353.234		1.0725	0.7756	2.521	1.2683	0.6533	1.1052	0.5287	0.9518	0.511	1.2221	1.1947	0.8275	0.3177	1.5141	0.5057	0	0.75	0.3545	0.8644	0.6605	1.6643	1.1115	0.6013	0.9295	0.4	0.6499	0.6339	1.0066	1.1024	0.7123	0.3438	1.215	0.4046	0.6099	0.6578	0.3223		3.0369	2.0972	1.3049	0.7156	1.2593	0.8182	2.4201	0.849	1.1577
	3.6452	213.2		0.6906	1.1022	0.7178	0.3808	0.1885	0.8765	1.0652	2.7046	0.7162	0.5297	0.4991	1.0357	0.8129	1.3312	2.3822	2.613	1.6904	1.2032	1.2596	1.3788	1.2233	0.3661	0.2229	0.918	1.2687	0	0.665	0.6019	0.5801	1.1481	0.7755	1.644	2.286	2.0912	1.524	1.4068		2.506	1.199	1.5276	1.8881	1.0686	0.9949	2.1326	1.5127	2.0891
	1.6462	469.356		0.5528	0	0.3377	0.7979	0.2522	0	0	0.6039	0.2673	0.15	0	1.0931	0	0	0	0	0	0.3845	0	0	0	0	0	0.3422	0	0	0.5183	0	0	0	0.2177	0	0	0	0	0.7471		0	1.5904	0.1913	0.9765	0.7446	5.6522	0	0	0
	3.2017	228.2		1.276	2.0014	0.7133	1.2333	0.9747	2.2275	1.2278	1.4994	0.4848	0.5813	0.4113	0.4789	1.1893	1.7348	0.8985	1.3782	1.219	1.5863	0.4506	2.1116	0.6709	0.9756	0.3104	2.4533	1.2994	1.3306	0.6569	0.477	0.3686	1.2895	0.8419	0.9946	1.4055	2.2469	0.4635	1.5235		2.0487	1.1949	1.8025	2.2151	0.6857	1.204	1.367	1.822	2.1897
	1.3254	321.021		1.4993	0.2527	0.1734	0.1978	0	0.5524	0.6102	0.2084	0.0531	0.0309	0.0196	1.1404	0.244	0.1522	0.8665	1.5436	1.0151	0.2701	1.5859	0.2671	0.1458	0.2214	0	0.6928	0.4392	0.2474	0.0286	0.0428	0	0.8244	0.1677	0.1615	0.7571	1.6353	0.8991	0.2332		1.0741	1.997	0.1923	0.5467	2.8542	2.4578	1.1062	2.2535	0.3567
	2.5761	414.339		1.9274	0.719	0.1754	0.2191	0.0658	2.8172	1.5042	0.6237	0.7923	0.0377	0	0.0803	0.3618	0.4892	1.8071	1.8207	1.5723	1.1769	1.9147	0.6831	0.1535	0.314	0.1021	2.23	1.3299	0.7289	0.7118	0	0.015	0	0.3241	0.5175	1.3766	1.2647	1.9937	1.2573		1.3299	1.7382	1.3477	1.4692	2.5228	0.6823	1.3613	1.9373	1.6719
	1.3491	290.188		1.4997	1.686	0.4441	0.8674	0	0.9855	0.8027	1.0224	1.2312	0.2351	0	0.7386	1.1755	0.7146	1.4178	1.6244	1.3051	0.9397	1.6756	1.3331	0.4163	1.1204	0.2007	0.9054	0.9862	1.0024	0	0.2559	0.4677	0.755	1.0671	0.7181	1.3856	1.8883	1.1115	0.7442		1.1412	2.6182	1.466	1.6818	1.1082	1.0434	1.1659	2.3235	1.8811
	1.7644	249.202		0	0.1715	1.8482	1.6729	1.1967	0.835	5.8287	0	0.2535	0.1583	0.2214	0.8589	0.1767	0	2.2488	0	2.1947	1.0581	0	0.1852	1.7011	1.9372	1.0908	1.0326	5.8011	0	0.1864	0.2145	0.1546	0.7749	0	0	1.795	0.2963	2.1457	1.1323		1.605	0.6177	3.6037	0.7139	1.8892	0.6221	1.855	0.7323	3.6964
	1.4657	683.346		0.6514	0.8203	0.8819	0	0	0	0	0	0	0	0	1.0161	0	0	2.0677	1.1021	1.5901	0	0	0.5538	0.9445	0	0	0.3367	0	0.4167	0	0	0	1.2519	0	0	1.7176	1.0843	1.4405	0.3925		0.8077	1.6619	1.7602	1.6905	1.6883	1.4393	0.7004	1.8574	2.4947
	1.4646	453.21		1.216	1.0642	0.7876	0.4741	0.0974	0.6423	1.1737	0.7373	0.4453	0.1111	0	0.7364	0.391	0.2364	1.1783	0.4216	1.6688	0.7027	1.2186	0.9985	0.7838	0.524	0.1563	0.5708	0.9319	0.6855	0.2905	0	0.0574	0.8975	0.4384	0.2143	0.7986	0.4526	1.7349	0.7234		1.7367	1.5383	0.9168	1.9216	2.0489	0.8701	1.3751	1.4885	0.9468
	3.2586	353.234		0	1.0521	1.74	0.8259	0.5609	0.8251	0.708	0.8355	0.4675	0.7633	0.7105	0.4152	0.2896	1.2231	0.559	0	0.6141	0.3605	0.8036	0.9202	1.5868	0.767	0	1.2183	0.6745	1.0256	0.7752	0.6823	0.7459	0.5657	0	1.0832	0.6295	0	0.7339	0.3173		2.6358	1.5839	1.4829	0.9297	1.2645	1.0978	1.8025	1.7161	1.3732
	1.3493	391.78		0.9527	0.6181	0.1124	0.2167	0.0823	0.4972	0.2882	0.5219	0.1114	0	0.0365	0.956	0.279	0.1185	1.2622	1.9706	0.9882	0.6048	0.7663	0.9611	0.0959	0.2568	0	0.5172	0.4044	0.4221	0.1474	0.0568	0.0458	1.012	0.3514	0.1337	1.1223	1.6771	1.0738	0.4701		1.2067	1.8028	2.1229	1.1508	1.4851	1.1226	1.4579	1.4195	2.1239
	2.2972	258.175		0.7198	0.6918	0.2226	0.2307	0.2121	0.5902	0.3517	2.4066	0.2353	0.1799	0.1591	0.6282	0.6492	0.3757	0.9515	1.1417	0.9836	0.6495	0.8107	0.8762	0.2658	0.2198	0.1889	0.5738	0.3763	2.1891	0.3255	0.222	0.1585	0	0.583	0.3413	1.0156	1.2287	1.0945	0.572		0.7048	4.4545	0.9921	1.0103	0.9697	0.7232	0	5.7025	1.1326
	2.7538	822.508		0	0	0.0157	0	0	0	0	0	0	0.0103	0.0065	0.0089	0	0	0	0.019	0	0	0	0	0	0.02	0	0.0379	0	0	0.0095	0	0	0	0	0	0	0.0189	0	0.0203		8.8377	0	0	0.0164	0	0	8.4368	0	0
	4.1027	377.194		1.9878	1.1918	0.5456	0.9922	0.5017	0.7074	0.4416	0	0.4813	0.296	0.1935	0.5073	1.973	0.8612	1.6005	1.7575	0.9724	0.7195	0	1.366	0	1.0401	0	0.7226	0	0	0	0.2486	0	0	2.0817	0	0	0	0	0		1.7762	1.8988	1.3819	2.1717	0.9624	0.6368	1.9425	2.0313	1.4826
	1.6267	387.237		0.7247	2.5988	0.4055	0.3421	0	1.7846	0.7089	1.1791	0.8764	0.4266	0	1.6152	0.946	1.1158	0.0819	0	0	0.8626	0.7632	2.4572	1.0578	0.3484	0	1.8103	0.7477	0.8573	0	2.2715	0	1.5608	0.6669	1.0186	0.5253	0	0.079	0.3704		4.2184	0.3422	1.5378	1.6609	0.3911	0.6716	4.7172	0	1.2004
	1.9464	153.06		0.3823	0.5347	0.6464	0.7266	0.2308	1.7197	1.9211	1.807	0.3027	0.3682	0.4891	0.9104	0.9953	0.5884	1.2125	0.5314	1.6416	1.0844	0.3827	0.5022	0.4695	0.7015	0.1987	1.4323	1.806	1.1516	0.2197	0.4617	0.3682	0.9654	0.9715	0.3641	1.3353	0.5657	1.3888	0.8951		1.0693	2.0743	1.0257	1.0958	0.9678	2.5455	0.5894	1.4869	0.5554
	1.5414	529.228		1.4127	13.2554	49.8503	84.8499	2.4648	10.8006	1.877	0.8646	2.917	13.3441	15.1997	13.2645	0.1883	52.2927	1.0515	0.2088	0.8243	8.9369	2.2523	12.4143	61.495	78.29	2.4853	10.6478	1.7082	0.9072	2.5194	14.1171	14.9462	14.0972	0.4141	54.817	0.9809	0	1.1042	9.8595		8.1324	0	0.0593	0.431	0	0.1365	8.1957	0	0
	1.5065	392.189		1.3379	0.8203	1.5149	0.3923	2.6706	0.8764	0.941	0.4806	4.886	2.1187	2.685	0.1301	1.39	1.2155	0.5209	0.7781	0.8686	0.664	1.3033	0.8667	1.6203	0.6315	2.588	0.8599	0.9453	0.4349	5.3114	1.9655	2.5812	0	1.1369	1.235	0.6204	0.7354	0.9014	0.7442		5.9229	0.3023	0.6549	0	1.8254	0	5.5234	0.4217	0.7208
	4.3196	310.24		0	0	0	0	0	0	7.1253	18.375	0	0	0	0	0	0	12.7959	9.8879	5.4604	9.0553	0	0	0.1537	0	0	0	5.7113	16.1326	0	0	0	0	0	0.1737	10.7243	6.7904	3.9485	7.879		0	0	0.7741	0.3344	7.5528	0	0	0	0.6443
	1.3828	171.191		0.7729	0.8826	0.1971	0.1424	0.0543	0.9925	0.4693	5.5047	0.1533	0.0515	0.0719	0.9266	0.6589	0.4152	0.9692	1.3698	0.9834	1.4424	0.8119	0.924	0.1797	0.325	0.0773	0.7535	0.4991	5.3627	0.0917	0.0547	0.0557	0.7301	0.5469	0.3745	0.8865	1.37	1.2822	1.1627		1.6796	1.566	2.2635	1.2813	1.0103	0.8439	2.43	0.975	2.4871
	1.3192	362.76		1.0325	1.0437	0.1431	0.2789	0.0765	0.4472	0.3817	0.3216	0.1015	0	0	0.8261	0.4503	0.1787	1.1492	1.9825	1.2298	0.3896	1.114	1.1858	0.0731	0.2549	0.0811	0.3576	0.4321	0.4352	0.168	0.0513	0.07	0.8898	0.5264	0.0823	1.0248	1.9684	1.4473	0.3225		1.5413	2.2423	1.7458	1.1508	0.9838	0.9542	1.3199	2.3102	2.3601
	1.4078	583.375		0.6382	0.6747	0	0	0	0.2884	0	0.3677	0	0	0	0.3717	0.2771	0	1.0374	3.2665	0.9795	0.1663	0.639	0.5488	0	0	0	0.1967	0	0	0	0	0	0.7175	0.1698	0	1.1328	3.1866	0.9332	0		1.1421	2.495	2.4048	1.0173	0.9981	0.5458	1.0734	2.5172	2.9811
	3.3075	585.337		0	0.6633	0.2515	0.5658	0.1671	0.3464	0.4561	1.3143	0	0.1826	0	0.6521	1.9279	1.1349	0.981	0	0.8369	0.7287	0.8346	0.5744	0.1497	0.5595	0.1576	0	0.5717	1.4162	0	0.1693	0	0.7146	0	0	0.9557	2.9099	1.1224	0.7938		2.7931	2.8995	0	1.9487	0.4769	0.4619	3.0235	0	1.6345
	4.1861	310.24		0	0	0	0.4096	0	0	5.2593	15.9237	0	0	0	0	0	0	9.2407	7.0998	4.1244	6.7633	0.1946	0	0	0.1617	0	0	5.4888	15.0453	0	0	0.1366	0.2626	0.2875	0.3961	9.9303	7.4263	4.5449	7.7728		0.4854	0	1.2102	0.4724	6.085	0.3265	0	0.1823	0.6583
	1.3489	868.55		1.9103	2.2212	0.3504	0.9254	0.1189	1.2895	0.981	0.3561	0.2629	0	0.0901	0.9233	1.3651	0.3042	1.997	1.4474	1.8144	0.9821	2.278	2.4626	0.3547	1.174	0	1.04	0.9766	0.9084	0.3154	0.0906	0.0915	1.3468	1.1503	0.2796	1.9833	1.1291	1.7438	0.9682		1.1857	2.3706	1.8382	1.3008	0.7614	1.0631	1.4413	2.9643	2.1965
	1.6565	516.768		0	0	0	0.3511	0	0.1854	0	0	0	0	0	0.0603	0	0.535	0	0.0569	0	0	0	0	0.1514	0.3784	0	0.1377	0	0	0	0	0	0	0	0.524	0	0.0377	0	0		8.4821	0	0	0	0	0.0227	7.0162	0	0
	1.4091	295.191		0	1.0834	0.7047	0.3495	0	0.9592	1.434	0	0.4076	0	0.3544	0.3811	1.3589	0.8834	0	1.5967	0	0	0	1.7266	0.7612	0	0	1.1787	1.5579	0	0.3496	0	0	0.613	1.6245	0.8876	1.2129	1.6735	1.4582	1.3569		2.0518	1.3603	2.8616	0	1.4826	0.7218	0	1.4209	0
	1.7609	202.149		0.4519	0.2746	0.07	0.0864	0	0.4186	4.3057	7.7203	2.4494	0.0206	0	0.3123	0	0.1116	5.9032	7.4886	9.6309	4.8752	0.2655	0.1917	0	0.2059	0	0.5345	4.1975	7.0981	1.9078	0	0	0.2986	0	0	7.8217	7.6196	9.4272	4.4918		0.1863	0	0.5439	0.4188	7.3089	0	0.224	0	0
	3.2882	213.198		0.863	0.5893	0.5901	0.3405	0.3112	0.9339	0.5747	8.4313	0.3183	0.3492	0.3851	0.764	0.5812	0.4385	1.2911	1.6007	1.5632	1.2676	0.8204	0.9568	0.5302	0.3519	0.2942	0.9214	0.6172	7.2463	0.3663	0.3323	0.3665	0.6249	0.5555	0.4181	1.5082	1.3803	1.2543	1.0179		1.277	1.2707	1.664	2.2712	0.9216	1.0026	1.2971	1.1116	2.1367
	2.4559	235.185		1.4619	0.9785	0	0.5882	0	1.0129	0	0	1.6922	0	0	1.619	0	0.9887	3.0502	0	0.915	0	0	0	0.5987	0.8384	0	1.2104	0	0	1.2594	0	0.5846	0	2.6227	0	0	1.5296	0	1.247		1.3638	4.1279	0	0	0	2.8635	0	2.6493	0
	1.219	251.181		0.4188	1.7612	0.5623	0.5222	0.278	1.0056	1.8407	1.9907	0.6356	0.3795	0.4363	1.1808	0	0.7438	1.4584	2.491	0.4837	0	1.4345	1.6152	0.8108	0.5293	0.7428	1.2625	2.1505	0	0.6563	0	0.5943	1.6487	1.3492	0	1.67	2.7065	0	0.5434		3.69	1.4238	0	1.3809	0	1.8373	3.7041	2.1771	1.8544
	4.1085	476.249		1.121	0.8325	0.8391	0.4763	0.5598	1.0977	0.2707	0.7362	0.1533	0.5109	0.5262	0.9758	0.8694	0.5961	0.5935	0.5504	0.3536	0.4224	0.398	0.4089	0.5146	0.2819	0.3017	0.3515	0.126	0.7186	0.1657	0.3362	0.3763	0.6413	0.3262	0.528	0.37	0.3771	0	0		1.7532	1.5867	1.8956	1.4213	0.6032	1.0613	1.1682	0.5731	0.9319
	1.6131	285.139		0.9747	0.877	0.1262	0.1658	0	0.475	0.2067	0.7684	0.1238	0	0.0393	1.6871	0.4769	0.1545	0.8844	1.0202	0.5615	0.5048	0.8291	0.8968	0.1393	0.3158	0.0482	0.4695	0.2955	0.5018	0	0	0	1.8385	0.5899	0.1783	1.0103	0	0.643	0.4186		0.8336	0.9992	1.027	1.0198	1.195	3.1042	0.7648	1.1528	1.2839
	1.3362	828.073		0.5007	0	0	2.3967	0.0229	1.6398	0	0.328	0.0262	0.0178	0	1.3821	0.0335	0	0.5039	2.1523	0.5851	0	0.7327	0	0.2957	3.6026	0	1.8473	0.1424	0.3402	0	0	0	1.5633	0.1267	0	0.6283	2.1662	1.3892	0		1.9469	1.559	0	0	0.6873	3.9321	2.815	3.2306	1.5512
	1.7572	266.165		1.2569	1.3918	0.3833	0.4292	0.1742	0	0.7878	1.2438	0.3813	0.1212	0.0945	0	1.3145	0.5013	0	2.519	0	0	2.3276	0	0.4017	0.4076	0.1971	0	0	1.0851	0.5526	0.1461	0.1426	0	0.8721	0.4346	2.5064	0	3.1627	2.0794		0	2.3658	0	2.5839	1.5537	1.6182	2.4969	3.2909	3.1974
	1.4466	717.207		0	0	0	0	0	0.2148	0	0	0	0	0	0.7399	0.0673	0	0	0	0.7255	0.1505	0.1996	0	0	0.0463	0	0.2549	0.1917	0.3196	0	0	0	0.7508	0.1262	0	0	0	0	0.205		0.5014	1.1539	1.0712	1.7489	2.1979	1.4314	0.468	1.6024	0
	1.4773	376.136		0.8292	1.0755	0.1967	0.2356	0.1031	0.9276	0.6249	0.8264	0.2035	0.0462	0	0.9719	0.6079	0.2326	1.8522	2.0398	1.7784	0.8162	1.1404	1.0567	0.1871	0.2839	0	0.7948	0.6155	0.881	0.197	0	0	1.0807	0.6927	0.2336	1.9688	2.4205	1.6641	0.9883		0.6846	1.0948	1.8535	1.7373	1.7273	0.9989	0.8923	1.2275	2.2672
	1.2943	768.532		5.1038	3.9341	0.4918	0.9	0.269	2.5609	0.6247	0.1354	0.4172	0.0222	0.0424	2.8085	2.1358	1.0368	1.9982	1.7575	2.5898	1.9349	4.6164	4.5851	0.4401	1.5134	0.3264	2.6087	0.8578	0	0.6205	0.1708	0.0894	2.5979	2.5792	0.7957	2.3444	1.4504	2.5462	2.1176		1.6465	1.2573	2.223	0.7559	0.8556	1.3316	2.2833	1.315	3.158
	1.9069	235.184		1.2037	0	0	4.0347	0	2.5096	7.6608	7.6491	2.0387	2.297	2.2554	2.1142	4.246	0	2.7033	2.0047	4.1855	3.1754	1.1714	1.8718	0.6023	3.7273	1.7589	0	0	10.7374	2.3588	2.2551	1.6252	3.8972	4.8176	0	2.2237	1.7299	2.7278	3.736		1.9171	4.4129	1.7101	0	0	0	1.1415	0	0
	4.1054	502.281		0.966	0.4499	0.8905	0.4057	0.4383	0.5778	0.2669	0.765	0.1802	0.4991	0.3434	0.6674	0.7289	0.5883	0.3924	0.4251	0.3212	0.3491	0.9015	0.374	1.0177	0.4823	0.4289	0.371	0.2031	0.5055	0.1386	0.4606	0.3818	0.7556	0.3028	0.4997	0.3637	0.3688	0.2457	0.2614		1.8594	1.4139	1.8084	1.6488	0.4489	0.8126	1.1744	1.271	1.4313
	2.2805	570.343		0	1.7697	0.578	1.0011	1.3495	0.4143	0.248	0.4068	1.0038	9.0439	9.0806	0.1604	0	6.4092	0	0	0.4368	0.9117	0	1.9197	0.397	1.0369	1.4176	0	1.3422	0.5075	0.9624	8.9335	9.1695	0	0.4104	6.5746	0	0	0	1.0951		3.5273	0	0	4.4357	0	0	3.6873	0	0
	4.3673	360.334		2.4931	0	0	1.1339	0.538	0	0.6082	0.3317	1.1739	0.2633	0.1766	0	1.0112	0.541	1.9529	3.837	2.1844	1.2683	2.5307	0	0.2578	1.1536	0.4256	0	0	0.1417	1.1628	0.236	0.1136	2.0445	1.0422	0.5152	2.235	4.4176	1.8147	1.354		2.0573	0	0	0.3938	3.4304	2.0266	0	3.1004	2.489
	1.9362	362.254		1.5859	1.0354	0.7789	0.712	0.3422	0.8826	0	0.6508	0.6595	0.3007	0.2994	1.4872	0.474	0.4625	0	1.6284	1.643	0.6707	1.6207	1.2526	0.8504	0.8498	0.3603	0	0.5021	0.8016	0.7035	0.3442	0	1.5237	0.5606	0.525	0.8987	1.4134	1.9301	0.6216		3.1463	1.8144	0.5364	0.696	0.9943	0.6682	2.9731	1.8041	0.9513
	1.3378	709.921		0.3408	0	0	1.862	0	1.2935	0.1812	0.2554	0.0239	0	0	1.0536	0	0	0.4743	1.5249	0.7715	0	0.5318	0	0.0996	2.4829	0	1.2659	0.1378	0.1262	0	0	0	1.1875	0	0	0.5873	1.6112	0.7836	0.0646		1.5918	1.4989	0.5031	0	0.7124	3.4769	2.4217	2.7335	1.4266
	2.4257	230.181		0	1.2581	0.5293	0.5063	0.6611	0	2.2556	4.0038	1.5853	0.2332	0.3515	0.8717	0	0	3.5443	0	3.5759	2.2307	0	1.3452	0.4228	0.5874	0.2628	1.1629	1.9848	4.1483	1.5232	0	0	1.0097	0.5097	0.431	0	3.3053	1.4641	0		1.2505	1.3966	1.497	0	3.5797	0	1.3592	0	0
	1.8363	598.317		0.5662	0.6842	0	3.0722	0	0.406	0	0	0.4594	0.3393	0.2066	0.7929	0	0.8567	0	0.184	0	0	0	0.7539	0	3.555	0	0	0	0	0.4506	0.212	0.1707	0.9158	0	0.707	0	0	0	0		7.2418	0	0	0.3426	0	0	7.2323	0	0.0638
	1.4329	498.941		0.1443	0	0.0056	1.0171	0	0	0	0	0	0	0	0.5621	0	0.3681	0	0	0	0.0473	0.2297	0	0	1.081	0	0	0	0	0.0401	0	0	0.5269	0	0.2477	0	0	0.2806	0		7.3326	0	0	0.2133	0	0	5.8851	0	0.1403
	2.775	266.18		3.4878	1.3277	0.3524	0.1931	0.4342	0.5309	0.9047	0.9839	0.2755	0.2216	0.1578	0.557	0.6408	0.5845	1.2911	1.1289	1.0434	1.0245	3.4855	1.1846	0.2993	0.3268	0.3886	0.5963	0.9786	0.9458	0.2526	0.2241	0.1339	0.5889	0.6439	0.7089	1.0376	0.9843	0.8283	0.6627		1.3024	0.7573	1.5202	1.7715	1.5733	0.4962	0.9926	0.6814	1.4524
	2.2608	306.195		0	1.9392	0	0	0	0	1.1227	0	0.6433	0.4692	0.3906	1.6511	1.4034	0	0	0	2.1426	1.3512	1.6704	1.6767	0	0	0.5473	1.4844	0.9974	1.1501	0.6747	0	0.3446	1.6947	1.4692	0	2.7568	2.4614	2.3843	1.511		1.8071	0	0	2.3301	1.8271	1.4336	0	1.8083	2.6338
	2.0086	286.206		3.3954	0.464	4.7589	1.8288	1.5507	1.846	1.5941	0.4125	0.4097	0.6667	0.9018	1.2726	0.8572	1.1362	1.1335	2.1867	1.1995	1.442	3.6422	0.4264	4.0539	2.0577	1.548	1.8995	1.497	0.3935	0.3428	0.7045	0.8393	1.332	0.9091	1.0964	1.3767	2.4004	1.254	1.1797		1.0208	1.8323	0.2836	1.5097	0.3924	2.3358	1.048	2.0258	0.3142
	3.6056	409.168		0.6814	0.7929	0.3109	0.2726	0.1948	0.6255	0.3784	0.3036	0.187	0.2166	0.2494	1.1722	0.5656	0.3843	0.7684	0.4745	0.5159	0.5031	0.5812	0.4868	0.1852	0.2358	0.1228	0.2697	0.3092	0	0.1256	0.12	0.1341	0.925	0.3953	0.2292	0.6605	0.3552	0.3556	0.2884		1.0263	1.1473	0.9936	0.9561	1.0365	2.2102	0.5341	0.6211	0.5961
	1.4244	221.168		2.1319	2.7108	0.2006	0.1637	0	2.0456	0.3169	0.4445	0.1945	0	0.1145	0.7412	0.4207	0.3542	1.5598	0.741	0.7445	0.9668	1.9891	3.1344	0.2093	0	0	1.2879	0.2955	0.3815	0	0	0	0.471	0.3112	0.3316	1.7118	0	0.7825	0.7427		0.6583	0.5738	2.836	1.5138	1.3251	0.414	0.6677	0.5204	3.3897
	1.5299	666.538		1.4693	0.0475	0.7741	10.9749	0	2.2825	0.0246	0	1.3167	0.1395	0	1.5674	0	0.5966	0.0654	0.1329	0.3386	0.1795	1.9908	0.0962	1.7796	10.0514	0.0947	1.7211	0	0.04	1.6606	0.1401	0.0522	1.3691	0	0.6477	0.0805	0.3748	0.3823	0.2534		7.1521	0	0.0801	0	0.0281	0.0569	3.9812	0.0142	0.0701
	1.2697	276.058		0.6795	1.2043	0.0783	0.1704	0	0.7618	0.3278	0.2524	0	0	0	0.9537	0.5049	0.3111	1.6309	1.835	1.2103	1.0782	0	0.8367	0	0.2008	0	0.8926	0	0	0	0	0	0.9015	0.4962	0.2333	1.7167	1.3803	0.9834	0.9633		0.8331	0.7698	2.2126	1.7733	1.2127	0.511	0.914	0	2.4452
	1.4553	567.29		0.9068	0.9678	0.3184	0.202	0	0.8478	0	0.7873	0	0	0.8433	0.9138	0	0	1.3691	1.1158	1.8679	0.8273	1.2901	0.8974	0	0.3494	0	0.828	0	0.7599	0.7128	0	0.8861	0.9397	0	0	1.4809	1.1984	1.3546	0.7518		0.608	1.298	1.2612	1.2535	1.4629	1.3776	0.6858	1.4185	1.6291
	3.3192	296.191		1.0826	1.6295	0.233	0.4798	0.2612	0.7175	0.4436	0.608	0.2779	0.1509	0.1493	0.4894	0.7907	0.3969	1.0677	1.1961	1.001	0.5012	1.0965	1.5245	0.2293	0.442	0.2407	0.7726	0	0.4845	0	0.1721	0.0829	0.4288	0.7761	0.3207	0.7652	1.1513	0.9069	0.4884		0.7523	1.1014	2.3493	0.9137	1.1415	0.9985	0.6583	1.0911	2.1276
	1.5268	666.338		1.9014	0	0.8018	12.7653	0.128	2.3845	0.3206	0	1.3363	0	0.1044	1.403	0	0.7457	0	0.1783	0.5275	0	2.0304	0	2.1964	12.1137	0	1.853	0	0	1.5847	0	0.0449	1.382	0	1.0044	0	0.3017	0.5434	0		6.9723	0	0.1282	0	0.0421	0.091	4.5441	0	0
	1.8466	479.286		1.8013	0	0	0.3915	0	1.7969	0	0	3.144	0.4597	0.6974	0	0	3.0191	0	0.6266	1.4035	0	1.9324	0	0	0	0.4863	2.0732	0	0	3.3571	0.5717	0	0	0.4073	3.2031	0	0.622	1.2363	0.9881		6.0402	0.1069	0.1875	0	0.3757	0.5025	6.3295	0	0.1718
	1.3838	468.005		1.1708	0.937	0	7.0849	0	1.1343	0	0.6025	0.082	0.0734	0	0.8434	1.0807	1.3377	0.5672	0	0	1.1159	0.9477	0.733	0	6.569	0	1.3602	0	0	0	0	0.054	0.7684	1.1685	1.5056	0.628	0.0377	0	0		6.9178	0	0.0641	0.1788	0	0.0341	5.7728	0.0426	0.0877
	1.3814	195.091		3.8463	0	2.8071	1.519	0.2404	3.2007	4.2231	0.7838	0.1558	0.1887	0.3304	8.0372	0.5472	1.1523	0.6602	2.7572	5.5533	4.6261	1.7617	0	1.7719	2.2087	0.1228	2.9276	5.3845	0.8329	0.1038	0.2294	0.2927	9.101	0.5046	1.1271	1.1203	7.9571	5.9148	5.648		0.7825	1.3176	0.1603	0.4178	2.2376	2.2651	0.9694	0.7666	0
	1.3871	343.201		1.1738	1.2839	0.8538	0.5595	0.3981	0.5341	1.3529	0.8355	1.2688	0.2132	0.1113	0.4538	0.7478	0.2088	0.7572	0.9408	0.5417	0.4227	1.2124	0.7624	0	0.6333	0.4624	0.6586	0.9557	0.4366	1.2427	0.2224	0.0949	0.4396	0.7801	0.2556	0.5811	0.7652	0.6876	0.3101		1.0231	1.9824	1.4135	1.4321	0.5041	0.7875	1.1236	2.2791	1.5202
	3.0684	279.175		0	0	1.3221	0.5114	1.9947	1.1212	2.6066	2.2687	0	1.1545	1.275	4.1915	1.2482	0.7691	0	0	0	0	0	0	1.6234	0.5922	2.0582	0.8817	2.4806	2.0387	0	1.0744	1.3495	4.1559	1.2562	0.7214	0	0	0.8183	1.2117		0	2.7528	0	1.8897	0	2.462	0	2.8413	0
	1.6466	212.133		0.8742	0.7487	0.1658	0.1893	0	0.5795	0.3442	0.7536	0	0.0605	0.0543	0.6814	0.4091	0.1522	1.2802	1.6844	1.1307	0.656	1.0184	0.7234	0.2988	0.2317	0	0.5295	0.3511	0	0.2412	0.0606	0	0.5492	0.3724	0.1671	1.4854	1.8494	1.0614	0.5915		0.8458	1.1266	1.6967	1.2558	1.1735	1.0021	1.2962	1.4177	1.9469
	2.3096	504.222		0.7313	0.5775	0.5831	0.3339	0.745	0.4163	0.4468	1.1423	0.4862	0.2275	0.3862	0.2184	2.4407	0.4291	0.3423	1.1193	0.5455	0.5666	0.8807	0.6669	0.7772	0.4324	0.868	0.4462	0.4937	1.0608	0.6009	0.2537	0.3235	0.1908	2.6392	0.4401	0.4832	0.6783	0.4629	0.5304		1.3991	3.8477	1.1059	0.6092	0	0.135	1.4117	3.7264	1.3653
	1.317	250.191		0.8884	0.9745	0	0.1198	0.1441	0.6309	0.1803	0.1414	0.4837	0.337	0.4885	0.5469	0.3078	0.3146	1.742	2.1133	1.5258	0.8187	0.6838	0.8586	0.1066	0.141	0	0.5395	0.1445	0.3474	0.4917	0.4143	0.5063	0.6281	0.3222	0.3834	1.5567	2.1449	1.2668	0.6481		1.3715	0.8406	2.0455	1.2448	1.0609	0.5313	1.1737	1.0013	2.0317
	3.7349	285.294		0.796	1.1148	0.2256	0.3047	0.3637	1.2219	0.7274	0.3126	0.562	0.1969	0.1945	1.0219	0.6962	0.4919	1.1611	1.4192	1.6107	1.0234	0.7714	0.8258	0.3175	0	0.2821	0.939	0.5159	0.1214	0.3018	0.2807	0.1908	1.0181	0.7874	0.486	0.7867	1.221	1.0798	0.6184		1.4362	1.3146	1.173	0.8011	1.4141	0.9455	0	1.3725	1.8921
	2.4476	272.127		0.9593	0.6481	0.328	0.2842	0.2259	0.6703	0.3047	2.2132	0.3627	0.2373	0.2006	0.6194	0.3702	0.3568	1.525	1.8194	1.213	0.903	0.9275	0.715	0.3736	0.2402	0.2097	0.8298	0.2397	2.3279	0.2997	0.2805	0.1816	0.6887	0.3961	0.2896	1.3626	1.2131	0.748	0.7278		1.1794	1.0532	1.4905	1.7888	0.7585	0.8101	1.1167	0.977	1.6574
	1.7177	529.269		0.637	0.9804	0	0	0	0	0	0.5837	1.4076	0	0	0	0	0	0	0	0	0	0.4999	0.7289	0	0	0	0	0	0.4856	1.5856	0	0	0	0	0	0	0.1886	0	0		6.9429	0	0	0	0	0.0796	5.2843	0.0196	0
	2.3168	318.195		1.0985	1.124	0.3848	0.3998	0.3193	1.1421	0	0	0	0.2466	0.2868	0.8609	0.7578	0.4961	0	1.3219	1.4699	1.0045	0	0	0.4808	0.3953	0	0.9996	0.5094	0	0.4344	0	0.2232	1.0391	0	0.535	0	1.2459	1.3112	0		1.247	0.9771	1.5703	1.2395	0.9002	1.0729	1.1644	1.2456	0
	1.3389	710.065		0	0	0.1162	1.8267	0	1.1552	0.0679	0.3438	0.0347	0	0	0.8989	0.0566	0.0205	0.3924	1.8087	0.9671	0	0.6831	0	0.0971	2.6077	0	1.3158	0.1525	0.3126	0	0.0174	0	1.1286	0.1103	0	0.4672	1.7812	0.9096	0		1.5561	1.4658	0	0	0.7511	3.2003	1.8748	3.129	1.2476
	1.35	143.122		0.5836	0.4944	0.2845	0.1435	0.0996	0.7279	0.5112	0.7519	0.1297	0.0865	0.1014	0.7823	0.3113	0.2841	1.4703	0.8956	0.8545	1.0535	0.5625	0.5492	0.3294	0.2214	0.0637	0.9266	0.4472	0.8284	0.0974	0.1146	0.0953	0.792	0.3364	0.2704	1.393	0.8297	0.7163	0.9801		1.416	0.6703	1.6926	1.7855	0.8276	0.528	1.4633	0.8722	2.1484
	2.5935	471.287		0	0	0	0	0	0	0	0	0	0	0	0	0	0	0	0	0	0	0	0	0	0	0	0	0	0	0	0	0	0	0	0	0	0.0943	0	0		6.8147	0	0	0.0482	0.0206	0.0344	6.8203	0	0
	3.318	272.191		1.2012	1.5602	0.2145	0.3935	0.2959	0.7355	0.551	0.5897	0.1963	0.221	0.1915	0.458	0.8076	0.3196	0.8383	1.0647	0.9463	0.391	1.0448	1.5391	0.3014	0.4627	0.3329	0.6923	0.4262	0.6552	0	0.2046	0	0.4786	0.7209	0.4227	0.7872	1.2982	1.1642	0.5027		0.7468	1.2316	2.1251	0.7401	1.1642	0.892	0.7696	1.2432	2.3419
	1.4467	574.279		0.3498	0.3495	0	0.0592	0	0	0	0.3149	0	0	0	0.703	0.3096	0	0.6928	0	0.6439	0	0	0	0	0.0811	0	0	0	0	0	0.2053	0.3235	0.8911	0.3092	0	0.7185	0.6675	0.783	0.1355		0.503	1.304	0.9967	1.4159	1.5456	1.0579	0.7524	1.5498	0.8188
	2.834	302.201		0.7844	0.9126	0.3699	0.2987	0.316	0.4575	0.5139	0	0.347	0.3176	0.2962	0	0.3123	0.5017	1.583	1.5792	1.1703	0.8784	0.3889	0.95	0	0.3344	0.3662	0.8425	0.6827	0.7036	0.3151	0.2966	0.2823	0.9564	0.6844	0.4829	0.6573	1.5419	0	0.8039		1.156	1.2817	0.7233	1.5953	1.0329	1.0184	0.4198	0.5571	1.5285
	2.4874	441.274		0	0	0	0	0	0	0.0123	0	0	0	0	0	0.033	0	0	0	0	0	0	0	0	0	0.0208	0	0	0	0	0	0	0	0.0126	0	0	0	0	0.0366		6.7442	0	0.0633	0	0	0	6.5933	0	0
	4.5152	360.348		1.043	1.0509	0.0949	0.8088	0.2061	0.8923	0.1468	0	0.6861	0.0618	0.0683	1.2929	0.6602	0	1.0233	1.9334	0.6024	0.5946	0.9146	0.8055	0	0.6864	0.1532	0.8295	0.118	0.1176	0.5567	0.0677	0.0367	1.1166	0.3876	0.1716	1.0596	1.5821	0	0.4232		0.7016	1.4965	1.0643	0.1466	2.57	0.8274	0	0	1.1249
	1.4019	393.241		0.5668	2.3242	0.3972	0	0	0.722	0.0204	0	0	0	0.107	1.5559	0	0.132	0.5279	0.6408	0	0.2873	0.921	2.3673	1.397	0	0	0.8219	0	0.039	0	0.1618	0	1.5665	0	0.3986	0.6111	0.9243	0.4933	0.4054		1.1647	0.3876	1.7783	2.187	1.0306	0.2143	1.5262	0.7471	2.6471
	1.4649	405.276		0	0	0	0.0227	0	0	0	0	0	0	0	0	0	0	0	0	0	0	0	0	0.0166	0	0	0	0	0	0	0	0	0	0	0	0	0	0	0		0	6.7393	0	0	0	0	0	8.7753	0
	3.8541	432.244		0.9082	0.3845	0.8566	0.3431	0.3775	0.4865	0.1612	0.5021	0.1388	0.4416	0.3292	0.5056	0.3326	0.3654	0.4476	0.3037	0.2318	0.298	0.4342	0.2671	0.5285	0.204	0.1638	0.243	0.1571	0.3058	0.1432	0.2269	0.205	0.3162	0	0.1793	0.435	0.4075	0.194	0		1.2916	1.3307	1.5209	1.3237	0.5016	0.7023	0.8117	0.5676	0.6239
	4.092	268.232		0	0	0	0	0	0	5.3531	10.6115	3.4775	0	0	0	0	0	7.9302	5.577	3.2478	7.0943	0	0	0	0	0	0	4.339	10.5993	4.3066	0	0	0	0	0	6.1609	5.678	3.5254	5.9475		0	0	0.529	0	6.1306	0	0	0	0
	1.6503	188.133		0.9305	0.8265	0.151	0.1091	0.0679	0.5193	0.4671	0.6987	0	0	0	0.5621	0.2861	0.1464	0.5398	1.4917	0.522	0.298	0.8943	0.7603	0.1955	0.2643	0	0.6002	0.2556	0.9114	0	0	0	0.7056	0.2895	0.1566	1.5962	1.1206	1.3111	0.5271		0.8396	1.1166	1.818	1.0904	0.8447	0.9295	1.2971	1.3435	1.6427
	1.8676	180.165		0.9061	1.2271	1.3601	0.9773	0.9791	1.7054	0.3442	0.3855	0.1179	0.5011	0.3937	0.5176	0.3553	0.2029	0.8338	0.8352	1.2953	0.4469	1.4665	1.2757	2.1609	1.2513	1.0039	1.8626	0.296	0.4283	0.2078	0.532	0.541	0.4303	0.3616	0.181	1.2704	1.0493	1.7116	0.5982		1.2009	2.3339	1.0421	0.8902	0.659	0.5117	1.7564	2.7259	1.5352
	1.3892	624.006		0.3954	0.3424	0.962	7.0292	0	1.3537	0	0	0	0	0	1.1359	0.295	0.2321	0	0	0.1401	0	0.6532	0.3027	0.9078	8.8778	0	1.25	0	0	0	0	0	1.1856	0	0.1411	0	0	0.2216	0.2349		6.4338	0.0263	0.016	0.1477	0	0	6.6449	0	0
	1.3819	468.253		0	0.2499	0.866	6.8944	0	1.1518	0.6924	0.4402	0	0	0	0.9452	0	0	0.5846	0	0	0.5458	0	0	0	6.9606	0.834	1.2655	0.7599	0.6124	0	0	0	0.8838	3.296	0	0	0.2119	0.2232	0.6192		6.5663	0	0	0	0.0281	0.0251	6.2355	0	0
	3.8156	286.278		0.94	0.9032	0.4736	0.5891	0.581	0.8702	0.8478	0	0.4029	0.4269	0	0	0.5982	0.5853	0.7854	1.5011	1.106	1.1892	1.2524	0.9121	0.4732	0.5086	0.4678	0.9876	0.6322	0	0.4096	0.3982	0.2536	1.1642	0.8453	0.6257	0.7904	0	1.1836	1.0202		1.7591	1.0941	1.8869	0	1.2273	0.6308	0	1.2523	2.1766
	1.4158	635.366		0.3423	0	0.2863	0	0	0	0	0	0	0	0	0.1737	0	0	0	0.7973	0	1.3506	0	0	0.2802	0	0.9037	0	0	0	0	0	0	0.0886	0	0.3658	0.2808	1.0183	0.2407	0.8579		1.5746	0.9217	1.5822	1.1843	0.9408	0.3667	1.3428	0.6246	1.4982
	1.3566	643.379		1.9824	1.1614	0.5814	0.4454	0.6027	0	0.4528	0.675	0	0	0	0.8655	0.3923	0	0.9462	0.8017	1.312	0.6361	2.5125	1.0676	0.6047	0.5494	0.6228	0	0.4902	0.8749	0	0.4765	0	0.79	0.8996	0	1.0117	0.607	0	0.3944		0.8749	1.8787	1.5914	0.904	0.5505	0.7627	0.9727	2.1037	1.7769
	1.3395	828.24		0	0.022	0	2.2611	0	1.3637	0	0.268	0	0	0	1.0862	0	0	0.4905	1.8832	1.1216	0	0.5176	0	0.1839	3.0036	0	1.5883	0.1661	0.3217	0	0	0	1.2781	0.0592	0.0085	0.6444	2.0708	1.4317	0		0	1.8676	0.6891	0	0.6359	3.3536	2.6573	3.3536	0.7013
	2.1813	599.373		0.7407	0.7783	1.405	9.6683	0	1.1776	0.763	0.741	0.3239	0.5572	0.7294	2.9999	0.6401	0.4646	0.5551	0.5504	2.8468	0.6854	0.6828	0.6852	1.6615	10.7006	0.1172	1.4103	0.8805	0.8201	0.3166	0.7997	0.7444	3.1105	0.6031	0.509	0.5268	0.6659	2.4866	0.7312		1.1371	0.8489	0.7113	2.3366	0.5993	0.9107	1.1302	0.5753	0.5961
	1.918	229.114		0.856	0.8659	0.2095	0.2558	0.1319	0.65	0.411	0.599	0.2729	0.1067	0.0948	0.7273	0.4819	0.3203	1.6316	1.3622	1.2641	0.8625	1.0019	0.9631	0.2222	0.3382	0.1381	0.5775	0.4073	0.4383	0.2702	0.0756	0.1042	0.8352	0.5072	0.2021	1.197	1.0674	1.0578	0.693		1.0023	0.9341	1.3988	1.391	0.9608	0.8534	0.7648	1.2186	1.7696
	1.5507	213.118		0.8158	0.8129	0.1566	0.1455	0	0.5036	0.1996	0.3334	0.1202	0	0	0.5801	0.3871	0.14	1.2969	1.6024	1.5717	0.7227	0.7213	0.7167	0.1258	0.1808	0.0728	0.5281	0.2698	0.4308	0.1305	0	0	0.6569	0.3532	0.1419	1.4095	1.5536	1.168	0.6264		0.8711	0.8385	1.4859	1.3787	1.0955	0.8091	0.9785	0.9638	1.5661
	1.3259	320.015		0.8529	0.2044	0.179	0.2865	0	0.4734	0.4651	0.2292	0.0295	0	0.0272	0.8373	0.2685	0.1186	0.5871	1.414	1.0142	0.2086	0.9738	0.1886	0.1677	0.2334	0.0273	0.3597	0.4224	0.2371	0.0313	0.0356	0.0357	0.7329	0.207	0.1504	0.5445	1.056	0.6789	0.2433		0.7701	1.4207	0.4487	0.4594	1.9077	1.4693	0.716	1.8798	0.2981
	1.3185	158.101		0.4969	0.6915	0.226	0.1825	0	0.6551	0.4097	0.5394	0.165	0.072	0.0916	0.4971	0.4291	0.1875	1.6399	1.0618	0.9956	0.6804	0.5307	0.5637	0.1514	0.2056	0.1001	0.5195	0.2875	0.5774	0.1318	0.0677	0.0915	0.6647	0.4086	0.1713	1.0761	1.26	0.9375	0.794		1.1082	0.8949	1.528	1.3443	0.8837	0.6794	1.182	0.8092	2.2144
	2.7247	327.148		0	1.0495	0	0	0	0.6263	0.5473	0.4486	0	0.1305	0.1308	0.7535	0.5871	0.2657	1.4836	0.6603	1.7353	0.8085	0.4885	0.8654	0	0	0.1736	0.4579	0	0.2653	0	0	0	0.7501	0.5758	0.1788	1.3097	0.1906	1.4878	0.5428		0.7689	1.0735	0.9877	1.1843	1.392	0.9915	0.5952	0.8041	0.5739
	3.0858	323.18		0.5382	0	1.2168	0.5504	1.0516	0.9366	2.6147	3.6519	0	0.458	0.5412	0.9459	2.0645	0.8013	1.1383	0.3793	1.0513	1.0594	0.2101	0.2572	1.2047	0.5728	1	0.7695	2.66	0	0.1608	0.5099	0.5371	0.8343	1.7744	0.8481	1.137	0	1.2849	1.2125		0.8397	0.9842	1.1894	0.8728	1.2788	1.2162	0.6035	0.8172	1.0946
	2.7557	214.195		0.8883	1.14	0.4589	0.4826	0.4145	0.9243	0.6918	0.72	0.4357	0.3948	0.3342	0.653	0.7555	0.6123	1.3419	1.8096	1.3932	1.0464	1.037	1.1716	0.4947	0.6397	0.3778	1.0082	0.609	0.6672	0.393	0.3758	0.3197	0.7886	0.7444	0.6281	1.1051	1.5775	1.305	0.8552		1.036	0	1.5822	1.4849	1.3896	0.878	0.9017	1.5952	2.0343
	1.9205	469.337		0.8887	0.9445	0.4685	0.7148	0	0.9881	0	0.6087	0	0.123	0.221	0	1.0674	0.0734	0.79	0.5608	0.639	0.4613	0.8288	0.5953	0.4145	0.7089	0	0.6421	0	0	0.5901	0.2384	0.2364	1.2829	0.8935	0.2246	0.9526	0	0.7257	0.5885		0	2.1185	0.7343	0.9004	0.875	1.7093	0	1.7396	0
	1.7227	581.325		1.4576	0	0	0	0	1.6223	0	0	0	0	0	0	0	0	0	0	1.1052	0.5943	1.814	0.4187	0	0.5489	0	1.624	0	0.4861	0	0	0	0	0.5886	0	0	0	0.9137	0		6.253	0	0.0641	0	0	0	5.3627	0	0
	1.3798	623.669		0.3669	0	0.8787	7.123	0	1.2089	0	0	0	0	0	1.1608	0.6844	0.2127	0	0.1518	0	0	0.4494	0	0.6846	8.8576	0	1.3154	0.5624	0.3758	0.0677	0	0	1.2546	0.5205	0.1424	0	0	0	0.4707		6.1014	0	0	0.1805	0	0.0227	7.0943	0	0
	3.3878	643.345		0.2409	0.5584	0.1454	0.5205	0.2218	0.3364	0.4097	0.5544	0.1578	0.1818	0.0468	0.2392	0.6847	0.413	0.8502	1.289	0.8706	0.5562	0.2171	0.5557	0.1258	0.5748	0.1865	0.3218	0.3677	0.5923	0.1318	0.1781	0	0.0878	0.9375	0.5296	0.7894	1.3033	0.8405	0.6373		1.6745	1.472	1.4021	1.1325	0.3416	0.2729	1.6778	2.0063	1.5874
	1.4548	637.265		0	0.4031	0	0	0	0	0.3402	0	0	0	0	0.5256	0.3669	0	0.811	0.8161	0.6276	0.3355	0.1632	0.3464	0	0.0496	0	0.3628	0.421	0.232	0	0	0	0.5641	0.15	0	0.8753	0.8863	0.6276	0.211		0.4251	0.6839	1.2712	1.2431	1.6505	0.9898	0.5539	1.4194	1.5593
	1.6351	567.364		0.5205	1.2722	0	0.2459	0	0.4156	0.4395	0.2826	0.1438	0	0	0.2864	0.4506	0	1.0949	0.7971	0.6006	0.3722	0.5321	1.2507	0	0.2375	0	0.3653	0.2395	0.2282	0	0	0	0.2347	0.4768	0.0242	0.9505	0.6739	0.8545	0.5446		0.5093	1.7828	2.2283	0.6672	0.6449	0.398	0.7404	2.1711	2.3433
	2.853	364.236		1.2098	1.037	0.4198	0	0	1.032	0	0	0	0.3711	0.3992	1.173	0	0.6742	0	1.9646	1.5028	0	0	1.1358	0.5331	0.4929	0	0.9158	0	1.0045	0	0	0	1.154	0	0	0	1.9702	0	0		1.4349	0	1.8615	1.772	0	1.1463	1.4144	0	2.0976
	4.2651	304.303		0	1.7433	0	27.5294	0.9423	4.744	0.8269	0	0	1.4851	0.4692	27.5918	0.2272	6.5878	3.8887	0	4.0924	6.4641	0	1.5893	0.2276	25.4854	0.8326	4.8063	0.7625	0	0	1.5496	0.3629	33.0351	0.2523	6.9309	3.7101	0	3.841	6.1956		0	2.1114	1.4021	1.0503	0	1.6448	0	1.4795	1.1057
	3.8902	252.237		0	0	0.2624	0	0	0	4.1631	6.7099	2.7338	0	0.2074	0.4887	0	0.5487	6.3472	4.1016	2.6337	4.55	0	0	0	0	0.1553	0.3359	3.5834	6.1189	2.3885	0	0	0	0.082	0	4.6664	3.3224	2.4139	3.5251		0	0	1.6281	0	4.5465	0	0	0	1.2044
	1.6571	675.016		0.0848	0.0659	0	0.2796	0	0.1769	0	0	0.0712	0.0106	0	0	0	0.2409	0	0	0	0	0	0.0193	0.0174	0.3483	0.0066	0.2215	0	0	0	0	0.0066	0.0776	0	0.4177	0	0	0.1131	0		6.1049	0	0.0321	0.0328	0	0	6.397	0	0
	1.426	702.332		0.3299	0.4014	0.1749	0.4971	0	0.3108	0.2863	0.2555	0	0.1644	0.2574	0.4211	0.1469	1.2254	0	0	0	0	0	0.451	0.3648	0.8452	0	0.3277	0.2372	0.4634	0	0.1899	0.1251	0.4209	0	1.3322	0.226	0	0	0		0	1.0435	0	0	1.2884	3.8355	0	1.7962	0
	2.5963	235.185		1.1025	0	0.7403	1.0998	1.5545	2.0348	2.2599	3.3114	0.8609	1.309	0.9811	1.1815	0	0.7562	0	1.5384	1.5779	0	0	1.3726	0.7311	0	1.7786	0	2.0388	2.6021	0	1.0783	0.5296	0	2.4444	1.2369	0	0	0	0		0	2.0289	1.713	0	0	2.3946	0.8897	0	0
	1.5329	375.251		0.3242	0.3116	0	0.0623	0	0.3418	1.6988	5.3649	0	0	0	0	0	0	3.1131	0.8699	4.5484	2.1488	0	0	0	0.1311	0	0	2.4259	6.3843	0	0	0	0	0	0	4.9425	3.3501	5.2594	2.6252		0.0511	0	0	0.0492	5.9879	0	0.042	0	0
	1.6486	444.281		1.4911	0	0	0	0	1.6261	0	0	0	0.7428	0	0	0	2.0569	0	0.6512	1.4027	0	1.6628	0	0	0	0	1.5296	0.8038	0	2.4872	0.6086	0	0	0	2.0598	0	0.7815	1.301	0.9582		5.2321	0.2533	0	0	0	0.5706	4.8027	0	0
	1.3974	425.774		0.3897	0.3833	0.0721	0.3041	0	0.2288	0.5756	0.4049	0	0	0	0.2914	0.24	0.0589	0.7212	2.2614	0.7663	0.3538	0.3248	0.3966	0	0.3099	0	0.1786	0.456	0.3192	0	0	0	0.2498	0.2745	0	0.826	2.3788	0.7261	0.4545		1.3492	1.5239	1.0482	0.6071	0.9694	0.5572	1.3475	1.503	1.2476
	2.7137	376.216		0.3584	0.5291	0.2204	0.2353	0.0996	0.6291	0.3414	0.3575	0.2063	0	0	0.71	0.4247	0.281	0.6886	0.7011	1.1476	0.5163	1.0878	0.4026	0.3876	0.2821	0	0.7521	0.1633	0.5006	0.2145	0.1145	0	0.7218	0.5834	0.1754	1.0246	1.1021	1.0536	0.8779		0.6551	0.7951	1.4978	0.928	1.2163	0.9617	0.7798	1.1214	1.4871
	3.2201	296.262		0.6525	0	0	0	0	0	2.3687	3.7357	2.4096	0	0	0	0	0.3031	3.4429	3.9313	2.2849	0.867	0	0	0.2103	0.2733	0.3354	0	2.6901	0	2.3941	0	0.1243	0	0	0	3.7715	3.2724	2.4069	3.0288		0	0.6423	2.0753	0	3.3187	0	1.4533	0	1.0355
	1.4517	715.209		0	0.6232	0	0	0	0.3646	0.2212	0.2292	0	0	0	0.6478	0.1288	0	1.2295	1.1957	0.8545	0.2754	0.3313	0.4757	0	0	0	0.3747	0.2156	0.3681	0	0	0	0.7626	0.1625	0	1.1982	1.2018	0.8448	0.414		0.2484	0.7747	1.3106	1.2381	1.3714	1.0907	0.444	1.2012	1.386
	1.3842	478.509		0.4198	0	0.3778	3.9409	0.0345	0.6576	0.0617	0	0	0	0	0.6257	0	0.0853	0	0.0569	0	0.0587	0.2329	0.1283	0.4732	4.3667	0	0.5366	0	0	0	0	0	0.5839	0	0.0864	0	0.0377	0	0.0985		5.9146	0.0526	0.016	0.0492	0	0	5.8441	0	0
	3.3028	343.191		0.6142	0.7412	0.2018	0.4378	0.1974	0.2694	0.4094	0.7317	0.3428	0.1537	0.1774	0.2154	0.2786	0.2551	0.6943	0.4794	0.3449	0.2916	0.5394	0.6502	0.1934	0.3917	0.2203	0.2367	0.4582	0.5757	0.314	0.1905	0	0.3766	0.2595	0.241	0.4715	0.4829	0.5032	0.2719		1.2873	0.5905	0.5894	0.5219	2.4068	0.5975	1.4227	0.7734	0.5885
	1.4906	350.208		1.308	0	0	0.9885	0	0	0.8822	0.6388	0.6465	0.1898	0	0	0	0	0	0.7138	0	0	1.4765	0	1.1281	1.2013	0.2702	0	0	0.5335	0	0	0.154	0.473	1.1326	0	0	0	1.0135	1.0704		0	2.0024	1.4099	1.2387	0.6873	0.6508	0	2.251	1.6098
	3.5088	342.266		2.6567	0	0	0.9575	0.6675	1.1281	0.7376	0	0.3197	0.1826	0.1932	1.8174	1.2235	0.8392	0.6133	3.6681	0.9013	2.5242	2.3703	0	0.3482	1.2826	0.6669	1.1906	0.873	0	0	0	0	1.7155	1.5199	0.8806	0.679	3.123	0.7272	2.3375		0.5479	1.7895	0.5142	0.9606	0.3509	1.8233	0.6575	1.3624	0.5694
	1.3982	340.686		0	0	1.8144	1.5205	0	0	0	0	0.2633	0	0	0.3926	0	0	0	0	0	0	0	0	1.708	2.0761	0	0	0	0	0.2284	0	0	0.422	0	0	0	0.0189	0	0		5.9766	0	0	0	0	0	6.1156	0	0
	2.2952	235.185		0	1.3145	0	1.0838	0.8406	0.5731	1.6423	0	1.397	0.5631	1.1416	1.7322	1.5775	1.0514	3.5096	0	1.9076	0	2.2464	1.1232	0.7445	0.7944	1.9209	0	0	3.1133	0.3825	0.6714	0.9065	0	1.8955	0.8475	0	0	0	0		0.5743	0	2.161	1.6123	1.6117	0	0	0	0
	1.9389	246.174		0.7999	0.8286	0	0	0	1.0254	0.4253	0	0	0.1543	0.0565	0.8918	0.6314	0.2087	1.3827	1.4145	1.2936	0.6292	1.2908	0.9637	0	0	0.1305	0	0	0.7499	0	0	0	0.6851	0.4569	0	1.2907	2.1373	1.2547	0		1.3491	1.361	0	1.7348	0	1.4969	1.3633	1.4035	1.8054
	1.3115	360.214		0.9576	1.477	0.6237	0.2049	2.2692	0.3159	0.5176	0	6.2746	3.4744	3.6355	0.6161	1.0483	0.7631	0.8374	0.9679	0	0	1.2538	1.5735	0	0	1.6375	0	0.7526	0.3588	6.0953	3.5631	3.5175	0.7038	0	0	0.5028	0.66	0	0		1.1375	1.8521	1.0514	1.147	0	0.7533	1.0709	1.4642	0.5961
	3.8469	331.305		0.9417	0	0.5472	0.3778	0.3884	0	0.7523	0.8771	0.4779	0.2891	0.2882	0	0.6549	0.4794	1.5782	2.0526	1.4638	0	1.1891	0	0.586	0	0.4817	0.9404	0	1.014	0.5288	0.2995	0.2876	0.885	0.8217	0.4681	1.6069	1.9165	1.5298	1.1071		1.0636	0	1.2587	1.4058	1.1083	1.053	0	1.2697	1.8106
	3.6039	474.252		0.6061	0.4792	0.3188	0.2454	0.1629	0.5149	0.2745	0.2143	0	0.1845	0.1626	0.7771	0.4039	0.2667	0.5068	0.4358	0.3053	0.3377	0.5548	0.3328	0.2705	0.309	0.124	0.2804	0.1493	0	0.1	0.1764	0.137	0.7505	0.2545	0.1913	0.557	0.3022	0.3055	0.2598		0.9226	0.9366	0.8844	1.0085	0.6071	1.4984	0.8786	0.8517	0.7024
	2.6813	300.187		0.9586	0.509	0.3453	0.3288	0.4687	0.8272	0.2932	0	0.2748	0.254	0.314	0.7579	0.7784	0.4984	1.2739	1.2037	1.1955	0.4925	0.9157	1.0519	0.3446	0.365	0.3649	0.8501	0.7325	0	0.3507	0.3043	0.2228	0.3702	0.8605	0.5209	1.5281	1.8314	1.5061	0.8653		1.0728	0	1.4889	1.2711	1.2741	0.7396	1.1418	1.2469	1.5258
	1.945	597.345		0.5951	0.6358	0.5257	0.3981	0	0.8326	0.4634	0.558	0	0	0	0.6921	0.8639	0	1.0562	0.5204	1.3126	0.8913	0.2914	0.339	0	0.4573	0	0.7734	0.5337	0.4641	0.1425	0.0634	0.0523	0.5538	0.7558	0	1.0844	0	1.1027	0.9474		0.7614	1.2308	1.0257	0.9884	1.0079	0.8304	0.6564	0.8075	0.6962
	2.3116	387.139		0	0	0	0	6.3578	0	17.7115	0	0	0	0	0	7.8895	5.7317	1.9895	0	0	0	0	0	0	0	6.0009	0	17.5134	0	0	0	0	0	7.1257	6.3968	2.0095	0	0.0459	0		0	0	0	0	5.83	0	0	0	0
	2.7739	289.252		0.2094	0.8681	0.1938	0.0811	0.1893	0.4288	0.5476	0.3209	0	0.1856	0.062	0.3336	0.4394	0.3178	0.5956	0.9074	0.9673	0.9042	0.5269	1.106	0.3548	0.2056	0.1807	0.6232	0.7359	0.3804	0.0396	0.1847	0.1077	0.3752	0.483	0.3894	0.8195	1.1129	0.8624	0.7524		0.8517	0.5215	1.2159	1.331	1.4772	0.4094	1.0342	0.9182	1.7521
	3.9235	388.31		0.1955	0.1529	0.1545	0	0.1707	0.9148	0.8618	0	0.2322	0.2284	0.112	1.8159	0	0.3451	2.1327	0	0.1557	0	0	0	0.1173	0.1136	0	0.8127	0.6198	0	0	0.2358	0.1329	1.6674	0.065	0.2939	1.8073	0	0	0		0.6863	0.5602	1.5632	1.391	1.1181	0.4672	0.6085	0.5384	1.43
	1.7836	218.143		0.6613	0.8416	0.207	0.1728	0.086	0.5961	0.5245	0.5898	0.1709	0.0961	0.0719	0.5984	0.3981	0.1742	0.9544	0.9102	1.226	0.4767	0.7641	0.5961	0.1957	0.2438	0.1319	0.5445	0.4872	0.8099	0.1701	0.0713	0.0842	0.7923	0.3561	0.2633	1.1013	0.9629	1.1864	0.6732		0.845	1.0425	1.3189	0.9471	0.859	0.7666	0.9251	0.777	1.2592
	1.9445	180.071		0.2425	0.3933	0.4127	0.4295	0.1539	0.8049	0.9985	1.0598	0.2711	0.2686	0.3369	0.6392	0.6309	0.3677	0.9719	0.5227	1.1142	0.6963	0.371	0.3526	0.34	0.6173	0.1046	0.6576	0.9656	0.9068	0.1753	0.2639	0.1926	0.6342	0.6835	0.23	0.8377	0.4088	0.6401	0.4327		0.8788	1.1023	0.767	0.8172	0.7855	1.4185	0.5482	1.061	0.5541
	4.2388	378.217		0.9451	1.005	0.2629	0.3727	0.3028	0.6576	0.4394	0.7299	0.4821	0.2864	0.2652	0.9448	0.7217	0.3333	0.9638	0.1518	1.3165	0.9569	0.7104	0.6088	0.2618	0.4172	0.281	0.5381	0	0.4565	0.4419	0.2081	0.2093	0.8011	0.6672	0.3022	0	0	1.248	0.6847		0.7788	0.99	0.625	1.0549	1.2002	1.0869	0.6731	1.0189	0
	3.6754	295.196		0.7392	0.6464	0	0.2675	0.2747	0.593	0.457	0.484	0.3211	0.2029	0.2443	0.6671	0	0.3267	0.8533	1.2933	1.0157	0.5095	0.6884	0.5566	0.3135	0.3621	0.2306	0.5847	0.3793	0.385	0.4795	0.2534	0.2421	0.5506	0.4798	0.3302	0.8716	0.7778	1.0703	0.5076		0.9941	0.9008	1.1998	0.9467	0.9656	0.7262	0.7615	0.8225	1.189
	1.3618	322.195		0.8998	0.9927	0.4895	0.2451	0.6247	0.3317	0.377	0.4698	0.6236	0.6575	0.9021	0.4296	0.4971	0.9354	0.5962	0.6435	0.2702	0	0.9505	0.805	0.4872	0.2594	0	0.3965	0.3878	0.5395	0.8536	0.5561	0.9579	0.4227	0.5004	0.8185	0	0	0.7345	0		0.7971	1.4909	1.1147	1.0695	0.5202	0.7336	0.6191	1.2955	1.4638
	3.3614	235.185		0	0.664	0.7085	0	0	0	0	0	0.5486	0	0.5735	0	1.069	0.5618	0	0	0	0	0.9697	0.979	0.5551	0	0.8064	0	0	1.7144	0	0	0	1.8005	0	0	0	1.9529	0	0		0.4242	0	1.0432	0	2.8064	1.4517	0	0	0
	1.3237	267.176		0.9647	0.4774	0.1894	0	0.5772	0.627	0.5547	1.5558	0	0	0	0.5447	0.4207	0	1.0532	0	0.6204	0.237	0.8008	0.3876	0	0	0	0.4414	0.7623	1.8701	0	0	0.4347	0.5492	0.7205	0	1.1849	0	0.9755	0.3135		1.1259	0.8407	0	1.5772	1.0735	1.1001	1.3492	1.0322	0
	3.988	268.232		0	0	0	0	0	0	4.6557	10.2085	4.7979	0	0	0	0	0	8.2431	7.548	0.5978	0.5566	0	0	0	0	0	0	0	9.1029	3.956	0	0	0	0	0	6.0114	5.6705	0	4.9873		0	0	0.6628	0	5.0545	0	0	0	0
	2.7315	350.221		0	1.0694	0.3291	0.0477	0.1413	0.6437	0	0	0	0.1478	0.0964	0.5287	0.4877	0.2661	1.0372	0.8602	2.0693	1.0081	0	1.1079	0.3105	0	0	0	0	0	0	0.203	0	0.646	0.5334	0.1828	1.2118	0	1.9343	1.0573		0.5979	0.8485	0.8917	1.2862	1.2731	0.7895	1.1396	1.6153	0.5775
	4.0499	244.232		0.664	0.8571	0.5078	0.3433	0	0.7205	0.6227	0.7896	0.3655	0.2822	0.3228	0.8112	0	0.4928	1.4502	1.3962	1.3566	0.8703	0.9231	0.8839	0.4163	0.4609	0.2622	0.7798	0.6745	0.9413	0.4018	0.317	0.3407	0.9029	0.65	0.5184	1.3272	1.3418	1.1201	0.9462		1.0942	0.9389	1.1057	1.4692	0	1.045	1.2686	1.0826	1.5161
	3.9811	287.282		0.7617	0.6914	0	0.3824	0.3544	0.5708	0.335	0.1614	0.3305	0.1658	0.1112	1.0016	0.491	0.4336	0.8347	1.1957	0.7708	0.6904	0	0.5984	0	0.444	0.3841	0.4638	0.3342	0.1908	0.344	0.1777	0.1073	0.8415	0.4429	0.3205	0.8576	1.4549	0.8565	0.6621		1.3504	1.0473	1.2421	0.3938	1.0108	0.5863	0	0.8304	1.5698
	3.4095	486.283		1.6165	0.896	0.8135	0.9749	0.3371	0.9083	0.7418	1.0234	0.5236	0.3913	0.4041	0.5063	0.7934	0.556	0.7398	0	0	0.6531	1.3684	1.1252	0.7838	0	0.2876	0.8241	0.6098	0	0.4012	0.2936	0.396	0.4797	0.7242	0.4543	0.7641	0	0	0.5052		0	1.4862	1.5566	1.0616	0.8658	0.6539	0	1.4501	1.3605
	1.5905	499.804		0.2444	0.6469	0	0.1337	0	0.2217	0.3688	0	0.0754	0	0	0.1887	0.2876	0	1.0698	1.3445	0.6691	0.3266	0	0.6411	0	0.1668	0	0.2161	0	0.3215	0.1805	0.0957	0.0154	0.1129	0.2434	0	0.7916	0.7038	0.5434	0		0.8223	1.3216	2.1396	0.5579	0.4393	0.3411	0.9475	1.3725	2.3236
	3.7115	583.561		1.5706	0	0.0671	0	0.4459	0	0.3873	0.1388	1.3838	0.2051	0	0	0.8479	0	0.376	2.3052	1.3126	0.7344	2.3428	0	0.0738	0	0.3764	1.1567	0.51	0.1113	1.0695	0.228	0.0852	1.709	1.0083	0.4367	0.3866	1.8076	1.2401	0.5778		1.239	0	2.0568	0.2133	2.1073	0	0	1.213	2.3601
	2.549	276.185		0.5101	0.8384	0.1956	0	0	0.5743	0.359	0.2567	0	0.1262	0.078	0.5347	0.4374	0.2173	1.0449	1.0565	1.2894	0.7909	0.8781	0.7723	0.3658	0.1729	0.1508	0.5998	0.3536	0	0	0	0.1306	0.6254	0.5816	0.2227	1.1684	0.5825	1.464	0.7984		0.8184	0.7495	0.9244	1.2742	1.0579	0.7878	1.4093	1.3003	0.894
	3.6653	318.195		3.2927	2.0322	0.3718	0.5121	0.5259	1.2242	0	0.5662	0	0.2202	0.6175	0.3501	3.2724	1.4455	4.4991	0	0.8669	1.1716	0	1.4518	0.4108	0.4778	0.3456	1.4466	0.2282	0.7322	0.5372	0.2013	0.3453	0.3442	0	0.8597	0	0	0.9836	1.0475		0.6331	0.7955	1.4972	2.3284	0	0.3538	0	0.7436	1.5575
	1.6475	194.123		0.615	0.7929	0.2311	0.137	0.1132	0.5456	0.3675	0.5439	0.1547	0.0602	0	0	0.4628	0.1939	1.3213	1.482	1.1175	0.6365	0.8344	0.7164	0.2469	0.1596	0.1081	0.6445	0.329	0.4384	0.189	0	0.06	0.5962	0.3285	0.2398	0.8314	1.2354	1.272	0.4552		0.7497	0.9486	1.3601	0.9992	0.7793	0.7704	0.9294	1.0965	1.3375
	1.7784	280.179		1.1883	1.1898	0.3977	0	0	0	0.8198	0.8752	0	0	0.352	7.2189	0.6252	0.544	1.257	0	1.2514	0.7894	1.1925	1.242	0	0.5225	0.1612	0	0.5638	0	0	0.2721	0.2725	6.2889	0	0.4497	1.7438	0.9849	1.4235	0.9751		1.5854	1.3524	0	1.687	0	0.9573	1.8007	0	1.4183
	4.1089	514.318		0.5657	0.6056	0.417	0.2841	0.3088	0.553	0.1721	0.3795	0.1321	0.318	0.2728	0.7259	0.5217	0.2706	0.3924	0.5314	0	0.2086	0.4793	0.2469	0.4133	0.2418	0.2353	0.265	0.1225	0	0.0958	0.2493	0.247	0.408	0.2631	0.3146	0.3564	0.3017	0	0		1.4656	0.961	1.234	0.9189	0.3742	0.6254	0.568	0.5716	0.9441
	2.3968	205.185		0.6699	0.7705	0.3188	0.2099	0.1222	0.4719	0.3032	0.4688	0.1438	0.1729	0.1897	0.7022	0.4039	0.1725	0.7808	0.8044	0.6288	0.5661	0.8952	1.0222	0.2976	0.2522	0.2002	0.629	0.2715	0.5155	0.2855	0.1581	0.1578	0.8379	0.4794	0.2386	0.8434	1.0937	0.792	0.711		0.8553	1.2573	1.1035	0.7608	0.7488	0.853	1.0685	1.0391	1.5296
	2.8963	235.185		1.2792	1.0269	0.868	1.2502	1.4756	0	2.2425	2.1924	0	1.2041	0	1.9445	0	0	0	1.7242	1.7081	0	0	0	0.8375	1.1745	0	0.9736	3.3887	3.0364	1.3154	1.0561	0.467	1.8181	0	0.7622	2.0003	1.2828	1.7952	0.9797		1.2834	1.9095	0	0	2.3537	0	1.6068	1.803	0
	2.7195	630.44		0	0	1.2801	1.156	1.9436	1.5724	2.6606	3.3194	0.3006	1.3664	1.0286	1.8355	1.2093	0.3918	0.4011	0.3037	0.8656	0.6779	0	0.1496	1.3543	1.0313	2.1557	1.7488	3.2543	4.1817	0.3437	1.4805	1.4569	1.9375	1.2223	0.4669	0.4758	0.2451	0.6957	0.8046		0.4596	1.7228	0	0.722	0.8276	1.8122	0.7025	2.0232	0.1753
	1.4065	525.32		0	0	2.7699	0	0.2341	0.8092	0.9573	0	0.9184	1.4978	0.7527	0.0866	0	0.0348	0	1.8262	0.7173	0.0872	0	0	1.1538	0	0.6928	0	1.1783	0	1.0439	2.132	2.1457	0	0	0	0.6455	2.1704	0.7817	0		1.2765	0	1.0351	0	0	3.2309	2.2697	0	1.628
	2.9608	427.283		0.7941	0.4297	0.3053	0.8066	0.3261	0.4162	0.5973	0.3721	0.2873	0.4793	0.4357	0.6541	0.5145	0.3147	0.4868	0.6479	1.0834	0.4469	0.5479	0.5678	0.2942	0.9656	0.3205	0.5248	0.2724	0.3293	0.3327	0.5062	0.4115	0.7269	0.3641	0.2895	0.547	0.6731	0.5415	0.3838		0.5146	1.4452	1.1277	1.239	0.4783	0.7073	0.4286	1.6556	1.007
	1.4534	586.282		0.5209	0.6164	0	0	0	0.5029	0.5069	0	0.4768	0.3256	0.3371	0.5202	0.3253	0.1301	0.719	0.9964	0.8524	0.5428	0.5288	0.6812	0.1919	0.2349	0	0.5903	0.4455	0.6212	0	0.38	0.8944	0.6459	0.2853	0.1872	0.8733	0.8738	1.2257	0.5545		0.4033	0.7704	1.0859	1.1144	1.2298	0.9029	0.4978	1.1423	1.2507
	2.1724	428.239		0	0.246	1.9616	1.3285	0.8837	0.2398	2.7624	0.3552	0	0.3367	0	0.2956	0.3934	0	2.1612	0	1.1276	1.5806	0	0.2765	1.9879	1.5038	0.902	0.2665	2.8753	0.3588	0	0.439	0.384	0	0.3665	0	2.3596	0	1.1132	1.8775		0	0.6575	0	0.4873	3.7784	0.5474	0	0.5736	0
	1.8359	598.825		0.9085	0	0.3588	2.044	0	0.7577	0	0	0.3977	0	0.1193	0.5131	0.177	0.545	0	0.1577	0	0	1.197	0.5885	0.4597	2.8081	0	0.7457	0	0	0.2447	0	0	0	0.1892	0.4305	0	0	0.6789	0		5.125	0	0	0.3037	0	0	0.4323	0.0284	0
	3.8427	522.458		0.5475	0.4707	0.2405	0.5884	0.5439	0.6163	0.4835	0.452	0.6032	0.2008	0.2181	0.5875	0.5691	0.3566	0.5992	0.6091	0.8706	0.2797	0.9342	0.5836	0.3294	0.629	0.5554	0.6772	0.6314	0.3505	0.5619	0.2853	0.2077	1.171	0.8174	0.2582	0.473	0.557	0.7015	0.5366		0.6956	1.1966	0.9795	0.2461	1.0661	1.2402	0.9337	2.117	0.8868
	3.727	443.233		1.9384	0.5024	0.3015	0.0512	0.2532	11.6736	15.964	356.405	0.2063	0.1304	0.0951	0.2855	17.8077	36.7752	0.7357	1.1387	0	16.3399	1.4311	0.5382	0.3798	0	0.2138	9.551	11.9426	270.264	0.1776	0.0852	0.0953	0.3115	14.9387	30.2643	0.4938	1.2946	0.3296	13.0352		1.8407	0.85	1.7808	0.572	0.2367	0.1365	1.0148	1.0486	1.3882
	1.3136	454.247		1.3449	0.2997	1.0048	0	0.6103	0.7251	0.5771	0.1714	1.2325	0.7902	0.9509	0.4075	0.6652	0.9364	0.4261	0.3606	0.5675	0.5565	1.5464	0	0.9987	0	0	0.5696	0.7147	0.2537	1.2112	0.8608	0.4723	0	0.6519	1.3064	0.5179	0	0.7475	0.5245		3.9571	0	0.3526	0.1149	0.4091	0.5686	4.0691	0.0568	0.3857
	4.1088	712.309		0.2645	0.2417	0.3921	0.0136	0.0498	1.1729	0.3114	0.8114	0	0.0816	0.0327	0.2409	0.052	0.2486	0.1471	0	0.1416	0.7564	0.2533	0.1389	0.4457	0.0309	0.0773	0.6058	0.2635	0.4389	0.0286	0.0926	0	0.1844	0.0773	0.403	0	0	0.0485	0.517		0.5217	0.736	3.1267	0.7283	0.1683	0.1158	0.2837	0.3549	1.052
	1.1756	217.111		0.3359	0.6246	0.1704	0.2637	0.1086	0.5894	0.5372	0.4376	0.1533	0.0823	0.0262	0.7758	0.4247	0.2462	0.7848	0.9969	0.6288	0.4819	0	0.3903	0.1557	0.2986	0.0819	0.4354	0.5111	0	0.1318	0.0729	0	0.6608	0.3276	0.1689	0.5316	0.8109	0.5241	0.3094		1.225	0	0.7692	1.4444	1.2129	0.7394	1.2672	0.3975	0.9384
	1.5489	757.407		0.6448	1.4055	1.6145	0.3892	0.9881	0.4651	0.6342	0.1986	0.325	0.5623	0.4026	0.2136	0.4713	0.7706	0.8831	0.8541	1.0012	0.8252	0.6824	1.2158	1.6739	0.3276	0.798	0.2881	0.5465	0.2447	0.4472	0.5013	0.5237	0.3372	0.6625	0.7786	1.3733	0.5469	1.4273	0.7085		0.6895	1.1619	2.224	0.7678	0.2244	0.2729	0.77	1.5755	2.4149
	2.2955	547.308		0	0	0.3348	0	0.3148	0.1846	0.2142	0	0.0867	0.2134	0	0	0.4139	0.1468	0	0	0	0.1628	0	0.1004	0.3875	0.0917	0.4859	0.1372	0.2257	0	0.0766	0	0	0	0	0.0562	0	0	0	0		0	5.1254	0	0.1953	0	0	0	3.4199	0
	1.6207	186.118		0.526	0.5452	0.115	0.1182	0	0.3932	0.2424	0.5602	0.1238	0	0.0556	0.4696	0.192	0.0863	0.9251	1.2076	0.7679	0.4206	0.6875	0.4531	0.1664	0.163	0	0.404	0.3035	0.668	0.1203	0	0	0.4183	0.2691	0.0919	1.064	1.4381	1.0346	0.5335		0.5589	0.8546	1.2333	1.2681	0.8371	0.5422	0.8848	0.795	1.2418
	1.3575	174.119		0	0.0879	0	0.0658	0.0601	0.1687	2.4322	5.4046	0.9147	0	0	0.0981	0	0.0355	1.7636	2.084	1.8715	1.4911	0.1568	0	0.0202	0.0669	0	0	2.292	4.6223	0.8995	0	0	0.123	0	0	1.7385	1.6274	2.1387	1.1866		0	0.0696	0	0	5.0755	0.1472	0	0.1562	0
	3.1278	276.222		0.7278	0.7232	0.2796	0.2916	0.2695	0.5445	0.424	0.4402	0.2217	0.2695	0.2429	0.5682	0	0.3292	1.0189	1.0116	0.8947	0.6405	0.5461	0.9239	0.3073	0.3722	0.2859	0.6697	0.5852	0.4899	0.3031	0.2857	0.1605	0.6552	0.6515	0.2897	1.2489	1.0224	0.9836	0.6656		0.7185	0.7124	1.321	0.9231	0.917	0.6974	0.8183	1.1225	1.3319
	3.8421	601.569		0.7504	1.0846	0.0168	0.4529	0.1678	0.5296	0	0.0625	0.5432	0.0618	0.0523	0.7394	0.4899	0.1928	0.2386	1.0059	0.508	0.4072	1.3083	0.8476	0.0779	0.5188	0.1865	0.6348	0.1364	0.0722	0.4018	0.0463	0.0413	0.8737	0.4205	0.2446	0.2434	1.0791	0.6627	0.3672		1.0233	1.1168	1.1567	0.082	1.3499	0.5231	1.2648	0.8376	1.2476
	1.8881	300.048		0.5893	0.7251	0.1286	0.1602	0.0453	0.3839	0.2704	0.4022	0.1356	0.0377	0.0654	0.4058	0.3005	0.1198	0.7273	1.0363	0.9145	0.3596	0.6996	0.5877	0.1279	0.1207	0.0517	0.2934	0.2955	0.6113	0.0823	0.0453	0.0536	0.474	0.3616	0.1028	0.6283	1.0183	0.792	0.294		0.7416	0.7407	1.0786	1.0503	0.8837	0.7566	0.6349	0.7808	0.9944
	1.7303	395.24		0.0866	0.1989	0.2359	0.2251	4.2226	0	0.2472	0.1553	0	1.8526	0.6045	0	0.3542	0.6671	0.1582	0	0	0.5353	0	0	0	0	4.0894	0.2149	0.2954	0.2181	0	0	0	0	0.3214	0.6042	0.1332	0	0.0767	0.4101		5.2418	0	0	0	0	0	3.742	0	0
	1.4083	198.133		0.1636	0.452	0.1663	0.0764	0	1.1319	0.943	0.5626	0	0	0	0.9875	0.394	0.0964	1.1084	0	0.5918	0.1858	0.1809	0.3633	0.1903	0.0973	0.0546	1.2624	1.2497	0.7431	0	0	0	0.799	0.3162	0.0889	1.0022	0	0.5657	0.1622		4.6879	0	0.0641	0	0.4769	0	5.1126	0	0.1894
	1.5897	348.207		0.4162	0.9271	0.9605	0.5802	0.2363	0.2423	0	0.3939	0.5142	0.293	0.1928	0.6073	0	0.8998	0	1.2827	0	0.4875	0.5292	0.7321	0.846	0.526	0.1377	0.3414	0	0.4126	0.4984	0.2223	0.132	0.665	0.3327	0.864	0	1.404	1.0036	0		0.9161	0.6814	1.0743	1.0738	0.8114	0.6626	0	0.555	1.0127
	2.5153	230.18		0	1.2581	0.5224	0.5063	0.4647	0	0	0	0.5048	0	0.3515	1.2447	0	0	1.8889	0	1.8926	0	1.5693	1.3452	0	0.5128	0.4762	1.1569	0.77	1.0037	0	0	0	1.0319	1.0493	0.7972	2.1685	2.6448	2.3368	1.2227		1.3409	1.9167	1.9568	0	0	0	1.6138	0	0
	4.3393	432.241		8.2043	4.5792	0.3188	0.3857	0.3683	0.3442	0.4169	0.304	0.3297	0.1064	0	0	1.7653	0	0.2452	0	0.0806	0.4981	4.3672	2.4252	0.285	0.159	0.2457	0.1798	0	0.45	0	0	0	0	0.6857	0	0	0	0.0775	0.3786		1.7054	0.7491	1.5658	0.4512	0.7154	0	1.1519	0.205	0.7028
	1.6852	296.163		0.6198	0.5249	0.301	0.1704	0.2398	0.5926	0.48	1.2786	0.2607	0.4142	0.4561	0.7076	0.5074	0.1885	1.0534	0.5695	0.8102	0.3322	0.8622	0.7115	0.3034	0.3971	0.2952	0.8584	0.6789	1.5237	0.4243	0.3755	0.6791	0.873	0.9167	0.3172	1.0828	0.6571	0.9437	0.3939		0.8191	0.657	1.0331	1.1393	0.7521	0.7765	1.4397	0.8663	0.967
	3.4328	614.293		0.6392	0.4394	0.4916	0.4077	0.6483	0.2622	0.3278	0.6165	0.5278	0.1784	0.2527	0.1071	2.2483	0.3119	0.1491	0.4092	0.3547	0.4072	0.398	0.2885	0.4637	0.4082	0.4395	0.1798	0.3115	0.7062	0.443	0.2612	0.2282	0.1669	1.971	0.2977	0.1933	0	0.1442	0.3351		0.6956	2.9702	0.9135	0.5251	0	0.056	1.0932	2.83	0.6838
	4.4676	338.114		0.3416	0.2087	1.2778	0.1682	0.0679	0.252	0	0	0.1356	0.3334	0.2895	0.2409	0.2019	0.0795	0.3023	0.4365	0	0.0894	0	0.0321	0	0	0	0	0	0	0	0	0	0	0	0	0	0	0	0		1.2425	0.4863	1.4564	1.0723	0.4909	0.4094	0	0	0
	1.6147	302.164		0.6072	0.649	0	0.1665	0	0.3828	0	0	0	0.1371	0	1.1328	0	0.1284	0	0	0	0	0.7978	0.7426	0.2775	0.1863	0.0458	0.3373	0.2116	0	0	0	0	1.2106	0.4773	0	0.554	0	0	0		0	0.8127	0.8264	0.7908	0.7155	2.0006	0.9424	1.4702	1.1599
	3.2211	332.281		0	0	0	0	0	0	3.3649	6.2449	2.8932	0	0	0	0.1457	0	5.1879	5.6948	3.7885	3.8028	0.3501	0.2136	0.2121	0	0	0.2361	3.8888	6.112	0	0.1446	0	0.2946	0	0	6.2804	0	0	3.7465		0	0	0.9663	0	4.1739	0	0	0.2433	1.0878
	1.5418	332.221		7.5793	5.9071	14.4842	2.103	16.0349	4.857	5.643	4.0331	25.9333	12.4982	18.3348	1.0387	10.8455	14.3432	5.2991	0	3.99	5.2523	7.8201	5.2648	14.8358	1.9381	11.4935	4.6614	5.9198	3.6486	28.0069	11.8203	17.6796	1.036	11.1998	13.5888	5.6856	0	3.9618	5.5473		4.0817	0	0	0.5857	0	0.4724	4.4057	0	0
	1.6351	455.802		0.7027	0	0	0	0	0.3272	0.3305	0	0.1329	0	0	0.571	0.3839	0.115	0.6703	1.2342	0.4906	0.4357	0.8166	0.5236	0.1851	0	0	0.4103	0.4276	0.3656	0	0	0	0.7146	0	0	0.6859	1.1691	0.5999	0.3851		0	0.9486	1.3039	0.9108	1.0974	0.8568	0.5829	1.1618	1.5519
	1.6909	240.186		0.54	0.4223	0.1929	0.1149	0.0908	0.4424	0.2148	0.5639	0.1415	0.0686	0.0621	0.521	0.2977	0.1009	1.0295	0.8974	0.6511	0.6675	0.5676	0.6214	0.2314	0.1874	0.0819	0.3914	0.3731	0.5156	0.1241	0.0862	0.0663	0.6049	0.2676	0.1504	1.202	1.1912	0.7901	0.7212		0.6799	0.6703	1.6286	1.0379	0.6172	0.4776	0.9233	0.7163	1.6612
	4.0907	272.262		1.1752	0.7619	0.4322	0.6704	0.2916	0.7469	0.4743	0.5991	0.2827	0.475	0.2535	1.0229	0.8565	0.4614	0.9057	0	0.5436	0.6495	1.0764	0	0.3094	0.7323	0.1988	0.449	0.3432	0.4201	0.2214	0.3155	0	0.7475	0.5266	0	0.4779	0.491	0.4768	0.5575		0.9003	1.1268	1.0312	0	1.2095	0.8381	0.77	0.861	0.62
	1.473	739.37		0	0.3515	0	0	0	0	0	0	0.1771	0	0.1072	0.6307	0	0	0.8681	0.7434	0.647	0	0	0.2415	0	0	0	0	0	0	0	0.1595	0.1286	0.5099	0	0	0.9222	0.792	0.6021	0		0.3403	0.5544	1.1371	1.0464	1.0162	1.0065	0.446	0.7279	1.3013
	1.8449	244.16		0.5551	0.6574	0.2013	0.186	0	0.3958	0.3428	2.325	0	0	0	0.4797	0.4428	0.2478	0.824	1.1047	0.8887	0.489	0.5857	0.757	0	0.2809	0	0.565	0.3317	1.9342	0.1905	0	0.0863	0.4473	0.2851	0	0.9853	0.9561	1.1439	0.4206		0.5962	0.8154	1.0915	0.8325	0.8641	0.8788	0.5321	0.9324	1.0135
	1.9071	204.106		0.4998	0.849	0.1118	0.1091	0.1091	0.3241	0.2684	27.6816	0.1696	0.0549	0.0752	0.4248	0.3714	0.1471	0.6235	0.9869	1.2086	0.5768	0.5859	0.7128	0.0979	0.2176	0.1865	0.4164	0.3763	35.926	0.2349	0.0819	0.0821	0.6349	0.4542	0.1577	0.8398	1.4206	1.3339	0.7006		0.7577	0.74	0.9295	1.0009	0.8295	0.816	0.8511	0.7382	1.5905
	3.5983	255.236		0.9522	0.7258	0.2234	0.3698	0.2369	0.6664	0.4917	0.6171	0.3305	0.3228	0.2294	0.7047	0.8365	0.4336	1.1465	1.0315	0.7367	0.8761	0.809	0.6483	0.2216	0.3706	0.2023	0.6016	0.45	0.5308	0.3962	0.3273	0.2083	0.662	0.7159	0.3953	0.8485	0	0.7405	0.6285		0.7068	0.6953	0.8935	1.2759	0.8109	0.6027	0.7532	0.7382	0.9994
	2.7744	307.203		0.3027	0.7495	0.2147	0.121	0.2734	0.2705	0.4402	0.4799	0.1383	0.1392	0.0978	0.3157	0.3103	0.3707	0.7425	0.6793	0.528	0.4815	0.4838	0.4806	0.2268	0.1982	0.2722	0.2732	0.5336	0.5222	0.1142	0.1463	0.102	0.2566	0.3961	0.3301	0.5186	0.3919	0.3502	0.3573		0.8497	0.6043	1.0093	1.0908	1.0195	0.3911	0.9878	0.5636	0.9717
	1.4293	284.175		2.0805	0.8825	3.4878	0.4025	1.3914	2.4691	1.8557	0	4.2565	0.6878	0.6048	0.4222	0.9588	1.476	0.9439	1.2234	0	1.278	2.2304	0	4.2266	0.4031	1.3351	0	1.8196	0.4773	4.0615	0.7173	0.6559	0.4267	0.9789	1.2447	0.8781	1.2639	0.7032	1.523		0.793	0.8041	0.8033	0	2.0561	0.4461	0.8623	0.8673	0
	3.5122	435.251		0.3026	0.8481	0.1815	0.5925	0.1229	0.3701	1.0193	0.5881	0.6045	0.1119	0.0296	0	0.5502	0.1794	0.9098	0.4793	0.5404	0.751	0.3985	0.6262	0	0.6169	0	0.3441	0.9184	0.3867	0.2784	0.0908	0.0419	0.1487	0.345	0.2236	0.8191	0.7202	0.4947	0.517		1.1586	0.7127	1.7443	0.2713	0.8077	0.1861	0.9585	0.7202	1.0489
	1.9831	332.175		0.6665	0.6516	0	0.2019	0.2335	0.4793	0.3892	0.7393	0.2223	0	0.0803	0.6374	0.302	0.2235	1.3316	1.5701	1.1878	0.5724	0.8296	0.8619	0	0.2081	0.1459	0.579	0.3587	1.0152	0.2827	0	0	0.7042	0	0.3728	1.1295	1.1733	1.103	0.5351		0.7729	1.4144	0	1.2888	0.7362	0.6561	0.8269	1.3424	1.9033
	1.8681	304.089		0.7054	1.1044	1.4101	0.8211	0.9392	2.1895	0	0.2462	0.0774	0.236	0.3395	0.3614	0.1767	0.0756	0.654	0.5694	1.4131	0.4072	0.7844	1.0331	1.5511	0.8896	0.8028	1.974	0.1517	0.3304	0.0946	0.2935	0.3061	0.3162	0.2187	0.0913	0.5961	0.528	1.0841	0.2955		0.5299	2.166	0.8538	0.5907	0.3507	0.37	0.3783	1.6391	0.7539
	2.1614	593.332		2.0029	2.9649	1.8301	0.5793	1.0187	0	0.2789	0.374	0	0.886	1.5425	0.6459	0.6344	0.3663	0	0	0.8428	0.7062	1.8264	2.8428	1.7986	0.7794	0.7644	0.0743	0	0.317	0	0.6637	1.4732	0.6412	0.4977	0.4393	0	0.5965	0.6249	0.584		0.8844	0.37	1.5361	1.1402	0.3507	0.534	1.3555	0.4815	2.0373
	3.6037	448.217		0.5458	0.4504	0.2688	0.2147	0.1597	0.3932	0.2458	0.3975	0.1002	0.1912	0.1378	0.7548	0.4567	0.2403	0.5444	0.2714	0	0.3649	0.3938	0.3876	0.1787	0.1775	0.0955	0.3123	0.1969	0.379	0.1292	0.1461	0.1873	0.6023	0.3556	0.2215	0.7616	0.4526	0.3227	0.26		0.6211	0.8554	0.774	0.9414	0.5893	1.0257	0.5059	0.653	0.5454
	1.4234	409.189		0.0925	0	0.6518	0.3892	0.1909	0.599	1.1459	0.5417	0.3326	0	0.1023	1.2195	0.56	0	0.2622	0	0.3275	0	0	0	0.5748	0.2767	0.087	0.6306	1.0185	0.6392	0.4832	0.158	0	1.1619	0.3939	0	0.1562	0.132	0	0.4497		0.3212	1.0018	0.1836	0.3907	1.6427	1.2099	0.4185	1.0098	0.1868
	2.7723	487.375		1.0622	0.5576	0.138	0.6285	0.7477	0.3084	0.6215	0.7415	0.7501	0.1799	0.0886	0.1606	0.5327	0.4743	0.4888	0.4538	0.129	0.2086	1.4923	0.5585	0.1384	0.6748	0.9073	0.2798	0.5328	0.9453	0.9118	0.133	0.0898	0.202	0.4831	0.4451	0.4672	0.3771	0.1842	0.1322		0.8969	0.2811	1.2871	1.1457	0.9582	0.1783	0.5939	0.3212	0.8871
	3.7233	252.237		0	0	0	0	0	0	2.6612	3.7803	1.7953	0	0.0883	0	0	0	3.0791	2.6293	0	3.1037	0.2654	0	0	0	0	0	0	0	1.7533	0	0	0	0	0	2.8354	0	1.3911	1.9328		0.6956	0.3713	0.8731	0	2.7832	0	0	0	0.6577
	3.2346	288.258		0.1492	0.1428	0.1168	0.1115	0	0	1.8627	4.5098	1.7736	0.0938	0	0.229	0.143	0	3.8785	3.5093	2.8747	2.4527	0.2649	0	0	0	0	0.2221	2.3231	4.0431	1.9984	0	0.0812	0	0.1471	0	3.2625	3.6747	2.5159	2.6145		0.2825	0.2752	0.7942	0.3032	2.916	0.1514	0	0	0.7805
	2.2483	189.106		0.4298	0.6903	0.2461	0.141	0.1429	0.5618	0.332	28.9089	0.2181	0.1098	0.2126	0.4372	0.3198	0.2131	0.8562	0.9399	0.7329	0.6763	0.3619	0.5539	0.2276	0.1782	0.1319	0.5868	0.3106	28.3221	0.2177	0.1211	0.1926	0.493	0.3328	0.2383	0.6963	0	0.5981	0.6903		0.7627	0.552	1.1398	1.0555	0.6448	0.5414	0.6978	0.6064	1.2943
	3.8414	272.299		0.0441	2.1948	0.2186	7.4991	0.2727	1.5837	0.558	0.1415	0	0.3988	0.2391	5.0827	0.8479	2.0357	1.0992	0	1.6339	1.9631	0	2.043	0.2107	7.9189	0.3349	2.0325	0.552	0.134	0.0974	0.4579	0.1964	5.5619	0.8446	2.0491	0.9021	0.2638	1.1968	2.0218		0.0827	0.8291	0.609	0.9681	0	2.1842	0	0.8234	0.7189
	2.7069	446.241		0	0.7397	0	0.2062	0.7198	1.9532	0.6283	0	0.2683	0.3224	0	0.659	0.4651	0.5565	0.2456	0.593	4.6437	0	0	0.5774	0.1263	0.0993	0.705	1.9076	0.5908	0.8524	0.2882	0.2724	0	0.5646	0	0.551	0	0	5.3491	0		0	0	1.3122	2.3132	0.7036	0.3429	0	0.3893	1.3549
	2.0155	234.176		0.5552	0.6527	0	0.1712	0.1457	0.5719	0.3828	0.433	0.1792	0.1059	0.1061	0.4839	0.4207	0.2438	0.7172	0.9179	0.7139	0.3948	0.8903	0.6158	0.325	0.2317	0.1195	0.6015	0.4367	0.4011	0.1939	0.1318	0.1494	0.6272	0.4601	0.2459	1.1914	0.8762	1.0353	0.6231		0.6581	0.9036	0.8284	0.8822	0.7307	0.6672	0.9961	0.8752	0.9592
	3.6048	674.462		0.7167	0.5822	0.1286	0.3779	0.1313	0.4869	0.2813	0.1897	0.2181	0.1557	0.1419	0.9117	0.3702	0.2841	0.4087	0.5115	0.403	0.4072	0.579	0.4809	0.0874	0.3103	0.0854	0.3407	0.2236	0.1748	0.1203	0.1332	0.1433	1.032	0.4373	0.175	0.3544	0.2451	0.3394	0.2523		0.4347	0.5818	0.8814	0.3938	0.8034	1.5662	0.4824	0.5394	0.7411
	4.9517	296.262		0	0	0	0.2161	0	0	4.3121	6.6625	2.6743	0.0938	0	0	0	0	5.8632	0	2.6823	7.0499	0	0	0	0	0	0	0	5.2995	1.8516	0	0	0	0.1306	0	3.3897	2.2349	1.3788	4.4117		0	0	0	0	4.6445	0	0	0	0
	1.9372	448.221		0	0.4326	0.2108	0.4459	0.2855	0.1819	0.3214	0	0	0.2225	0.1896	0.5109	0	0.2659	0.6705	0	0.6517	0.6831	0	0.2857	0.1289	0.2634	0.3172	0.1285	0.3597	0	0.1078	0.1613	0.165	0.5716	0	0.185	0.4859	0	0.6846	0.4597		0	0.4074	0	2.2927	1.1942	0.7502	0	0	0
	4.1965	437.268		1.2572	0.7427	0.6688	0.744	0.29	1.0943	0.5496	0.1776	0.3655	0.1846	0.2062	0.102	0.7448	0.343	0.6878	0.2847	0.3671	0.3476	0.7052	0.6405	0.3344	0.7531	0.2328	0.6541	0.2385	0.3768	0.3175	0.1817	0.1824	0	0.4295	0.2639	0.4372	0.3206	0.2586	0.3041		0.3213	1.277	1.2385	0.7056	0.6495	0.4374	0.3377	0.8234	0.6769
	2.8408	529.313		0.112	0.4836	0	0.3431	0.146	0.3269	0.4715	0.519	0.1942	0.2519	0.2406	0	0.3952	0.2358	0.3732	0.592	0	0	0	0.5668	0.1248	0.4526	0.1654	0	0.4082	0.4169	0.1463	0.2686	0.2849	0	0.4305	0.274	0.5638	0.4788	0.5335	0.3533		0.5631	1.5953	1.3509	0.3602	0.4944	0.2511	0.592	1.5676	1.5629
	2.3293	239.1		0.3302	0.1318	1.5933	0.3674	0.2173	0.4588	2.0551	1.9389	0.136	0.2024	0.3064	0.9002	0.7969	0.3999	0.4905	0.195	0.6459	2.7775	0.4579	0.2358	1.5379	0.4189	0.2144	0.3419	2.1993	1.9768	0.0802	0.2174	0.241	0.7959	0.8062	0.3685	0.7577	0.2704	0.8254	2.6252		0.4398	0.5651	0.1282	0.7298	1.789	0.9599	0.4295	0.6314	0.2255
	1.7026	451.757		0.1653	0.4614	13.9812	2.8665	43.6759	2.9796	3.6904	2.3427	1.3044	7.5612	6.7991	0.7715	15.3999	4.0117	0.7357	0	1.2788	13.1232	0	0.5197	15.1833	3.2835	40.7614	3.2821	3.8664	2.4719	1.4339	7.2593	6.7245	0.6697	13.2238	3.7763	0.5352	0	1.3241	12.5942		0	0	0.0801	2.8412	0	1.6825	0	0	0
	2.1434	215.134		0	0	0.1639	0.1046	0.1266	0.3456	0	0.3634	0.1472	0.073	0	0.3979	0.4628	0	0.602	0.7004	0.7416	0.4932	0	0	0.1735	0	0	0	0	0	0	0	0	0	0	0	0.9224	0.8856	0	0.4314		0.8623	0.7349	1.0528	0.7812	0.6544	0.5178	0.6972	0.4959	0
	4.1975	381.206		1.1209	0.8265	0.6949	0.8658	0.3957	1.1055	0.5344	0.1927	0.3632	0.2304	0.2196	0.1314	0.8959	0.4321	0.657	0.2815	0.4514	0.5143	0.6152	0.5554	0.4377	0.7191	0.1809	0.6233	0.366	0	0.332	0.2046	0.2182	0.1054	0.4551	0.2631	0.4466	0	0.3556	0.3921		0.2747	1.2991	1.326	0.7031	0.5673	0.4321	0.2229	0.8746	0.823
	1.35	261.523		0.5621	0.6481	0.1104	0.1814	0.09	0.4588	0.2872	0.3646	0.1664	0.0412	0.0489	0.4728	0.345	0.1218	0.6192	1.0249	0.5833	0.4271	0.6008	0.4493	0.1435	0.2264	0.0546	0.4615	0.2076	0.4755	0.126	0.0463	0.0731	0.5186	0.286	0.1134	0.7088	0.8508	0.7759	0.3546		0.7566	0.6177	0.9936	0.6871	0.8002	0.705	0.6079	0.653	1.1
	2.2988	375.21		0.1426	0	0	0	0	0	4.8563	0.33	0	0	0	0.1534	0.0672	0.0264	0.5999	0	0.1207	0	0.0895	0	0	0.0349	0	0	5.0303	0.4444	0	0	0	0.1899	0	0.031	0.6436	0.3627	0.1467	0		4.5497	0	0	0	0	0	4.7828	0	0
	1.323	351.576		0.4967	0.568	0.1454	0.3324	0.0786	0	0.4343	0.5495	0.1972	0.0445	0.0632	0.2542	0.5637	0.1147	0.6867	0.945	0.8545	0.6228	0.9445	0.6187	0.1677	0.4087	0.0812	0.6908	0.3115	0.3438	0.193	0.0842	0.0716	0.7774	0.3384	0.2069	0	1.2607	0.5094	0		0.5838	1.7007	0	0.4172	0.6312	1.2005	1.2378	1.6863	2.0801
	1.8427	501.354		0.7389	0.5364	0.0842	0.2629	0.0583	0.4112	0.1724	0.2034	0.1323	0	0	0.6548	0.4182	0.2216	0	0.6453	0	0	1.2065	0.6837	0.19	0.4259	0	0.5007	0	0.2676	0.1071	0.0747	0.1364	0.6741	0.6345	0.2606	0.3872	0.7193	0	0		0.3567	1.5685	0.5257	0.9899	0.4472	0.6441	0.4258	1.7464	0.5593
	2.5741	299.117		0.4617	0.7533	0.1618	0.1322	0.1338	0.4964	0.3555	0.3705	0.1421	0.1232	0.1382	0.548	0.3441	0.2003	0.6814	0.7537	0.5587	0.3476	0.4463	0.6225	0.1557	0.1246	0.066	0.4488	0.4585	0.3037	0.0917	0.0776	0.1178	0.532	0.4419	0.1526	0.7966	0.6977	0.5655	0.4359		0.7041	0.8136	0.9361	0.7418	0.606	0.7281	0.6675	0.7382	0.7926
	4.8216	296.262		0	0	0	0	0	0	0	8.8404	2.9926	0	0	0	0	0	5.6618	0	2.9146	6.6615	0	0	0	0	0	0	3.2571	0	2.2276	0	0	0	0.1913	0	4.6937	0	0	0		0	0	0	0	4.524	0	0	0	0
	1.4643	696.36		0.1564	0	0.1947	0	0	0	0	0	0	0	0	0.6052	0	0	0.9676	0	0.3226	0	0	0.1715	0.2118	0	0	0	0	0	0	0	0	0.3453	0	0	0.931	0.264	0.4411	0.1884		0.3222	0.8479	0.6747	1.1243	0.7537	0.7858	0.4787	1.0184	0.9827
	1.3301	263.682		0.8179	0.7031	0.2237	0.3254	0.208	0.5612	0.3687	0.5521	0.3373	0.0771	0.1147	0.6573	0.5249	0.1877	0.6016	0.892	0.5481	0.4209	0.6592	0.5877	0.2755	0.3368	0.1872	0.4732	0.3637	0.4743	0.2681	0.1332	0.1066	0.6966	0.5176	0.2637	0.7175	0.9013	0.6591	0.5474		0.5714	0.7754	0.9295	0.7384	0.749	0.7027	0.5674	0.7098	1.1046
	1.6759	507.281		0	1.4331	4.9487	0.4182	5.3578	1.1896	1.0189	0.5433	0	0	5.163	0	1.802	7.6967	0.628	0	1.0582	2.4459	0	1.0799	5.1418	0.4969	5.1141	1.3859	0	0.4959	0	0	5.417	0	2.3992	7.4991	0.4882	0	0.6981	2.0227		4.3845	0.0789	0	0	0	0	3.5984	0	0
	1.4235	442.787		0.5047	0.802	0.3737	0	0.0212	0.3951	0	0	0	0	0	0	0.3033	0.1746	1.0917	0	0.8044	0.5435	0.5348	0.6748	0.1456	0	0	0.5097	0	0	0	0	0	0	0	0.2141	1.0746	0.9806	0.7521	0.5447		0.5938	0	1.711	1.3184	0.8292	0	0.9612	0	2.053
	3.3239	296.262		0	0	0	0	0	0	3.0697	3.9358	4.4333	0	0	0	0	0	5.2783	4.9808	3.2452	0	0.5775	0	0.2952	0.1642	0.2801	0	3.1952	3.7676	4.055	0	0	0	0	0	3.3986	4.8531	0	3.891		0	0	1.4016	0	3.0402	0	0	0	0
	4.4671	332.125		0.2221	0.2287	0.803	0	0.0272	0.2902	0.254	0.1146	0.0977	0.2546	0.2815	0.223	0.1515	0.0913	0.2779	0.3986	0.3092	0	0	0	0.0539	0	0	0	0	0	0	0.0249	0	0.0452	0	0	0	0	0	0.0405		1.207	0.4074	1.2876	0.7876	0.4489	0.2956	0	0.0284	0
	3.3627	404.213		0.4209	0.4863	0	0.2073	0.1323	0.4686	0	0	0	0	0.1038	1.0651	0.4299	0.1929	0.4307	0.3566	0	0.3327	0	0	0	0.2465	0	0	0	0	0	0	0	0.7126	0	0	0	0	0	0		0.4982	0.6158	0.5862	0.6246	0.5644	1.5303	0	0	0
	4.1061	453.17		0.4408	0	0.6557	0.2274	0.2579	0.3558	0.1475	0.6563	0.1395	0.411	0.234	0.5167	0.3198	0.4789	0.4741	0.2467	0.0967	0.2185	0	0.203	0.2517	0.1647	0.2047	0.3313	0.1597	0	0.0974	0.2031	0.2097	0.3405	0.2271	0.3056	0.3222	0.2074	0.0808	0.1436		1.0233	0.9355	1.1239	0.7297	0.1964	0.3973	0.4925	0.3975	0.6252
	1.6338	506.3		0.9052	0.9272	2.1702	3.356	1.7571	0	0	1.3393	0	2.0674	1.9162	0	0	0	0.9931	1.9251	0	0	0.7941	0.9888	2.2598	3.3785	1.8243	0.6319	0	1.721	0	1.9161	1.8533	0	0.4014	1.2793	1.0668	2.035	0	0		0.3602	1.1744	0.6147	0.9189	0.9186	0.4092	0	0.9322	0
	3.8851	616.464		0	0	0.2796	0.2064	0	0.2153	0	0	0	0.2406	0.249	0	0	0	0.3106	0.2847	0.3322	0	0	0	0.3534	0.2105	0	0	0.2245	0	0	0.2957	0.292	0	0.2103	0	0	0.4923	0.5011	0		0	0	0	4.3917	0	0	0.3662	0	0.4139
	2.0086	508.298		0	0	0	0.2835	0	0.3541	0.3618	0	0	0	0	0.1572	0	0	0	0	0.4092	0	0	0	0	0.3994	0	0.3241	0	0	0	0	0	0	0	0	0	0	0	0		0	0	0	3.9526	0.0948	0.3425	0	0	0
	1.3948	420.236		0.4395	0.5493	0	0	0.7913	0.4273	0.3343	0	0.7868	0	0.3928	0.5951	0	0	0	0.1518	0	0	0.4229	0.5795	0.2986	0.2269	0.808	0.344	0	0	0	0.4122	0.1167	0.4535	0.1912	0.213	0.2868	0.2163	0	0.3423		0.7742	0.569	0.8037	1.0228	0.7532	0.4515	0.8211	0.6053	0.9
	2.1726	376.237		0.9468	0.9	0.3381	0.2375	0.2055	0.9049	0.6723	0.5389	0.3195	0.232	0.2126	0.8894	0.468	0.3924	1.0006	0	1.2904	0.9737	0.7373	1.0381	0.3333	0.3784	0.1233	0	0.5246	0.8209	0.3246	0.2524	0.2025	0.9225	0.7583	0.4041	0.3721	0.9929	0.7622	0.8246		0.837	1.1208	0.8787	0.9725	0.547	0	1.3106	1.0481	0
	2.4968	211.175		0.5621	0.4797	0.2796	0.241	0.2072	0.4739	0.3483	0.4364	0.2535	0.1887	0.1766	0.4112	0.4383	0.3387	0.927	1.294	0.5965	0.4469	0.5407	0.4894	0.2864	0.1956	0.2269	0.5659	0.2396	0.4537	0.1598	0.1986	0.1725	0.4824	0.4037	0.3414	0.7453	1.1503	0.4655	0.4562		0.5349	0.6089	0.9437	1.0682	0.6799	0.5194	0.6359	0.8491	1.0463
	1.7688	242.143		0.4948	0.5439	0	0.1455	0.0342	0.3316	0.6264	1.4034	0.2116	0	0	0.4998	0.3058	0.1946	1.5997	2.1248	0.8567	0.6059	0.5815	0.4237	0	0	0	0.3748	0.4315	1.3912	0.3075	0	0	0.5322	0.3209	0.1928	1.2193	1.2765	0.8916	0.4828		0.5934	0.6547	0.832	0.7674	0.8207	0.6854	0.6049	0.8776	1.1826
	1.8706	185.119		0.5697	0.6676	0.7935	0.3931	0.4191	0.8495	0.1979	0.2688	0	0.1898	0.1747	0.3206	0.1607	0	0.6703	0.5644	0.8974	0.2753	0.5597	0.6091	0.6013	0.4056	0.4463	0.7926	0	0.2139	0	0.1495	0.1652	0	0.1542	0	0	0.8881	0.9183	0.352		0.7853	1.1034	0.8487	0.5661	0.6674	0.3814	0.709	1.0818	0.7715
	1.462	649.42		0.4	0.3502	0.587	0.1646	0.0775	0.2442	0.5453	0.3681	0.2305	0.2005	0.2513	0.4996	0	0.1406	0.2924	0	0.5727	0.2142	0.2467	0.2757	0.5761	0.1758	0.1822	0.2217	0.8594	0.2829	0.2066	0.2187	0	0.439	0.1642	0.1637	0.0633	0	0.6449	0.2337		0.7577	0.4603	0.4487	1.1004	1.1698	0.4094	0.4728	0.3084	0.4559
	1.8648	404.196		0	0.5183	0.1606	0.3631	0	0.3274	0.758	0	1.2048	0.1475	0.1283	0.6802	0	0.5284	0.6196	0	0.926	1.2086	0	0.5446	0	0.4312	0	0.2784	0.7106	0	1.148	0	0.1017	0.8031	0	0.5665	0.6216	0	0.8108	1.0459		0.0807	0.1384	0	1.6736	1.4899	0.9631	0	0.185	0
	3.6105	450.192		0.4011	0.3265	0.2087	0.1793	0.1037	0.2809	0.2243	0	0.0836	0.1629	0.1092	0.5841	0.331	0.1725	0.5496	0	0.2741	0.2782	0.3498	0.2671	0.1015	0.128	0.0584	0.1798	0.1036	0	0	0.1036	0.083	0.5614	0.0896	0.1996	0	0	0	0.1419		0.5838	0.76	0.6195	0.6122	0.6024	1.1561	0.4786	0.4969	0.4777
	1.4821	572.276		0	0.8374	0.1536	0	0.3703	0.2901	0	0	0	0.5414	0.6913	0.4816	0	0.3129	1.2255	1.2847	0	0	0.5204	0.4232	0.374	0	0.3014	0.4978	0.2701	0	0	0.5765	0.4304	0	0.5224	0.2971	1.83	0	0	0.4246		0.8707	0	1.4967	1.9559	0	0	0	0	0
	1.5993	843.364		4.3077	1.5033	5.5594	4.2481	7.2155	5.6632	9.0894	0.2654	20.0671	7.1164	5.9174	1.3456	4.5166	5.1173	6.0251	0.6263	7.947	10.4035	4.6031	1.7574	5.6584	4.7085	8.6036	5.69	9.8104	0	16.3127	6.2969	4.7565	1.6481	3.4326	5.0914	10.1962	1.5788	8.1765	11.1851		0	0.4074	0.4006	0	0.0561	3.4542	0	0.5252	0.659
	1.3092	406.774		0.1416	0.2024	0.7838	0	0	0.1117	0.0404	0	0	0.4521	0.4712	0.3321	0.4275	0.0138	0.4251	0.8337	0.2626	0	0.0773	0.2026	0.834	0	0	0.0946	0.0493	0	0	0.4392	0.0037	0.281	0.0194	0	0.5638	0.8486	0.3394	0.0831		0.6638	0.768	0.8969	0.7456	0.7112	0.5231	0.6755	0.8659	1.2315
	2.5493	253.111		0.4629	0.6274	0.1454	0	0.0887	0.3932	0.3114	0.2968	0.1238	0.0759	0.0687	0.465	0.2777	0.1483	0.9665	0.4745	0.79	0.4966	0.2774	0.5474	0.1194	0.0927	0.0592	0.3502	0.2485	0.3783	0.0458	0.0533	0.041	0.4479	0.2444	0.0984	0.8216	0.2704	0.6656	0.3763		0.5565	0.7578	0.7693	0.8863	0.7583	0.5799	0.6712	0.4678	0.3839
	1.435	555.365		0.9437	1.6622	0.0672	0.2806	0	0.2181	0.358	0.195	0	0	0	0.1798	0.3277	0.1684	1.8256	1.6024	1.9836	0.5778	0.9661	1.9363	0	0.2731	0	0.2241	0.4484	0.1436	0.0394	0	0	0.2829	0.3616	0.1652	1.7691	1.3814	1.6438	0.4973		0.6086	0.8324	1.4676	0.804	0.2258	0.3639	0.6552	1.0486	2.8538
	3.6061	425.139		0.436	0.3159	0.1519	0.1722	0.0453	0.2542	0.2119	0.1373	0	0.1496	0.1135	0.6504	0.3279	0.1725	0.523	0.3416	0.3063	0.2185	0.2533	0.2137	0.1078	0.1441	0.0637	0.1434	0.0878	0.1598	0.0745	0.1104	0.0693	0.4479	0.1514	0.1264	0.2739	0	0.2101	0.1926		0.5324	0.7999	0.625	0.7384	0.5591	1.0297	0.3107	0.2981	0.3156
	2.5666	318.195		0.728	0.8351	0.343	0.359	0	0	0.4486	0.4135	0.3772	0.1845	0.1704	0.801	0.704	0.2824	0.7673	0	1.0386	0.5796	0.7007	0.7748	0.381	0.2702	0.3275	0	0	0.5789	0	0	0.1195	0.5838	0.6589	0.3127	0	0	1.1481	0.7685		1.0293	0.981	0	1.2923	0.978	0	0	0.9146	0
	1.3559	290.519		0.664	0.7026	0.2496	0.4164	0.8533	0.3839	0.4791	0.4736	0	0.5742	0.6709	0.3836	0.6265	0.2182	0.4905	0.4745	0.5481	0.4271	0.7727	0.7026	0.2524	0.3873	0.6225	0.3948	0.4181	0.4743	0	0.6517	0.7082	0.2986	0.4878	0.266	0.7088	0.895	0.5496	0.3649		0.747	1.1968	0.9184	0.5771	0.3366	0.5003	0.3783	1.3004	0.9141
	2.0725	295.157		0	0	0	0.1116	0	0	0.3022	0	0	0	0	0	0	0	0.6854	0	0	0.3595	0	0.6557	0	0	0	0	0	0	0	0	0	0	0	0	0	0	0	0		0	0.938	1.1976	1.2103	0.9206	0	0	0	1.0048
	1.7074	899.968		0	0	0.2841	0.5254	0	0.0285	0	0	0	0	0	0.0702	0	0	0	0	0	0	0	0	0.3125	0.5952	0.2061	0.1016	0	0.3072	0	0	0.0083	0.0497	0	0.1565	0	0	0	0		4.2315	0	0	0	0	0	4.9449	0	0
	1.5417	379.208		0.6139	0.7612	0.36	0.3096	0.7617	0.3986	0.4743	0	0.4871	1.0688	1.5339	0.0908	0.6393	0.338	0.653	0.4155	0.7132	0.4125	0.5867	0.6946	0.3381	0.3629	0.6263	0.4394	0.5578	0	0.9417	1.1588	1.6838	0	0.6724	0.3155	0.8876	0.2599	0.673	0.3518		0	1.3269	1.7283	0.5899	0.335	0.2481	0.4123	1.1491	1.8506
	3.6654	272.228		0.6611	0.6269	0.2852	0.2728	0.2455	0.5641	0.4179	0.6987	0.3329	0.231	0.2027	0.7446	0.4712	0.3165	0.9142	1.0812	0.7936	0.5988	0.6634	0.6198	0.3154	0.3036	0.2908	0.5478	0.4023	0.6218	0.3307	0.1781	0.1781	0.7041	0.5277	0.4724	1.0848	1.0164	1.0048	0.6285		0.6551	0.8017	0.8453	0.722	0.5891	0.6083	0.7835	0.7671	1.131
	1.6713	304.205		1.8475	0	0.9132	0.6031	0.2423	0.4129	0.494	0	0	0	0.2772	0.6816	1.1705	0.3655	0.5805	0	0.6586	0.8403	1.9072	0	0.999	0.6577	0	0	0	0	0	0.2258	0.3077	0	1.273	0.2626	0.6188	0	1.5875	1.0138		0.6005	0.9189	1.0989	0.5377	0	1.0578	0	0.8437	0.6273
	1.3398	297.159		1.0435	0.2101	0.8967	0.3177	0.4469	0.1046	0.5242	0.3523	0.2582	0.6508	0.666	0.2092	0	0.1657	0.1798	0.2467	0	0.1689	1.2525	0.175	0.8499	0.2105	0.3777	0.113	0.6409	0.3779	0.2659	0.629	0.49	0.2338	0	0	0.1478	0.1519	0.1095	0		0.3042	0.761	0.2481	1.8389	0.6785	0.3828	0.1533	0.856	0.2259
	2.5575	322.191		0.812	0.8596	0.4128	0.4559	0.3817	0	0.5286	0	0	0.2911	0	0.7033	0.7001	0.321	1.0091	1.2657	0	0.6433	0.5542	0	0.4104	0	0.3297	0.6788	0	0	0	0.2385	0.2362	0.7873	0.567	0.493	0	1.2964	0	0.722		0.9277	1.1199	0	0.8381	0.5681	0.7523	1.2667	1.131	0
	2.5461	457.269		0	0	0	0	0	0	0	0	0	0	0	0	0	0	0	0	0	0.0701	0	0	0	0	0	0.0129	0	0	0	0	0	0	0	0.0311	0	0.1701	0	0		4.1582	0	0	0	0	0.0307	3.1764	0	0
	1.5774	462.274		0.5372	0.7698	0.3136	0.1219	0.1478	0.5364	0.2931	1.3953	0	0	0	0.4883	0.3413	0	0.5696	1.5991	0.5895	0.2686	0.6937	0.7971	0.2802	0.2502	0	0.5018	0.3808	1.6016	0	0	0	0.4336	0.3794	0	1.0414	1.66	0.441	0.3883		0.596	0.7551	0.6017	0.8412	1.083	0.3028	0.486	0.8491	0.638
	1.6888	205.086		0.3527	0.4504	0.0775	0.0903	0.0407	0.3932	0.3021	0.3334	0.1474	0.0404	0	0.453	0.2188	0.1769	0.8295	0.7971	0.6728	0.2582	0.3813	0.4365	0	0.2059	0.0677	0.3881	0.2715	0.3505	0.1138	0.0392	0.0375	0.4553	0.286	0.1212	0.7212	0.8486	0.7541	0.502		0.6824	0.669	1.0081	0.6879	0.6291	0.4977	0.6214	0.4969	0.8416
	1.6949	506.264		0	0	0	0	0	0	0.0461	0.1561	1.6462	1.9241	2.3911	0	0.3558	0	0	0	0	0	0.1313	0	0	0.2283	0	0.1614	0	0	1.5315	2.0171	2.3018	0	0	0	0	0	0	0		4.1632	0	0	0	0	0	0	0	0
	4.0983	478.224		0.5378	0.2538	0.6484	0.2401	0.1492	0.3816	0.1475	0.5512	0.0884	0.3853	0.229	0.4372	0.3366	0.4576	0.327	0.3569	0.1461	0.1863	0.3631	0.2671	0.3429	0.1791	0.19	0.265	0.1038	0	0.1375	0.199	0.1896	0.2789	0.1943	0.2972	0.0705	0.3017	0.1131	0		1.2275	0.8356	0.8166	0.6728	0.2385	0.3572	0.6365	0.408	0.6039
	1.8186	272.19		0.4418	0.474	0.213	0.4103	0.0848	0.2247	0.3472	0.4576	0.1478	0	0.1039	0.2863	0.3869	0.1802	0.3177	0	0	0.2318	0.6639	0.4576	0.184	0.3821	0.0746	0.3856	0.3071	0.4215	0.1528	0.1055	0.1532	0.2373	0.5361	0.1993	0	0.5429	0.2908	0.1601		0.8363	1.1151	0.6763	0.6148	0.4991	0.3757	1.0512	1.5887	0
	1.3327	827.906		0	0	0	0	0.0954	1.5266	0.1309	0.2547	0	0	0	0.8684	0	0	0.4883	1.3892	0.868	0.0704	0.4341	0	0	2.718	0	1.3566	0	0.2382	0	0	0.4614	1.0997	0	0.0772	0.5343	0	1.1814	0		0	0	0	0	0.6733	3.4322	2.0155	1.9972	0.9653
	2.4108	311.151		0	0.658	0	0	0	0	0	0	0	0	0	0.3301	0	0	0	0.6119	1.2487	0.3054	0	0.4638	0	0	0	0	0	0	0	0	0	0	0	0	0.5749	0	0.5982	0		0.9399	1.201	0.8501	0.5769	0.1909	0.3434	0.7743	0	0
	2.4714	587.319		0.1846	0.1302	0.0942	0.104	0	0	0.1493	2.0286	0.0351	0.0577	0	0	1.1309	0	0	1.9117	0.129	0.1074	0.1348	0.2065	0.0626	0.1004	0.0932	0	0.1342	2.3264	0.1258	0.085	0.0474	0.056	1.0192	0.0801	0	2.4402	0	0.1191		3.55	0.1577	0.2244	0.163	0	0	3.0808	0	0.1753
	1.6564	506.508		0	0.022	0.0449	0.3463	0	0.2024	0	0	0.0646	0	0	0.0498	0	0.2929	0	0	0	0	0	0	0.0779	0.2713	0	0.1477	0	0	0	0	0	0.0263	0	0.2233	0	0.0189	0	0		4.0758	0	0	0	0	0	3.3778	0	0
	1.7209	177.154		0.4262	0.5603	0.1007	0.0728	0	0.2528	0.2011	0.1459	0.112	0.0377	0.0428	0.3611	0.3113	0.0991	0.5559	0.5504	0.3623	0.2682	0.489	0.5343	0.1318	0.103	0.0668	0.3188	0.3115	0.35	0.0956	0.0428	0.0568	0.3825	0.1493	0.0979	1.0805	0.924	0.5496	0.3041		0.7039	0.7255	0.9455	0.5087	0.7341	0.4548	1.044	1.0391	1.1677
	3.2852	172.175		0.4629	0.4065	0.2185	0.1922	0.1811	0.4681	0.2938	4.5023	0.1533	0.1304	0.236	0.5264	0.3618	0.2232	0.6073	0.6545	0.7392	0.6691	0.3404	0.5028	0.2276	0.1647	0.1501	0.5388	0.3354	4.3183	0.2177	0.1853	0.2246	0.3952	0.3869	0.1856	0.8491	0.7354	0.6304	0.4866		0.6704	0.4731	0.9295	0.8533	0.6312	0.5123	0.746	0.4892	0
	4.1977	459.25		1.016	0.4671	0.6656	0.6899	0.2408	0.7026	0.3747	0.2175	0.2653	0.1132	0.1348	0.1268	0.5133	0.2841	0.5846	0.2847	0.2741	0.317	0.5359	0.2336	0.403	0.5705	0.133	0.4376	0.1597	0	0.3036	0.0998	0.1266	0	0.4626	0.2069	0.3705	0.1697	0.4526	0		0	1.5371	1.3725	0.3419	0.4908	0.2956	0.4053	0.7416	0.6312
	2.9893	571.323		0	1.5888	1.0032	0	0	1.7479	0.8145	0	0	0	0	2.5212	0	1.2547	0	0	1.4764	0	0	1.9393	0	1.8257	0	0	0.8333	0	0	0	1.148	3.03	0	1.454	0	0	0	0		0	4.009	0	0	0	0	1.5245	0	0
	1.5718	446.295		0	0.6432	0.2698	1.6718	0	0.8569	0.4078	0.5642	0	0	0	0.9967	0	0.1578	0	0.7425	1.2047	0.3183	0.8446	0.6888	0.396	2.0299	0	0	0.3945	0.7695	0	0	0	1.1135	0.4229	0.2375	0	0.8297	1.2616	0.3566		0.7811	0.4757	0.6967	1.4524	0	0.5892	0	0.4654	0.7151
	1.3398	541.351		0.9714	0.7322	0.1138	0.2099	0.0481	0.1129	0.2372	0.0574	0.4388	0.0642	0.0621	0.4574	0.2801	0.0922	0.5791	0.7956	0.4333	0.2316	0.8985	0.8988	0.0803	0.2871	0	0.0558	0.2604	0.2033	0.4126	0.0382	0.0536	0.585	0.2971	0.0399	0.7721	0.6789	0.3787	0.0881		0.7979	1.0839	0.8654	0.6084	0.1835	0.4492	0.4648	1.6201	0.946
	3.3678	232.139		0.589	0.6645	0.2069	0.2388	0.3016	0.3651	0.3023	0.3926	0.245	0.1338	0.1916	0.4372	0.4207	0.2384	0.4367	0.7463	0.9606	0.4271	0.3472	0.3206	0.2199	0.1905	0.141	0.2272	0	0.307	0.2212	0.0463	0.1168	0.202	0.2944	0.1397	0.5486	0.6034	0	0.0789		0.4269	0.7051	0.5929	0.6563	0.755	0.8323	0.4794	0.6437	0.5251
	1.748	274.201		0	1.2176	1.0493	1.0007	0.1829	0	0.3063	0	0	0.9471	0.6355	2.0263	0	0.7578	0	0.3867	0	0	0	1.3634	0.8396	1.2479	0.1777	0	0.5046	0	0	0.8743	0.5291	3.0097	0	0.9105	0.251	0.8067	0.3671	0		0	2.0807	0.6002	0.396	0.8765	0	0.7897	1.8951	0.7732
	3.7727	304.29		0	0	0	0	0	0	0.3445	0	0	0	0	0	0	0	0	0	0	0	1.6681	0	0	0	0	0.3176	0	0	0	0	0	0	0	0	0	0	0.5728	0		0.472	0	0	0	3.4645	0	0	0	0
	1.4353	278.187		0.7175	1.5508	0	0	0	0	0.0656	0	0	0.1553	0	0	0	0.1457	1.5456	1.9098	2.3069	0.635	0.7639	1.5593	0	0	0	0	0	0.3286	0.171	0.2002	0.215	0	0.0505	0.2285	1.3901	1.3274	1.9447	0.521		0.7057	0.0526	1.9492	1.2046	0	0	0.4998	0	2.8482
	1.339	709.78		0	0	0.1496	1.597	0	1.0096	0.0479	0.1767	0	0	0.011	0.8118	0	0	0.424	1.1577	0.7396	0.0228	0.4582	0	0.0539	2.1895	0	1.0369	0.1162	0.2155	0	0	0	0.917	0.0672	0	0.4188	1.3995	0.7477	0		0	0	0.4243	0.082	0.519	2.885	1.7341	1.9563	0.9293
	2.0093	492.247		0	0.1115	0.2079	0.4988	0.2131	0.3095	0.4941	0	0	0.2193	0.1904	0.5814	0.0876	0.2251	0.6277	0	0.9118	0.6194	0	0.1343	0.2104	0.6094	0.2433	0.1367	0.497	0	0	0.1387	0.2021	0.5687	0	0.2968	0.7641	0	0.8521	0.5887		0.1238	0.4329	0	1.3739	1.0967	0.8651	0	0.294	0
	4.0615	347.222		0.7286	0.7548	0	0.3951	0.22	0.4219	0.2162	0.8574	0.2963	0.1347	0.096	0.2858	1.1597	0.5328	0.6064	1.8887	0.6859	0.3825	1.1876	0.6886	0.3121	0.5802	0.2427	0.4693	0.1921	1.1396	0.3851	0.1578	0.233	0.2847	1.3842	0.5514	0.8555	1.9521	0.8356	0.5425		0.9501	0.9149	0.4932	0.9663	0	0.5423	1.4094	1.4864	0.833
	2.7129	368.172		0	0.6357	0.1128	0	0	0.3448	0.1985	0	0.0923	0.0446	0	0.4097	0.4169	0.191	0.7346	0.4771	0.8636	0.4703	0.3445	0.5649	0.1184	0	0.1227	0.343	0.2627	0	0.1137	0.0595	0	0.3678	0.2673	0.155	0.8336	0	0.7538	0.5236		0	0.6227	0.86	0.9047	0.8812	0.5927	0.4076	0.5013	0.6134
	1.4524	474.363		0	0.2087	0	0.0864	0.0181	0.2715	0.1229	0	0.0177	0	0	0.3845	0.1662	0.0206	0.5508	0	0.5391	0	0.2171	0	0	0.1236	0	0.2082	0.2691	0.1856	0	0	0	0.4391	0.1546	0	0.6344	0.6411	0.6627	0.2332		0.5279	0.644	0.5564	0.7174	0.7575	0.6492	0.6315	0.9086	0.8065
	4.48	360.332		1.1202	0	0.1907	0.2267	0	0	0	0.1033	0.6457	0	0	0	0	0	0	2.0748	0	0	1.0568	0	0	0	0.1381	0	0	0	0.7463	0	0.0735	0	0.4261	0	0.8093	0	0	0.5531		1.2099	0	0	0	2.6417	0	0.8276	2.1463	0
	3.8999	312.257		0	0	0	0	0.1161	0	2.5411	5.4158	2.7354	0.108	0	0	0	0.2333	3.8098	3.828	2.4079	3.4923	0	0	0.1604	0	0	0	2.369	5.3355	2.2262	0	0	0.216	0	0	3.5254	3.0085	0	2.5325		0.3947	0	0	0	3.4441	0	0	0	0
	2.6881	254.178		0.3009	0.3997	0.1929	0.0857	0.1041	0.3137	0.4069	0.3609	0	0.1264	0.1177	0.3908	0.2188	0.1092	0.5596	0.8083	0.4595	0.4595	0	0.2992	0.1649	0	0	0.255	0.2754	0.4589	0.0917	0.0842	0.0789	0.3715	0.178	0.1254	0.535	0.7312	0.3513	0.2371		0.6781	0.5389	0.7974	0.9302	0.5128	0.3783	0.5331	0	0.9643
	1.4194	711.343		0.0353	0	0	0	0	0	0.1017	0	0	0	0	0.315	0.0968	0	0.0998	0	0	0	0	0	0	0	0	0	0.2234	0.201	0.3037	0	0	0.7814	0	0	0	0	0.1281	0		0	1.0003	0	0	0.6385	2.1846	0	1.9731	0
	3.3211	546.34		0.9115	0.5053	0.3208	0.422	0.172	0.6256	0.2019	0.3202	0	0.2827	0.3549	0.4639	0.6194	0.4093	0.3372	0.5424	0	0.3417	0.7469	0.5694	0.3244	0.4416	0.217	0.5574	0	0.3168	0.1582	0.2401	0.3183	0.4373	0.6582	0.3901	0.4221	0.6712	0.2364	0.3979		0.5572	0.8412	0.5743	1.0551	0.3366	0.4541	0	0.8517	0.3099
	3.4638	247.231		0.5396	0.4935	0.185	0.2592	0.1657	0.4026	0.2523	0.2991	0.1903	0.1977	0.1145	0.3341	0.5605	0.2328	0.6435	0.8275	0.6126	0.5323	0.5548	0.3916	0.1557	0.2588	0.1365	0.4207	0.2485	0.2578	0.1222	0.1743	0.0915	0.4215	0.5593	0.1993	0.6457	0.7166	0.6789	0.4439		0.6583	0.5978	0.5858	0.8697	0.5412	0.5572	0.743	0.6104	0.4734
	1.5133	666.136		1.211	0	0	6.6828	0.0499	1.3182	0.0328	0	0.8196	0.0887	0	0.9488	0.1085	0.4023	0.0654	0	0.2579	0.0894	1.0652	0.0962	1.1139	12.8692	0.083	1.0227	0	0.0206	0.9268	0.0339	0	0.8581	0.0875	0.3759	0	0.2436	0.2586	0		3.7857	0	0	0	0	0	2.2902	0	0.0877
	1.3837	456.354		0.4484	1.0554	0.3779	0.1465	0	0.3929	0.568	8.6694	0.131	0.0922	0.1493	0.4809	0.2182	0.3736	0.3401	0.2277	0.4595	0.8642	0.2659	0.4987	0.3011	0.1888	0	0.3502	0.4556	6.9677	0	0.1737	0	0.4955	0.293	0.3768	0.2578	0.149	0.4203	0.8912		0.6816	0.2891	0.5929	0.7548	0.7008	0.7612	0.3107	0	0.5356
	3.035	629.328		0	0.6439	0	0	0.256	0.4878	0.5162	0	0	0	0.2291	0.5801	0	0.4619	0	0	0	0.4966	0	0	0	0	0	0.3786	0.5727	0	0	0	0	0.5708	0.5813	0.3193	0	0.4526	0	0		0	0.7754	1.3203	0.8638	0.4208	0.398	0.3263	0	0
	1.5024	417.046		0	0	0	0	0	0	0	0	0	0	0	0	0	0	0	0	0	0	0.0121	0	0	0	0	0	0	0	0.0172	0	0	0.0176	0	0	0	0	0	0		0	0.0131	0	3.7073	0.0421	0	0	0	0
	1.713	356.014		0.2965	0.4885	0	0.0591	0.0136	0.3371	0.0983	0.2604	0.1061	0.0137	0.0196	0.4728	0.2533	0.071	0.4414	0.93	0.811	0.3973	0.4342	0.3687	0.0539	0.156	0	0.3123	0.1518	0.2165	0.0573	0.0346	0.0221	0.3513	0.143	0.044	0.5477	0.9617	0.5011	0.294		0.2857	0.5257	0.8799	0.8368	0.6312	0.5913	0.2567	0.511	0.9855
	1.5549	640.384		0.4202	0.8576	1.6195	0.1991	2.1305	0.9605	1.1755	0.5297	2.1556	1.7287	2.3473	0.2945	1.0794	1.0082	0.963	1.17	0.8953	1.1459	0	0.742	1.6161	0.2716	1.8269	1.2946	0.9628	0.5102	2.1781	1.7053	2.031	0.2124	0.6198	0.9932	1.2058	0.9994	0.8397	1.1462		0.8074	0.8344	1.484	0	0.2946	0.3298	0.8106	1.0536	1.9153
	1.7968	250.093		0	0	0	0	0	0	0	0	0	0	0	0	0	0	0	0	0	0	0	0	0	0	0.0091	0	0	0	0	0.0226	0	0	0	0	0	0	0	0		0	3.6385	0.0597	0.0492	0	0	0.0135	3.0072	0.0647
	1.3964	624.335		0	0	0	0.7272	0	0.7283	0.1008	0	0	0	0	0.7651	0.1387	0	0	0.0759	0.5029	0.3369	0	0	0	0	0	0	0	0	0	0	0	0	0	0.2226	0	0.132	0.7433	0		3.6329	0	0.0321	0	0.0298	0.0455	3.7707	0	0
	4.4677	264.097		0.3086	0.2197	0.7935	0.1137	0.0539	0.2153	0.1803	0	0.0815	0.2161	0.2022	0.1874	0.143	0	0	0	0	0	0	0	0.0479	0	0	0	0	0	0	0.0214	0	0	0	0	0	0	0	0		0.8331	0.3377	1.2221	0.6009	0.3928	0.3341	0.0866	0	0.0877
	4.6817	320.192		0.3049	0.4985	1.0225	0.836	0.1765	0.5665	0.3813	0.2796	0.1356	0.3621	0.3295	0.4193	0	0.621	0.2448	0.2982	0	0.3488	0.2895	0.3347	0.8	0.6647	0	0.4187	0	0	0	0.2847	0.2194	0.2392	0.1682	0.3485	0	0	0	0		0.9092	1.0321	0.2742	0.5199	0.4617	0.5213	0.7749	0.6872	0.3331
	1.3498	667.949		0.4139	0.3443	0.0736	0.1471	0.0481	0.3363	0.2428	0	0.0243	0	0	0.5621	0.3502	0	0.6422	0.5003	0.4711	0.2418	0.518	0.5224	0	0	0	0.3268	0.2042	0	0	0	0	0.6823	0.2825	0.0659	0.529	0.7286	0.6302	0.2626		0.5465	0.9889	0.8592	0.2297	0.4769	0.614	0.6484	1.1261	1.0934
	2.9125	291.184		0	0.4189	0.4148	0.5791	0.1921	0.1736	0.9521	0	0.0535	0.0294	0.0276	0	0.4031	0.48	0.3152	0	0	0.4906	0	0	0.4003	0.5945	0	0.1462	0.6965	0	0	0	0.0234	0.3876	0	0.3127	0	0	0	0.4447		1.3826	1.2256	0	0	0.5557	0.5419	1.2222	0.8727	0
	1.6006	397.221		1.4383	1.3597	26.5576	10.0977	4.3584	2.846	3.6629	0.6061	0.2429	1.6987	1.3331	10.555	1.573	10.528	0.2049	0	1.7939	1.9534	1.5308	1.2145	22.7943	10.5479	4.6745	3.4818	3.846	0.4166	0.3169	1.6064	1.4249	9.5934	1.3647	10.5472	0	1.1005	1.4156	1.1938		3.1922	0.0767	0	0.4352	0	0	3.0772	0	0
	3.7862	319.216		0	0.6695	0	0.6677	0	0	0	0	0	0	0	0	0	0	0	0	0.4392	0	0	0	0.4935	0.6894	0	0	0.5422	0.3291	0	0.0743	0	0.3932	0	0	0	0	0	0		1.0441	0.7291	1.0297	0	0.39	0.511	0.9329	0.8888	0.6664
	1.3373	271.179		0.6218	0.7806	0.1212	0.1631	0.1478	0.1404	0.2535	0.238	0	0.1513	0.2123	0.3114	0.3983	0.0806	0.3826	0.7323	0.5167	0.2458	0.6491	0.7488	0.2223	0.2628	0.0973	0.1954	0.2155	0.2631	0	0.1497	0.1062	0.3008	0.3641	0	0.7093	0.7968	0.2595	0.1887		0.379	1.1347	0.9178	0.5214	0.3212	0.4157	0.4322	0.7564	0.7045
	1.4097	169.091		0	0	0	0	0	0.4762	0	0	0	0	0	0.7543	0	0	1.0212	0	0	0	0	0.6833	0	0.1847	0	0	0	0	0	0	0	0	0	0	0	0	0	0		0	0.4679	1.1236	0.9759	1.1	0	0	0	0.5748
	2.0299	273.161		0	0.8749	0	0.3494	0	0	0	0	0	0.1662	0.1537	0.7584	0.6071	0.0946	0	0	0	0	0	0.7016	0.3108	0	0.0407	0.645	0	0.2443	0	0	0.1465	0.7282	0.5093	0.3406	0	0	1.0558	0.8115		0.152	0.8585	0.9097	0	0.9445	0.7695	0.9487	1.0111	0
	1.9467	249.164		0	0.4614	0.1879	0.3254	0.1041	0.3212	0.4804	0.514	0.0603	0.1155	0.1298	0.5993	0.1163	0.484	0	0	0.285	0.2857	0	0.615	0.1834	0.4151	0.0813	0.3902	0.3786	0.6702	0	0.0784	0.1111	0.5319	0	0.4687	0.1815	0	0	0.2299		0.9729	0	0.4304	1.1575	0.8697	0.1921	1.381	0	0.4625
	1.3423	710.208		0	0	0.0469	1.438	0.0215	0.8879	0	0.1843	0.0109	0	0	0.7259	0.055	0	0.2616	1.3013	0.6657	0.0298	0.3919	0.0427	0.0881	1.8967	0	1.1036	0.1192	0.2328	0	0.0429	0	0.8538	0.0273	0	0.4685	1.3211	0.7593	0		0	0	0.5929	0	0.5312	2.4869	1.5545	1.8262	0.899
	2.292	264.185		1.9254	1.238	0	0	0.1996	1.0366	0.1862	0	0.3179	0	0	0	1.3892	0.4436	2.4401	1.0359	0	0.6224	2.8702	1.3047	0.2666	0	0.1662	1.0392	0	0.9276	0.4621	0.1079	0.2489	0	1.6991	0.541	0	1.2387	0	0.7142		1.0816	0	0.9666	1.553	0	0	1.3585	0	0
	2.2907	766.418		0.3927	0.0873	1.4155	16.158	0	0.432	0.0569	0	0	0	0	6.9777	0.3047	0.16	0	0	0	0.1661	0.3372	0.0743	1.1356	28.1961	0	0.3602	0.082	0.0389	0	0	0	7.5562	0.3569	0.1354	0	0	0	0.1857		0	0.0789	3.1948	0.1969	0.0701	0.0569	0	0.2129	6.6004
	3.8422	405.373		0.598	0.5712	0.1118	0.3236	0.171	0.3371	0.2344	0.1146	0.2624	0.1441	0	0.455	0.4171	0.1793	0.376	0.7122	0.5481	0.3178	0.5187	0.564	0.1237	0.3295	0.1774	0.5111	0.1997	0.1753	0.2212	0.1318	0.0884	0.4215	0.3583	0.2057	0.4518	0.7543	0.7091	0.3887		0.6583	0.8017	0.8654	0.244	0.605	0.4207	0.7125	0.6585	0.8065
	1.3898	249.183		0.4019	0.9263	0.1936	0.3274	0	0.6219	0.3054	0.252	0	0	0	0.653	0	0	0.2095	0	0.0806	0	0.5223	0.8549	0.2779	0.4688	0.557	0.6437	0.295	0.0604	0	0	0	0.6313	0	0	0	0	0.1293	0.2105		1.8375	0.3985	0	0.6728	0.4208	0.2615	2.1633	0.7613	0
	1.737	211.137		0.4592	0	0	0.1116	0	0	0.2529	0	0	0	0	0.4169	0	0.1573	0.8855	0.9043	0.8439	0.4807	0.5832	0	0	0	0.0811	0.3766	0	0	0	0	0	0.4489	0	0	0.8117	1.0939	0.5787	0		0.5331	0.6477	0.8637	0.793	0.7449	0	0.5075	0.6997	0.9787
	4.1103	504.281		0.505	0.4324	0.2908	0.2177	0.3402	0.4678	0.2062	0	0	0.2548	0.1557	0.3543	0.5732	0.2789	0.2452	0.3416	0.2579	0.3079	0.4583	0.2277	0.3292	0.1351	0.2155	0.2516	0.1744	0	0.0953	0.2138	0.178	0.4303	0.2674	0.2403	0	0.2988	0.3394	0.1311		0.7345	0.4744	0.8691	0.8796	0	0.6238	0.7023	0.3665	0.6637
	1.3899	341.184		1.4325	0.0965	1.2551	0.9114	0	0	0.745	0.2223	0.2411	0	0.2006	0.36	0	0	0.3017	0	0	0	1.3137	0.1138	1.0934	1.1559	0	0.2344	0.6269	0.1154	0.1972	0.2293	0.1626	0.4302	0	0	0.4164	0.1587	0	0.0766		0	1.0166	0	1.1148	0.8837	0.563	0	0.9978	0.1816
	2.6118	274.091		0.3637	0.4284	0.1678	0.1819	0.1448	0.4479	0.2869	0.1928	0.1238	0.1165	0.1075	0.3301	0.4376	0.2283	0.7358	0.7229	0.4676	0.3278	0.4805	0.5771	0.2011	0.1527	0.1121	0.3479	0.1997	0.2354	0.0974	0.1057	0.1036	0.2958	0.3589	0.3076	0.7088	0.6034	0.4184	0.3852		0.2112	0.7097	0.8735	0.7438	0.406	0.6008	0.2206	0.7965	0.6487
	1.7372	219.126		0.4275	0.4888	0.1107	0.1093	0	0.4213	0.3049	0.36	0.1842	0	0	0.3056	0.2104	0.1624	0.6262	0.6288	0.8747	0.437	0.3166	0.5208	0.1018	0.1441	0.0728	0.1896	0.2479	0.3058	0.1031	0.0669	0	0.4479	0.1934	0.1626	0.4458	0.4573	0.6263	0.3877		0.5605	0.3385	0.86	0.9249	0.5084	0.3525	0.5944	0.4453	0.8735
	2.9942	274.206		0.581	0.5332	0.2026	0.1845	0.2307	0.4537	0.2934	0.8684	0.1929	0.1641	0.1389	0	0.4267	0.2411	0.8899	0.5858	0.953	0.5236	0	0.5395	0.2815	0.222	0.2061	0.4445	0.387	0.5708	0.1429	0.1761	0.1818	0.5447	0.3028	0.2403	0.9387	0.7239	0.7596	0.4994		0.6374	0.5572	0.897	0.8241	0	0.6259	0.4441	0.6002	0.7421
	1.8035	358.274		0	0	8.3744	1.0081	5.6959	0	4.2185	0	18.3662	12.8495	9.4882	0.5285	8.5034	21.0525	0	0.984	5.9215	6.0829	6.0936	2.2889	9.8045	1.2057	5.1294	0	0	1.4312	18.7745	10.5436	10.1397	0	8.6767	22.2359	2.15	1.0009	5.6507	5.824		2.6111	0	0	0.2461	0	0.6808	2.8798	0	0
	2.7642	185.16		0.3086	0	0.195	0.0796	0.1448	0.2902	0.2786	0.3632	0.1179	0	0.1602	0	0	0.2056	0.6867	0.6788	0	0.4352	0.3544	0.3847	0.1917	0.1338	0.105	0.3373	0.2545	0	0.1129	0	0.1147	0.3249	0.2592	0.1925	0.6605	0.5434	0.4426	0.3703		0.5455	0.6167	0.7853	0.804	0.4909	0.2956	0	0.5536	0.5786
	1.3461	247.148		0	0.2856	0.0559	0.1773	0.1357	0.1012	0.2894	0	2.494	0.1698	0.102	0.9387	0.101	0.1167	0	0	0.3017	0.0901	0.4367	0.251	0	0.175	0.1369	0.0924	0.2926	0.3753	2.3241	0.1729	0.1111	0.988	0.1073	0	0	0	0.3111	0		0.5386	0.9327	0.511	0	0.4581	1.0938	0.6877	1.0811	0.494
	2.5978	396.268		0.1845	0	2.5721	0	1.7103	0	2.5206	1.4165	0	0	0.6741	0	0.9884	0	0	0.2826	0	0	0.1446	0	2.4089	1.4388	1.6722	0	2.6039	0	0	0.7544	0.4712	1.8228	1.0485	0	0	0	0.5222	0		0	0	0	1.4304	2.0974	0	0	0	0
	1.327	512.968		0.2037	0	0	0	0	0	0.0436	0	0	0	0	0.3366	0	0	0.2438	0.5644	0.2695	0.0316	0.3808	0	0	0.021	0	0.1146	0.0347	0.0287	0.017	0	0	0.3623	0.0466	0	0.2689	0.5657	0.2791	0		0.2608	0.7138	0.0733	0.0851	1.4097	0.9717	0.3512	1.0492	0.1052
	2.1734	414.19		0	0.1474	0.1898	0.0571	0	0.5975	0.3191	0.4017	0.1208	0	0	0.0483	0.1525	0.0881	0	0.0471	0.1968	0.2747	0.2644	0.077	0.278	0	0.1056	0.8077	0.3736	0.2296	0.059	0.0367	0	0.1458	0.164	0.1019	0.2256	0.1997	0.0725	0.3288		0.2662	1.1737	1.3214	0.209	0.4129	0.1209	0.2112	1.1986	1.8991
	1.3415	318.042		0	0.0685	0	0	0	0	0.2212	0	0	0	0	0	0.0757	0.0304	0	0	0.4124	0	0.6726	0.0534	0.0599	0.0824	0	0	0.1757	0.0685	0	0	0.0142	0	0.0421	0	0.119	0.4325	0	0		0	1.0828	0.1442	0.1313	1.1322	1.0119	0.7636	0	0
	1.8419	362.165		0.6865	0.3852	0.1438	0.0977	0	0.3607	0.1175	0.298	0	0.0588	0	0.434	0.2901	0.1092	0.5086	0.533	0.4741	0.4202	0.6242	0.3094	0.1678	0.1695	0.094	0.437	0	0.3274	0	0.0637	0	0.4149	0.3239	0	0.3995	0	0.396	0.3046		0.5736	0.6041	0.8249	0.7011	0.3892	0.3966	0.7547	0.7268	0.6882
	1.9396	292.157		0	0.245	0	0.1354	0	0.4333	0.2432	0.4444	0.0639	0	0	0.4157	0.2416	0.1251	0.8441	0.3557	0.8397	0.3633	0.2298	0.3017	0.0895	0.1833	0.0355	0.4361	0.2228	0.5007	0.0667	0.0377	0	0.5417	0.3131	0.0778	0.8033	0.3669	0.8883	0.4377		0.5853	0.7278	0.533	0.5973	0.7272	0.3149	0.6401	0.7148	0.669
	1.33	544.347		0.1685	0	0	0	0	0	0	0	0	0	0	0.1485	0	0	0	0.1139	0	0	0.2232	0	0	0.0202	0	0	0.0439	0	0	0	0	0.173	0	0.1805	0	0.0754	0	0		0.6086	1.2036	0.1923	0.2041	0.4068	0.8606	0.4335	0.6956	0.2455
	2.0294	741.452		0.7042	0.6458	0.3426	0.3469	0	0.5986	0.4458	0.4772	0.4136	0.177	0	0.5382	0.4619	0.2266	0.6185	0.8351	0.81	0.486	0.7415	0.5492	0.2628	0.4523	0	0.5218	0.4682	0.5772	0.365	0	0.187	0.6693	0.5213	0.2933	0.752	0.6977	0.758	0.4634		0.5939	0.5126	0.7051	0.5251	0.5675	0.5686	0.4053	0.5394	0.8241
	1.5411	260.156		0.5266	0.4692	0.0675	0.087	0	0	0	0.2931	0	0	0	0.2569	0.1945	0.1163	0	0.6215	0.6378	0.2671	0.395	0.4595	0.122	0.1605	0	0.3854	0.1517	0.2497	0.125	0	0	0.4018	0	0	0.7981	0.783	0.5676	0.3356		0.547	0.5081	0.8366	0.6162	0.5044	0.4603	0.6595	0.5137	0.7624
	2.0126	369.171		0.9574	0.5599	0.6177	0.318	0.2512	0.3717	0.3242	0.5296	0.2155	0.1717	0.2473	0.3095	1.2759	0.3546	0.4208	0.5506	0	0.5944	0.8269	0.4814	0.4947	0.3363	0.228	0.3296	0.2798	0.4521	0.2041	0.2106	0.2151	0.3838	1.1756	0.3033	0.3816	0.5057	0	0.4308		0	1.5086	0.7938	0.6729	0.1978	0.2952	0.2499	1.4557	0.6696
	1.353	315.197		2.2694	0.458	0.4754	0.2227	0	0	0	0	0	0	0	0.3731	0	0	0	0	0	0	2.407	0.4757	0.4502	0.1655	0	0	0.3432	0.2832	0	0	0	0.2709	0	0	0.2615	0.3993	0.3196	0		0	1.1837	0	1.682	0	0.5926	0.4569	0.9833	0
	1.6087	318.187		2.0425	1.4723	12.0397	0.4538	12.5996	1.65	1.5196	0	14.7702	8.5589	12.0795	0	8.3853	9.8948	0	0.8336	0	2.886	6.4587	1.8041	11.9049	0.398	11.2518	1.5878	1.1855	1.8353	16.1137	8.4587	14.2015	0	9.7761	11.8793	0	1.0857	0	4.0688		0.4127	0	1.1396	1.4031	0.5006	0	0	0.5199	1.184
	1.513	445.266		0	0	3.5987	0.9412	1.5929	0	0.5046	0	9.1495	2.3957	8.2888	0	0.7067	1.3282	0	0	0	0	0.4552	0	3.3539	0.7928	1.5234	0.4568	0	0.8011	9.3277	6.7849	10.2042	0	0.4145	1.4245	0	0	0	0		3.452	0	0	0	0	0	3.0279	0	0
	1.3472	319.14		0.8609	0	0.2159	0.1911	0.1009	0.107	0.3827	0.1431	1.0268	0.1124	0	0.2018	0.0902	0	0	0	0	0	0.7664	0.1968	0.2566	0.1424	0	0	0.3592	0.1804	0.8426	0.1175	0.0946	0.1524	0	0	0.2323	0	0.1688	0		0.2066	0.8017	0	1.2429	0.7234	0.4719	0.2972	0.6591	0
	1.4178	314.221		0.4243	0.8299	0	0.05	0	0.391	0	0	0	0	0	0.3598	0	0	0	0.5694	0.7797	0	0.793	0.6824	0	0.0309	0	0.5775	0	0	0	0	0	0.1909	0.1163	0	0.296	0.643	0.6009	0		0.7221	0.0854	0.511	1.4692	0.4827	0.1706	0.6403	0.0852	0.4206
	1.4215	581.294		0	0	0.3886	0	2.9744	0	0	0	1.0082	1.1975	1.4735	0	0.4109	0.2863	0	0.1708	0.7486	0	0	0	0.4126	0	2.9171	0	0	0	0.9199	1.346	1.7816	0	0.2903	0.3623	0	0.396	0.5306	0		3.3155	0	0.1068	0	0	0	3.3612	0.0284	0
	1.4094	292.186		0.9284	0	0	0.1598	0	0	0	0.3261	0	0	0.1014	0.3082	0.6967	0.1751	0	0.492	0	0	0.7446	0.3364	0	0.1744	0	1.2777	0	0.3196	0	0	0.1022	0.2962	0.6622	0.2588	0	0.9858	0	0		1.0061	0.6569	0	1.0466	0.6787	0	0.427	0.8004	0.834
	1.622	169.092		0.4849	0	0	0	0	0.2584	0	0.5063	0	0	0	0.4282	0.2777	0	0.9799	0.9869	0	0	0.488	0.5443	0	0.2378	0	0	0	0.6022	0	0	0	0	0.2691	0	0.7117	0.8508	0.8932	0		0.4681	0.4153	0.4866	0.8111	0.7855	0.4207	0.4728	0	0.8738
	2.4847	213.154		0.4896	0.5981	0.2289	0.2183	0.2043	0	0.2601	0.4022	0.2562	0.151	0.1822	0	0.3955	0.3095	0.8503	0.754	0	0	0.4945	0.5236	0.3039	0.2094	0.1911	0.4564	0.3391	0.5381	0.2018	0.2303	0.1708	0.4982	0.3885	0.2991	0.4814	0.8335	0.8348	0.362		0.5651	0	0.7853	0.8368	0.7358	0.457	0.7653	0.6635	0.7493
	1.521	832.92		0.7004	0	0.4256	6.6864	0	1.0045	0	0	0.6616	0	0.0519	0.7441	0	0.211	0	0.038	0	0	0.6556	0.0964	0.5911	7.231	0	0.5439	0	0	0.6987	0.1262	0	0.5404	0.0628	0.2458	0	0.1697	0	0		3.3678	0	0	0	0	0	2.4431	0	0
	1.6441	359.144		0	0	0	0	3.4012	0	1.3327	0	0	0	0	0	13.9808	4.0939	0.4966	0.0759	0	0.0588	0	0	0	0	3.1123	0	1.5623	0	0	0	0	0	14.9809	3.833	0.7146	0	0	0.0693		0	0	0	0	3.3657	0	0	0	0
	3.9271	544.325		3.468	0	0.5938	1.2014	0	0.699	1.0537	0.3183	0.2213	0.6152	0.6063	0.8196	0.2166	1.9361	0.6085	0.3037	0.3869	1.0313	0.9322	0.5855	0.8177	0.4603	0.0273	0.7432	1.0012	0.394	0.2075	0.2782	0.5943	0.8152	0.2786	0.7166	0.6122	0.264	0.3879	1.1665		0.5452	1.7792	0	0	0.6996	0.3411	0.5954	1.6335	0.2455
	1.7701	651.295		0	0	0.3608	0	1.0473	0	0.2463	0	0.6168	0.6212	0.6319	0	0	0.286	0	0	0	0.3327	0	0	0.2979	0	1.0494	0	0	0	0.7062	0.5227	0.7533	0	0	0.4124	0	0	0	0		0	3.3598	0	0	0	0	0	2.616	0
	4.064	324.148		0.5621	0.4724	0.1566	0.2491	0.1451	0.2809	0.1557	0.9458	0.2063	0.1029	0.1503	0.1874	0.7018	0.3542	0.5068	0.7022	0.3547	0.1691	0.3333	0.4163	0.0958	0.2158	0.1772	0.3016	0.1191	0.8016	0.2214	0.0926	0.1263	0.2164	0.5543	0.2519	0.5316	0.792	0.2586	0.1723		0.854	0.9333	0	0.7994	0.3753	0.3969	0.727	0.8294	0.314
	3.8258	453.264		0.2357	0.5509	0.2332	2.9048	0.6819	0.3522	0.6897	0	0.7367	1.1229	1.3809	1.4798	0.1589	0.1559	0.2994	0.2657	2.3773	0.1591	0.2533	0.5498	0.1797	3.3759	0.6855	0.3628	0.5412	0.1129	0.5812	1.0919	1.0751	1.4529	0.2794	0.1527	0	0.1673	2.3703	0		0.2463	0.5651	0.2083	1.7523	0	0.586	0.1891	0.8016	0.2805
	1.3281	509.042		0.503	0.0414	0.116	0.0517	0	0	0.0933	0.0405	0	0	0	0.2141	0.0715	0	0	0	0	0	0.655	0	0.11	0.0514	0.0788	0.0897	0.2001	0	0	0.0287	0	0.2259	0.0249	0	0	0	0	0		0.2733	0.736	0	0.082	1.1808	1.0762	0.2567	0.8234	0
	1.3487	445.634		0.2282	0.4034	0.0427	0.1398	0	0.2051	0.2106	0.2216	0.1042	0.0215	0	0.4318	0.1735	0.0225	0.5248	0.949	0.4027	0	0.3895	0.4803	0.0862	0.1145	0	0.2647	0.1483	0.1484	0	0.0247	0	0.3513	0.1923	0.0361	0.5672	0.8605	0.5855	0.2691		0.3851	0.7624	0.9135	0	0.6593	0.6254	0.4188	1.0391	0.807
	1.3204	499.373		0.5851	0.6594	0.1871	0.1699	0	0.5142	0.2816	0.0625	0.2569	0.1393	0.0274	0.4097	0.3908	0.2591	0.7509	0.8351	0.7738	0.4417	0	0.708	0.1352	0.1739	0	0.432	0.2081	0.1433	0.1952	0.0587	0	0.4033	0.3145	0.1949	1.0076	0.7543	1.076	0.5539		0.4576	0.3943	0.9615	0.7639	0.4629	0.302	0.5428	0.5962	1.199
	1.7558	389.22		0	0.389	0.8616	0.1443	1.034	0.3095	0	0	1.8699	2.1257	2.0314	0.0649	0	0.9093	0	0	0	0	0	0	1.1196	0.2013	1.0696	0	0	0	1.7292	2.2511	2.1136	0	0	0.9644	0	0.2247	0	0		3.339	0	0	0	0	0	2.2181	0	0
	3.1161	372.22		0.5643	0.2575	0.26	0.3164	0.1107	0.2884	0.1755	0.6492	0.1198	0.1517	0.1761	0.3842	0.3785	0.1849	0.3989	0.3613	0	0.3388	0.6461	0.3964	0.2351	0.3617	0.0988	0.2086	0.2232	0.7531	0.0663	0.1885	0.1254	0.2741	0.3525	0.2237	0.4188	0	0.198	0.3329		0.5499	0.3953	0.682	0.896	0.4642	0.3474	0.4669	0.7466	0.7556
	2.0119	291.248		0.2679	0.3597	0.1527	0.0909	0.0498	0.1286	0.8145	1.3163	0.4958	0.1012	0.1198	0.2616	0.2292	0.2678	1.6842	1.2962	1.1107	0.96	0.333	0.3143	0.1797	0.0978	0.05	0.0835	0.9806	1.0802	0.5076	0.1001	0.1037	0.2457	0.1761	0.2553	1.7959	1.2267	0	0.9681		0.497	0.4337	0.4167	0.5726	1.1718	0.2402	0.6188	0.3677	0.7364
	1.5131	521.316		0.1215	0	0.8284	0	0	0.6017	0	0.1898	0.2379	0.9746	1.061	0	0	2.2262	0	0.4365	0.3255	0	0	0.249	0.9319	0	0	0.1794	0	0.0825	0.3727	0.7265	1.0845	0.3216	0.0863	2.134	0.5082	0.3779	0.3583	0		0.2388	0.4731	0.6665	0.3774	0.4875	1.07	0.1741	0	0.4909
	1.3753	391.205		0.3477	1.9418	0.9123	2.6226	0	1.0662	2.0589	0.5539	9.0365	4.7373	6.5205	0.3874	3.9412	1.9409	0.8587	0	0.6843	0	0	0	1.0905	2.3369	0.6605	1.1257	1.9713	0.4574	8.1405	5.2292	6.7719	0.4536	4.0452	1.8832	1.0101	0	0.7642	0		3.3035	0	0	0	0	0	3.1923	0	0.0877
	1.4562	558.258		0	0.063	0	0.0206	0	0	0.0236	0	0	0	0	0.2305	0	0	0.425	0	0.2672	0.1062	0.1078	0.1428	0	0	0	0.0106	0	0	0	0	0.0192	0.1883	0	0	0	0	0.1109	0		0.1739	0.4712	0.4487	0.6669	0.8974	0.6433	0.3128	0	0
	1.3849	364.335		0.255	0.4065	0	0	0.0272	0.0655	0.0388	0.8233	0	0	0	0.3295	0.1178	0.0406	0.9214	1.0505	0.486	0.2384	0.2654	0.442	0.0233	0.0515	0.2372	0.0901	0.0265	7.2955	0	0.0249	0	0.5019	0.1177	0.0343	0.9505	1.1947	0.4455	0.378		0	0.644	1.041	0.5251	0.2627	0.8207	0.1891	0.4543	1.5728
	1.3137	327.176		0	0.2244	0	0	0	0.2271	0	0.0996	0.654	0	0	0.2865	0.1152	0	0.5232	0.8299	0.3645	0	0.3469	0.2872	0	0	0	0.2187	0	0	0.6058	0	0	0.2949	0	0	0.5384	0.6605	0.4949	0.222		0.3805	0.5018	0.7662	0.722	0.5611	0.3411	0.4616	0.5409	0.6648
	3.3959	288.295		0	0.7032	0	0.3416	0.2233	0	0.4637	0.51	0.3355	0	0	0.5598	0	0	0	1.0419	0	0.5886	0	0.6953	0	0.3656	0	0	0	0.4597	0.2362	0	0.1484	0	0.4834	0	0	0	1.1664	0		0	0.882	0.76	0	1.0808	0.5489	0	0.7058	0
	1.4655	653.338		0.5694	0.4035	0	0.3501	0	0	0	0	0	0	0	0.3444	0.7447	0.6361	0.4578	0	0	0.8107	0.8434	0.3469	0.2185	0.3238	0	0	0	0	0	0	0	0.3708	0	0	0.4959	0	0	0		0.3593	0	0.6114	0.8495	1.084	0.3639	0.2379	0.6506	0.4734
	2.8299	253.149		0.3642	0.4681	0.1957	0.1	0.1086	0.4467	0.2294	0.326	0.1085	0.1235	0.1079	0.4445	0.3412	0.2182	0	0.6284	0.5346	0.4491	0.4027	0.4416	0.2063	0	0	0.337	0.2615	0.2904	0	0.0953	0.1077	0.2596	0.2448	0	0.6004	0.5762	0.5109	0.4645		0.4761	0.46	0.6063	0.6658	0.6707	0.3866	0.4458	0.4969	0.7577
	2.1528	577.872		0.5841	0.5053	0.8342	10.2701	0	0.8564	0.5496	0.5521	0.1548	0.611	0	2.4147	0.2104	0.3605	0.4905	0.6277	2.2631	0.5272	0.4704	0.4595	1.0346	7.9978	0.1406	0.7383	0.5613	0.5782	0.2227	0.5499	0.5095	2.8041	0.4542	0.3478	0.4188	0.5091	1.6271	0.5778		0	0.6309	0	1.9384	0	0.6936	0.7295	0.6061	0.526
	1.9377	382.254		0.2199	0	0.3164	0.3014	0	0	1.6371	0.7236	0	0.3431	0.3465	0	0	0.1059	0	0.2121	0	0.4695	0	0	0.3283	0.4355	0.0374	0.1659	1.6894	0.6874	0	0.3572	0.3749	0	0.1224	0.1475	0.5581	0	0.2425	0.4834		0.416	0.7445	0.1301	0.3476	0.433	1.1916	0.2962	0.8287	0.1502
	2.2286	260.156		0.4484	0.6746	0.2145	0.1546	0.1448	0.4532	0.3442	0.3628	0.2171	0.1201	0.1145	0.5454	0.446	0.2336	0.6718	0	0.9359	0.531	0.5133	0.6237	0.1862	0.1729	0	0.4034	0.287	0	0.2183	0.1258	0.1174	0.5074	0.3351	0.1672	0.9632	0	0.9033	0.5902		0.5586	0.42	0.6264	0.835	0.8186	0	0.7404	0.4743	0.7146
	1.379	349.186		0.6213	0.6001	0.7135	0	0.6794	0	0.6032	0	0.7464	0.3412	0	0.3062	0.2573	0.3514	0.2509	0	0.6611	0.4876	0.4844	0.4238	0.5503	0	0.5528	0.2612	0.517	0.343	0	0.2561	0	0.3419	0.299	0.2643	0.2497	0.1793	0.4039	0.4269		0.3744	0.3536	0.2478	0.5288	1.1878	0.5641	0.4067	0.1545	0
	1.9394	529.268		0.0575	0.0877	0.4901	0	0	0	0	0	0	0	0	0	0	0	0	0	0	0.1079	0	0	0.3576	0	0	0	0	0	0	0	0	0	0	0	0	0	0	0		3.2424	0	0	0	0	0	2.4463	0	0
	1.618	634.856		0	0.3593	0	5.8115	0	0.7639	0	0	0	0	0	3.5734	0	0	0	0	0	0	0	0.3614	0.327	6.2292	0	0.8541	0	0	0	0	0	3.5078	0	0	0	0	0.133	0		2.8757	0	0.0481	0.3135	0	0	3.2851	0.0142	0
	1.6877	305.225		0	0.2343	0.3531	0.5176	0.5444	0.9438	1.4766	2.4933	0.201	0.2134	0.3219	0.0795	0.3113	0.0415	0.6242	0.0868	0.2422	0.3021	0.3013	0.2047	0.4277	1.0769	0.4919	0.8965	1.3607	2.3898	0.1373	0.1252	0.2528	0.1679	0.3853	0.0668	0.7762	0	0.2667	0.3576		0.1961	0.3128	0	1.5268	0.8417	0.3525	0	0.2058	0
	2.1915	248.152		0.5959	0.892	0.4013	0.1753	0.1568	0.9981	0.2838	0.8432	0.1803	0.4961	0.5277	0.632	0.3565	0.4401	1.0216	5.3019	0.9116	0.4645	1.3344	1.4207	0.5329	0.2181	0.3386	1.3715	0.3907	1.0931	0.2531	0.379	0.4449	0.9998	0.5975	0.651	0.9036	8.0351	1.0484	0.7091		0.6175	0.6489	0	0.9692	0.4955	0.4862	1.8026	1.0438	6.9172
	3.8697	344.283		0.6194	0.6035	0.2913	0.6588	0.693	0.4026	0.6918	0.1762	0.439	0	0	0.6075	0.345	0.7044	0.5479	1.68	0.1896	0.8681	0.5781	0.5061	0.2293	0.6569	0.7244	0.4284	0.5332	0	0.4068	0	0	0.8378	0.5052	0.4832	0.3509	1.681	0.4466	1.0454		0.2972	0.7404	0.4328	0.8991	0.2454	0.5705	0	0.7742	0
	2.8133	430.228		0.4641	0	1.1674	0.9592	0.3881	0	0.5631	1.2142	0	0.3745	0.2883	0.2165	0.511	0.1891	0.7435	0.5294	0.4034	0.5074	0	0	1.088	1.01	0.5122	0	0.7069	0.9913	0.1318	0.3877	0.3396	0.3529	0.7722	0.3057	1.0514	0.5458	0.535	0.6669		0.8254	0.4926	0	0.5786	0.7545	0.5309	0.6598	0.8446	0.4918
	1.5064	169.091		0.3608	0	0	0	0	0.2481	0	4.3082	0.154	0	0	0.3537	0	0	0.4229	0.4325	0	0	0.3046	0	0	0.1847	0	0	0	4.2603	0	0	0.0455	0	0.2355	0	0.3636	0	0.4827	0		0.551	0.4679	0.6346	0.4736	0.6032	0.4473	0.4854	0	0.5748
	3.0861	332.282		0.1796	0.1976	0	0	0	0	2.5114	3.7487	2.3116	0	0	0	0.1101	0	3.9542	4.4263	0	0	0	0	0	0	0	0	2.1436	4.0491	2.2305	0	0	0	0	0.1099	3.6439	4.6397	2.9045	2.8099		0.2439	0	0	0.1822	2.7506	0	0	0.3295	0.8606
	2.8015	227.131		0	0	0	0	0	0.5892	0	0	0	0	0	0	0	0	1.3855	0	0	0	0	0	0	0	0	0.5572	0	0	0	0	0	0	0	0	1.4074	0	0	0		0	3.1734	0	0	0	0	0	2.27	0
	1.9483	472.254		0	0.1408	0.5575	2.8316	0.3324	0.5709	0.6854	0.2796	0	0.9321	0.8447	1.7059	0.5705	0	0.858	0	1.1439	0.5558	0.046	0.115	0.513	2.585	0.2442	0.6671	0.6302	0.2037	0	0.8408	0.832	1.4931	0.4897	0.1398	0.5088	0.0886	1.022	0.4295		0.3947	0.7325	0	0.9278	0.5862	0.5129	0.403	0.6276	0.3762
	4.4621	468.309		1.031	0.3406	1.7376	6.8341	0.8838	1.4971	1.4468	0.4076	0.2476	0.1235	0.259	0.1071	2.5329	3.129	0.2779	0.6643	0.4514	1.0307	0.7511	0	1.6802	4.3884	0.5181	1.0015	0.8723	0	0.1661	0.0977	0.143	0.1054	1.5242	1.9318	0.1708	0.3036	0.3071	0		0.1615	0.2891	0.2564	1.8853	0.5546	0	0.2297	0.2981	0
	1.6296	264.211		0	0.8045	0	0.0637	0	0.2437	0	0.2093	0	0	0	0.3945	0.1502	0	0	0	0	0	0.2562	0.7874	0	0.109	0	0.4559	0	0.1687	0	0	0	0.4136	0.1262	0	0	0	0	0		1.4927	0.1215	0.5678	0.6399	0.1458	0.1767	2.9803	0	1.0401
	2.6719	341.212		0.4928	0.3484	0.1581	0.1903	0	0.2919	0	0.5072	0	0	0.1152	0.2753	0.6045	0.2147	0.6172	0	0.4738	0.2327	0.4346	0.4351	0.1041	0.2736	0	0.2637	0.2309	0.3481	0	0.0834	0.0809	0.1316	0.6003	0.1381	0.5032	0	0	0		0.5376	0.9435	0.5059	0.4863	0.3941	0.2713	0.4071	0.5778	0
	2.9179	163.117		0	0.4117	0.3287	0	0.1962	0.5702	0.4374	0.4271	0.277	0.2109	0.3085	0.6804	0.3417	0	0.8522	0.8479	0.477	1.0496	0.5034	0.5384	0.3106	0	0.2002	0	0.4693	0.6104	0.1367	0.2052	0.2142	0.5524	0.3196	0	0.9777	0	0.503	0.7433		1.0581	0.515	0	1.0567	0	0.4648	0.9169	0.5427	1.4124
	1.3592	576.368		0.1413	0.3997	0	0	0	0.0981	0.1274	0.1788	0	0	0	0.1769	0	0	0.2928	0.5124	0.2081	0	0.2605	0.3538	0	0.1492	0	0.1078	0.0775	0.1906	0	0	0	0.1618	0.1574	0	0.5209	0.6223	0.2792	0		0.3975	0.9635	0.7692	0.5415	0.1036	0.3184	0.4375	1.1841	1.2655
	1.54	425.278		3.6206	0.2337	0.3902	0.2142	0.0588	0.4072	0	0.0158	1.1365	0	0	0.1612	0.1172	0.202	0	0	0	0	3.9622	0.1658	0.4601	0.2016	0	0.1831	0	0	1.2612	0.087	0	0.0903	0.1579	0.1807	0	0.1131	0	0		0.0972	0.1051	0.1488	2.4403	0.1262	0.1706	0.1027	0.0426	0.0718
	1.7141	304.181		0	0.9812	0	0	0	0	0	0.4822	0	0	0	0	0	0	1.3511	0	0	0	0	0.782	0	0	0	0	0	0.6547	0	0.0787	0	0.7319	0	0	1.7469	0	1.6372	1.0138		1.1511	0	0	1.0234	0.9134	0	1.1831	0	0
	1.6598	366.205		3.2771	1.6319	5.9342	1.0852	6.9846	1.8621	2.3568	1.6199	15.7493	5.1533	8.2477	0.3419	8.0367	5.7154	1.246	0	1.9351	2.4421	3.4562	1.5919	6.8708	1.2241	7.2751	1.6874	2.5503	1.6147	13.6767	5.4081	8.3307	0.4623	6.7761	6.0952	1.5724	0	1.8886	2.2325		3.0839	0	0	0	0	0	3.7496	0	0
	1.57	366.205		0.5639	0	1.8441	0	4.0543	0.4846	0.8713	0	4.5784	1.765	2.641	0	1.8303	1.0938	0	0	0.0584	0.6635	0	0.429	1.5877	0.3274	2.8499	0.3216	0.8365	0	4.9144	1.5759	2.7938	0	0.7148	1.2646	0	0	0	0.448		3.0839	0	0	0	0	0	3.7496	0	0
	1.7586	233.17		0	1.0905	0.846	0.7148	0.108	0.5651	0.3402	1.0404	0	0.8868	0.4798	2.0443	0.2961	0.7001	0	0	0	0	0	1.6939	0.4386	0.884	0.1498	0.432	0.46	1.1786	0	0.6618	0.4838	2.9063	0.3267	0.7863	0	0	0	0		0	1.3609	0.3327	0	0.5542	0.832	0	1.2697	0.3639
	1.6862	272.154		0	0.7414	0.1041	0	0	0.4007	0.1906	0	0.0753	0	0	0.3071	0	0.1099	0.7481	0.6306	0	0.3395	0	0.5697	0	0	0	0.3651	0	0	0	0	0	0.4231	0	0.1226	0.7898	0.8158	0.6529	0.4605		0.6613	0	0.5846	0.6667	0.5634	0.5989	0.654	0.6016	1.1357
	1.5256	832.667		0.9349	0	0.3493	7.4522	0	1.3658	0.0321	0	0.5726	0	0	0.8083	0	0.345	0	0.0949	0.2741	0	0.5506	0.0214	0.5705	7.2741	0.017	0.8781	0	0	0.6279	0.0363	0	0.6943	0	0.2659	0.0805	0.1525	0	0.1071		3.0675	0	0	0	0	0	2.7347	0	0
	2.7891	486.308		0.3791	0.4178	0.2305	0.1369	0	0.3816	0.2886	0	0.1992	0.1252	0.0706	0.3943	0.2293	0.187	0.4219	0.4762	0.4749	0.3872	0.3998	0.395	0.1815	0.2295	0.1627	0.3711	0.2584	0.2575	0.2595	0.1651	0.1114	0.3322	0.3549	0.19	0.6556	0.5425	0.4078	0.3875		0.4215	0.461	0.7123	0.5006	0.4982	0.4673	0	0.4403	0.6797
	3.0097	353.151		0.5377	0.2867	0.2181	0.2355	0.2207	0.4147	0.2735	0.2669	0.2368	0.2017	0.1554	0.4329	0.3411	0.2083	0.3467	0.8005	0.493	0.4127	0.5374	0.4601	0.2511	0	0.1655	0.365	0.4124	0	0.2276	0	0.1428	0.495	0.3325	0.2047	0.5912	0.5745	0.6379	0.3415		0.4015	0.3595	0.636	0.5513	0.5369	0.5741	0	0.5309	0.6591
	1.3825	391.017		0	0	0.2293	2.2079	0	0.3904	0	0	0	0	0.0111	0.339	0	0	0	0.0569	0	0	0.1327	0.0427	0.213	1.9473	0	0.3558	0	0	0	0	0	0.2986	0	0.0666	0	0	0	0		3.0572	0	0	0	0	0	2.4767	0	0
	1.6077	872.118		2.2397	1.2774	3.3594	0.0086	2.4107	2.1079	2.3265	0	16.809	4.0876	3.2705	0.6439	3.8786	4.8034	3.8927	0.2467	2.7927	3.8542	2.2736	1.0789	3.2575	0	2.4607	2.1408	2.4365	0.0722	12.9982	2.8707	2.224	0.7502	3.1452	4.3468	7.273	1.0728	2.7954	4.192		0.0124	0.3023	0.4647	0.0328	0	2.2427	0	0.1562	0
	1.3919	484.786		0	0	0	0	0.129	0.3605	0	0	0	0.2738	0.4813	0	0	0	0.3386	0.3796	0.2183	0	0.5135	0.2167	0	0.1526	0	0	0	0	0.0686	0.4635	0.4741	0.1273	0	0	0	0.4583	0	0		0.2619	1.0828	0.6731	0.7712	0	0.2519	0.4053	1.3676	1.2861
	3.7612	472.269		0.7147	0.5312	0.7725	0.3889	0.3281	0	0.2805	0.7576	0.4455	0.2594	0.1518	0	0	0.2684	0.4979	0.5804	0.2891	0.4072	0.8488	0.5213	0	0.3236	0.3498	0.4246	0.3282	0.7519	0.4585	0.2025	0.2709	0	0	0.3451	0	0.671	0	0.5502		0.4945	1.7643	0	0.7805	0	0	0.6047	0	0.9094
	1.887	306.067		0.0882	0.033	0.0783	0.0273	0	0.6261	0	0	0	0	0	0.1517	0	0.066	0.1635	0.0743	0	0.3605	0.0544	0	0	0	0	0.4369	0.031	0	0	0.0509	0	0.1144	0	0	0.1289	0	0	0.2737		0.0981	0.1314	1.8794	0.9189	0	0	0	0	1.0695
	2.0053	307.242		0	0	0.0224	0	0	0	1.8525	3.0987	1.2721	0.0069	0	0	0	0	3.4668	3.5834	2.0873	1.8728	0	0	0	0	0	0	2.221	3.0513	1.182	0	0	0	0	0	3.4869	3.3087	1.9255	2.0102		0	0	0	0	3.0264	0	0	0	0
	1.4725	682.363		1.7967	0	0	0.7699	0	0	0	0.3749	0.1013	0	0.0091	0.5636	0.173	0	0	0	0	0	0	0	0.0105	0.7139	0	0	0	0.4312	0	0	0	0.4219	0	0	0.0724	0	0	0		0	0.9524	0.2244	0.082	1.1038	0.659	0	0.8194	0
	1.9391	453.177		0	0.1702	0.2901	0.743	0	0.2524	0.4209	0	0	0.1321	0.144	0.4917	0	0.2394	0.3433	0	0.5545	0.5453	0	0.1517	0.2512	0.7461	0.1252	0.3638	0.3656	0	0	0.1761	0.1115	0.6191	0	0.3929	0.3346	0.1397	0.9159	0.6609		0	0.3029	0.0427	1.233	0.8214	0.6186	0	0.2011	0.1227
	2.2234	345.229		0.5438	0	1.0629	0.3742	0.3633	0.7081	0.3403	0.3752	0.3516	0.597	0.5121	0	0	0.5344	0	0	0	0	0.5433	0.3803	0.9882	0.4496	0.3595	0.6091	0.3264	0.3347	0.3736	0.5181	0.5563	0.287	0.2959	0.6918	0	0	0	0.2238		1.1831	0.5605	0.7657	0	0.5011	0	1.3313	0.4839	0.748
	2.3039	181.103		0.447	0.4284	0.179	0.1364	0.0905	0.2294	0.1909	0.3497	0.1235	0.0806	0.085	0.4131	0.2693	0.1592	0.3924	0.4745	0.3212	0.2464	0.3331	0.2992	0.1318	0.1493	0.0864	0.3407	0.1358	0.3215	0.1146	0.1211	0.0852	0.2854	0.2944	0.1125	0.3383	0.4986	0.4283	0.2534		0.472	0.3712	0.6841	0.5743	0.4909	0.4131	0.4102	0.4117	0.7189
	4.0673	270.283		0	0.6619	0	0.2891	0.2812	0.5056	0.2743	0	0.3166	0.1254	0	0.6216	0.5221	0.1823	0.6365	1.1698	0.8641	0.5714	0	0.675	0.1258	0.111	0.2686	0	0.268	0.2613	0.3629	0	0.0887	0.5896	0.4574	0.1356	0.7754	0	0.8072	0.4567		0	0	0.8118	0.3704	1.2783	0.54	0	0	1.116
	3.1747	376.203		0	0.4353	0	0.1805	0.1564	0.4455	0.2457	0.3885	0.1102	0.1547	0.1363	0.3485	0.1878	0.0792	0.5387	0.6289	0.4814	0.2598	0	0.3057	0	0.3785	0.1481	0.3752	0.329	0	0	0	0	0.5064	0.4871	0	0	0	0.6993	0.3975		0	0.5508	0.7039	0.5044	0.675	0.5655	0.542	0.445	1.0816
	1.4273	605.395		0	0	0.8542	0.3028	0.2116	0.2711	0.5688	0.4271	0.4474	0.3173	0.2931	0.5621	0.2078	0	0	0.019	0	0	0	0	0.7872	0.251	0	0.1458	0.5818	0.3339	0.2184	0.2712	0.2495	0.3829	0	0	0.0483	0	0	0		0.0994	0.8017	0.0321	0	1.3992	0.6597	0.1155	0.4827	0
	1.4642	707.342		0	0	0	0	0	0	0	0	0	0	0	0.1467	0	0.5858	0.4399	0	0.3032	0	0	0	0	0	0	0	0.0878	0.0715	0	0	0	0.2886	0	0.7217	0.2706	0.0943	0.2818	0		0.1075	0.4065	0.6831	0.8096	0.5177	0.4662	0.1891	0.4512	0.7086
	1.5792	305.165		0.026	0.1013	0	0	0.1836	1.3901	0	0	0.2185	0.3933	0.4622	0	0	0	0.9073	5.0626	2.6323	0.7887	0	0.1401	0	0	0.166	1.2653	0	0	0.1749	0	0.3441	0	0	0	0.8343	5.2554	2.8624	0.7061		0.1539	0	1.6774	0.2437	0.3089	0.6032	0.208	0.1327	1.4669
	1.5555	640.895		0.1607	0.3733	0	0	0	0.2462	0	0.1418	0.0414	0	0	0.1447	0.2537	0	1.0273	0.8351	0.4953	0.1658	0	0.1688	0	0.164	0	0.1633	0	0	0	0	0	0.14	0.2628	0.0461	0.7339	0.9429	0.5586	0.1839		0.4347	0.4994	1.3537	0.1969	0.2244	0.2729	0.689	0.7524	1.2117
	1.8261	260.156		0.5215	0.6918	0	0	0	0.5564	0.3538	0	0	0	0	0	0.475	0	1.041	1.3517	0.8179	0.5637	0.6444	0.8812	0.2283	0	0.0843	0.544	0.4502	0	0	0	0	0.799	0.4104	0	1.0161	1.1164	1.0266	0.5283		0.6779	0.693	0.9239	0	0	0.687	1.0359	1.0213	1.4913
	3.3321	403.181		0.3735	0.4514	0.1007	0.2371	0.0897	0.2724	0.1418	0.1475	0.0884	0.0789	0.05	0.4282	0.2925	0.1353	0.2683	0.3226	0.365	0.1986	0.4196	0.3633	0.0981	0.1322	0.0681	0.2103	0.1231	0.2292	0.1296	0.0914	0.0747	0.3936	0.328	0.1281	0.2048	0.2074	0.2101	0.1723		0.2254	0.4951	0.3933	0.5233	0.4826	0.8603	0.2336	0	0.2962
	1.6257	490.32		0	0.5568	0.2796	1.8571	0	0.7554	0	1.0509	0.2503	0	0.2152	0.7309	0	0	0	0.6832	1.137	0	0.6468	0.481	0	1.9946	0	0.7573	0.2641	0.7431	0.1409	0	0	0.9288	0	0	0.1523	0.6683	1.1372	0.2053		0.5869	0.4466	0.6532	0.8199	0	0.472	0.6079	0.4429	0.6787
	2.3268	198.073		0	0.1474	0.8052	0.2228	0.1368	0.2902	1.2225	1.2581	0	0.1578	0.1942	0.5836	0.5505	0.2505	0.3924	0	0.3547	1.5334	0.2412	0.1389	0.8223	0.1974	0.1274	0.265	1.3361	1.1969	0.063	0.1331	0.1563	0.4391	0.3717	0.2398	0.2255	0	0.3879	1.5481		0.2236	0.368	0.1038	0.4266	1.2702	0.5856	0.2837	0	0.0877
	1.4045	573.315		0.7655	0	2.0377	0	0.8788	0.4128	0.7154	0.6364	0	0	0.5231	0	1.3854	0.7024	0.6851	0.0791	0	0.559	0.8018	0.6129	2.2102	0	0.8326	0.656	1.0318	0	1.0712	0.6221	0.5842	0.2421	0	0	0.5239	0	0	0		2.9096	0	0	0	0.0281	0.0381	3.3372	0	0
	1.9202	416.197		0.3555	0.29	0.1213	0.1927	0.5797	0.2088	0.1657	0.0801	0.1631	0.2724	0.2939	0.3052	0.1571	0.0791	0.1635	0.3274	0.2554	0.1533	0.4278	0.3206	0.0885	0.192	0.3476	0.1369	0.2602	0	0.1498	0.1366	0.2225	0.1801	0	0.0901	0.4239	0.2646	0.2781	0.093		0.2423	0.8351	0.4958	0.7689	0.2497	0.3798	0.3218	0.8423	0.5111
	4.3191	468.309		0.5524	0	1.0607	0.7606	0.4191	0	0.4589	0.2011	0.3317	0.2093	0.2616	0	0.6506	0	0.3433	0.5504	0	0.5518	0.4393	0	1.0496	0	0.2136	0.2941	0.3125	0	0.165	0.178	0.175	0	0.607	1.2267	0.2026	0.3394	0.1309	0.446		0.1192	0.2497	0.2564	1.8385	0.5022	0	0.1455	0.2555	0.1578
	1.8024	386.239		0.1942	0.2664	0.6535	0.0625	0	0.1303	0.2465	0	0	0.1995	0	0.2633	0.318	0.1625	0	0	0.9554	0.0779	0.1817	0.1125	0.6621	0.1289	0.1389	0.1879	0.2346	0	0	0	0	0.2246	0	0	0	0.2618	0.9242	0		0.3032	0.5687	0	1.6591	0.2085	0.2237	0	0.2726	0.2661
	3.513	475.243		0.2284	0.6627	0.1193	0.5005	0.0445	0.3951	0.7211	0.3781	0.3824	0.1097	0	0	0.2861	0.1733	0.6738	0.4066	0.3256	0.4212	0.185	0.4063	0.1005	0.3818	0	0.2658	0.6673	0.2662	0.3122	0.08	0.0536	0	0.2502	0.1611	0.682	0.4149	0.4953	0.2683		0.7924	0.6903	1.0888	0	0.3904	0	0.7325	0.5133	0.7651
	4.1118	846.438		0.2204	0.1868	0.3132	0.2001	0.3112	0.285	0.0246	0.3818	0	0.2827	0.206	0.2916	0.3029	0.4906	0	0.019	0.0645	0	0	0.0615	0.2801	0.0694	0.1276	0.0379	0	0.1237	0	0.1781	0.1946	0.1669	0.0336	0.3282	0	0.0566	0	0		0.8965	0.3811	0.8803	0.4923	0.0421	0.2556	0.1351	0.068	0.3331
	1.829	302.198		0	0.5019	0	0	0	0	0	0	0	0	0	0.2438	0	0	0	0.8734	0	0.2243	0	0.3687	0	0	0	0	0.1999	0	0	0	0	0	0	0	0	1.0398	0	0		0	2.1672	0	0.7735	0	0	0	1.5836	0
	3.9888	246.153		0	0.4724	0.2222	0	0.2625	0	0.3524	25.2075	0.3154	0	0.2027	0.4193	0	0	0.4741	0.8395	0.8073	0.3521	0.3498	0.2261	0.1318	0.175	0.1566	0	0.1481	15.5417	0.1633	0.0975	0.1086	0.2108	0.2263	0.0979	0.4027	0.4431	0.4377	0		0	0.8998	0.6765	0	0.6873	0.6709	0.4409	0.476	0.3331
	4.0948	378.217		0.784	0	0	0.1599	0.2328	0.2996	0.3737	1.0054	0.3022	0.1703	0.1193	0	0.6529	0	0.7502	0	0	0.3279	0	0.7077	0.1869	0	0.2393	0	0	0	0.3692	0	0.1246	0	0.6635	0.3126	1.0407	0	0	0.432		0.7618	0.7169	0.3444	0.6408	0.4661	0	0	0.672	0.3199
	1.6143	172.138		0.2314	0.2087	0.0447	0.0991	0.0376	0.2247	0.63	1.3944	0.1356	0	0	0	0.109	0.0364	0.8175	0.9767	1.1491	0.3675	0.145	0.1817	0.1258	0.1238	0	0.2272	0.6747	1.5036	0.1879	0	0	0.2635	0.1177	0.0783	0.7249	1.1581	0.6303	0.4955		0.448	0.1971	0	0.5024	1.6061	0.1761	0.4323	0.34	0.5961
	1.585	249.202		0	0	0	0.2546	0.4591	0	0	0	0	0.1268	0.0976	0.6268	0.2945	0.066	0	0.2467	0	0	0.2403	0	0	0.314	0.4237	0.3029	0.3645	0.3922	0	0.115	0.1148	0.4918	0.3532	0.0605	0	0	0	0		0	0.9083	0	0.7641	0.3507	0.8964	0	1.1986	0
	2.1483	248.186		0	0.4469	0.1661	0.1269	0	0.2394	0.2495	0.1574	0	0.0654	0.1173	0.3307	0.2537	0	0.3261	0.4607	0.5194	0	0.4899	0.4063	0.1762	0.137	0.1137	0.3477	0.2541	0.2318	0.2037	0.1381	0	0	0.2643	0.1454	0	0.5594	0.7771	0		0.4586	0.4206	0.5189	1.2199	0	0.2956	0.5285	0	0.5312
	1.3539	311.139		1.8972	0	0.5565	0.4058	0.2526	0.0643	0.3149	0.2464	0.2061	1.739	1.6142	0	0.0975	0.0584	0	0	0	0	1.9529	0.1399	0.5262	0.3237	0.2334	0.198	0.3926	0.2338	0.1455	1.2468	1.1967	0.1586	0.1106	0	0	0	0	0		0.1528	1.3762	0	0.301	0.315	0.7677	0.1391	1.4925	0
	1.9222	296.181		0.4065	0.4058	0.1445	0.1225	0.0511	0	0.1913	0.2136	0.2001	0.0859	0.0702	0.3069	0.1801	0.1254	0.5659	0.3448	0	0	0.3893	0.4386	0.1255	0.1194	0.0955	0	0	0	0.1587	0	0.0754	0.3572	0.2919	0	0	0	0	0.2595		0.4075	0.4688	0.617	0.5442	0.5346	0.34	0.2798	0.5071	0.5486
	2.0125	469.355		0	0	0	0.1842	0	0	1.0161	0.4095	0	0.0831	0	0.5348	0	0	0	0	0	0.4063	0.1236	0	0	0	0.2789	0.4346	1.0573	1.5547	0.5411	0	0	0.739	0.3177	0	0.3339	0	0	0		0	1.1606	0	0	0.875	0.8705	0	0.566	0
	1.3965	382.2		1.1273	2.4598	1.4651	0.1585	0	1.4192	0.3601	0.4093	5.7024	0.8734	0.7759	0	2.016	1.8543	2.2847	0	0.9751	1.9184	1.3327	2.0863	0	0	2.2188	0.9253	0	0.4438	5.1204	0.6717	0.5366	0	1.6271	1.7454	2.3643	0	0.7172	1.5258		2.9054	0	0	0	0	0	2.6646	0	0
	3.4134	469.258		0.5201	0.3573	0.3935	0.356	0.1578	0.3501	0.317	0.4656	0.2415	0.1579	0.2517	0	0.5094	0.2417	0.3319	0.4208	0	0.4453	0.6815	0.3279	0.2858	0	0	0.3105	0.2675	0.4338	0	0.1781	0.1778	0	0.53	0.2368	0	0.3583	0	0.2322		0.4821	0.8613	0.8719	0.4863	0.2008	0	0	0.7034	0.4909
	1.7387	241.111		0.286	0.2145	0	0.0676	0	0.1873	0.1147	0.6324	0	0	0.0383	0.2766	0	0	0.5655	0.892	0.3014	0.2086	0.2292	0	0	0	0.0485	0	0.1008	0.7055	0	0	0	0	0	0	0	0.4337	0.349	0.1445		0.3651	0.268	0.78	0.5924	0.596	0.2983	0.3755	0.4511	0.7337
	3.184	546.34		0.4457	0	0	0.201	0	0	0.2264	0.2869	0.0895	0	0	0	0.3011	0.3439	0	0.7434	0	0	0.1803	0.3944	0.1445	0	0	0.3524	0.2371	0.4035	0.1524	0	0.0781	0	0.5276	0.273	0.145	0.683	0.2731	0.1896		0.9884	0.6797	0.4487	0.5551	0.2244	0	0.8436	0.6246	0.4823
	4.1101	446.257		0.4439	0.4139	0.3064	0.1853	0.1856	0.3026	0.1426	0	0	0.2058	0.2361	0.3068	0.4266	0.2	0	0.2351	0.1734	0	0.3499	0.2242	0.2516	0.1354	0.1319	0.1988	0	0	0.0567	0.1455	0.1636	0.2898	0	0.2002	0	0	0	0		0.6717	0.46	0.7755	0.3999	0.2807	0.307	0.3783	0.4259	0.4695
	3.8537	415.216		0.3637	0.1758	0.3131	0.1502	0.1856	0.2809	0.1173	0.2997	0	0.246	0.1402	0.2766	0.1679	0.1838	0	0.3226	0	0.1887	0.1141	0	0.193	0.1258	0.1137	0.1041	0	0	0	0.101	0.0947	0.1142	0.1262	0.0847	0	0	0	0		0.5544	0.6431	0.7292	0.6899	0	0.2734	0.2364	0.2523	0.412
	1.5125	491.295		1.5532	0.313	0	0.1792	0	0	0.9012	0	0	0.0221	0	0	0	0	0	0	0.7333	0.3147	0.9962	0.2429	0	0.209	0	0.4004	1.8748	0.2741	0	0	0	0	0.3927	0	0.795	0	0.9123	0.628		0	2.0981	0	0	0.3438	0.4474	0.4192	0	0
	1.7682	175.103		0	0.253	0	0.1546	0.1089	0	0.3933	0.1608	0.0766	0.0932	0.0262	0.2498	0.143	0.2135	0.7357	0.4946	0.1811	0	0.327	0.2565	0	0.1799	0.1479	0.1246	0.2715	0.1753	0.0475	0.0652	0	0.3434	0	0.2104	0.7088	0.494	0.1616	0.1723		1.1375	0.3811	0.2762	0.5579	0.3951	0.1365	1.044	0.3736	0.3156
	3.0225	318.209		0	0.3763	0.1857	0.477	0.1502	0.3591	0.1075	0	0	0.1765	0.1516	0.309	0	0.1353	0	0	0.4476	0	0	0.3953	0	0.3743	0.15	0.2867	0.1603	0	0	0.1785	0.137	0.3337	0.167	0	0	0	0.5428	0		0.3602	0.305	0.5002	0.8348	0.491	0.3924	0	0.4677	0.3473
	3.5763	331.304		0.5721	0.4352	0	0.1639	0	0.4213	0	0	0	0	0.121	0.3645	0.3502	0.2412	0	0.8358	0	0	0.6272	0.5129	0.1917	0	0.211	0.4682	0	0	0	0	0.1105	0.446	0.4751	0.2686	0	0	0.7133	0		0.4304	0.6214	0.7734	0.5888	0	0.4679	0.6016	0.6511	0.8435
	2.2686	231.139		0.7683	0.908	0.1398	0.2712	0.1097	0	0	0.1388	0.2221	0.0691	0.1387	0.2745	0.5866	0.1214	0	0.5968	0.6173	0.2582	1.0148	1.0387	0	0.2969	0.1207	0.3084	0.104	0.27	0.2357	0.0574	0.1207	0	0.547	0.1676	0.5867	0.6222	0.6164	0.3362		0	0.7325	0	0.5688	0.6694	0.9088	0	0.9282	0.6899
	4.6904	280.267		0	0	0	0	0	0.4434	0	4.8271	0.797	0.1125	0	0	0	0	0	0	0	2.4031	0	0	0	0	0	0	1.6628	2.8568	0	0	0	0	0	0.1352	0	1.6385	0	1.6862		0	0.4863	0.3916	0	2.0004	0	0	0	0
	4.3239	286.316		0.6148	0.5787	0.1007	0.2947	0.172	0.5711	0.1475	0.0938	0.3065	0.0549	0.0679	0.7046	0.3871	0.1928	0.5395	1.0293	0.5943	0.4004	0	0.5841	0.0359	0.402	0.1809	0.6058	0	0	0.2949	0.0895	0.0652	0.6138	0.4314	0.1687	0.5561	0.9806	0.7435	0.4258		0.5646	0	0.6731	0.2193	1.0203	0.3995	0.6199	0.653	0.8378
	1.4364	336.203		0	0	0.7803	0	2.06	0	0.7715	0	1.2587	0.1668	0.2007	0	0.6331	2.4046	1.1608	1.0792	0	0.4883	0	0.6049	0.9168	0	1.7603	0	0.8173	0	0	2.0653	2.5843	0	0.7344	2.1403	1.3523	1.1724	0.9922	0.4061		0.3325	0	1.2832	1.2606	0	0	0	0	1.0801
	2.1722	289.17		0.2951	0.354	0.0974	0	0.1041	0.2382	0.2181	0.1517	0.112	0.0361	0.0777	0.2429	0.2009	0.1749	0.3559	2.2237	0.3672	0.2232	0.4519	0.5563	0.2481	0.1189	0.1248	0.5535	0.1609	0.2727	0.1559	0	0.104	0.3206	0.261	0.2388	0.512	2.7232	0.5283	0.2945		0.2529	0.3329	1.4212	0.4718	0.2563	0.1372	0.4414	0.2133	2.446
	2.0546	563.366		0	0	0	0.06	0	0	0	0	0	0	0	0	0	0	0.1226	0	0	0	0	0	0	0	0	0	0	0	0	0.0256	0	0	0	0	0	0	0	0		2.8675	0	0	0	0	0	3.2263	0	0
	1.2536	253.131		0.6164	0.3552	0.335	0.1511	0.3214	0	0.4108	0.4481	2.6031	0.4324	0.4679	0.3006	0.1599	0.2435	0	0	0	0.1788	0.4823	0.2332	0.5094	0.1184	0.2342	0	0	0	2.4937	0.5116	0.4302	0	0	0.3532	0	0	0	0		0	0.4406	0	1.5464	0.505	0.3491	0	0.4462	0
	2.5804	224.017		0.6094	0	0.4199	0.1356	0.19	0	0	0	0.4286	0.1313	0.1815	0	0	0.3323	0	0.7395	1.2665	0.5684	0	0	0	0.21	0.2036	0	0	0	0.2464	0.2097	0.1484	0	0.4666	0.2979	0	0	0	0		0	1.1064	0.8968	0	0.8357	0	0	0.572	0.917
	2.1422	260.192		0	0.4011	0	0	0.0639	0.3641	0.3327	0.4257	0	0	0	0.2396	0.197	0	0.5172	0.8195	0.851	0.3849	0	0.5349	0	0	0.0603	0.2411	0.2748	0.2779	0	0	0	0.4266	0.1722	0	0	1.0594	0	0.3379		0.6767	0	0.9269	0	0.7175	0.5033	0.734	0	0
	1.52	562.285		0.7737	0	0.3791	7.8775	0	0.7669	0	0	0.7052	0	1.1721	0.619	0	0	0	0	0	0	0.8957	0	0.8607	7.3407	0.0904	0.5988	0	0	0.7897	0.8294	1.1482	0.4575	0	0	0	0.1632	0	0		2.7786	0	0	0	0.0421	0	1.8054	0.071	0
	4.1127	475.25		0.3872	0.2197	0.2105	0	0.1765	0.2242	0.1229	0	0.0531	0.1759	0.1581	0.2052	0.3341	0.2067	0	0.2467	0.129	0.1093	0	0	0.1318	0	0.0884	0	0	0	0	0.085	0.1073	0.1669	0	0.1761	0	0	0	0		0.6211	0.477	0.7373	0.4102	0.2104	0.3641	0.3602	0	0.3339
	2.0288	371.231		0.6079	0.408	0.3415	0.2376	0.0791	0.4665	0.3651	0.2617	0.295	0.1526	0.1558	0.4202	0.3287	0.267	0.5257	0.6689	0.5607	0.4627	0.5986	0.496	0	0.2342	0.2348	0.3801	0.3413	0.3666	0.3202	0.176	0.1224	0.625	0.3691	0.2228	0.5241	0.7652	0.5772	0.3886		0	0.4905	0.6849	0.6034	0.4491	0.5902	0.3795	0.5913	0.7806
	4.6802	458.158		0.2645	0.4529	0.6372	0.4897	0.1509	0.5805	0.2887	0.3195	0.0648	0.271	0.2794	0.3211	0.2272	0.5424	0.2289	0.2657	0.2151	0.3361	0.2292	0.3954	0.6403	0.541	0.091	0.4354	0	0	0	0.2114	0.2697	0	0	0.2963	0.2739	0	0.0958	0		0.5219	0.9357	0	0.5087	0.4909	0.3525	0.4458	0.4969	0.1753
	1.3623	355.915		0.3355	0.1977	0.2251	0.279	0	0.2247	0	0.4108	0.0625	0.0159	0	0.4372	0.2269	0	0.2982	0.4935	0.3386	0.152	0.6294	0.2778	0.2013	0.1984	0.0559	0.2712	0.2877	0.5197	0.0886	0	0	0.483	0.3198	0	0.2809	0.8674	0.3071	0.2631		0.3726	0.3811	0.4167	0.2998	0.505	0.8316	0.3648	0.8517	0.6137
	2.3423	583.359		0.1729	0.3338	0.2207	0.3829	0.1619	0.2261	0.5236	0.2623	0.1258	0	0	0.1965	0.3969	0	0.3275	0.4666	0.4353	0.3374	0.2171	0.293	0.0487	0.4819	0	0	0.5434	0.2681	0	0	0	0.1653	0.5652	0	0.3916	0.3583	0.4318	0.2458		0.6001	0.8412	0	0.5101	0.4769	0.3752	0.4308	0.9388	0.5347
	1.3322	828.41		0	0	0	1.5992	0	1.397	0	0.2076	0	0	0	0	0	0	0.6168	1.3117	0.9208	0	0.2452	0	0	2.1871	0.111	1.2344	0	0.3044	0	0	0	1.172	0	0	0.4139	1.6978	0.7764	0.0595		0	0	0	0	0	2.8011	1.902	2.2806	0.7837
	2.8426	245.115		0.3189	0.314	0.151	0.0764	0.1113	0.2996	0.2296	0.2388	0.165	0.1256	0.1439	0.2763	0.3157	0.2078	0.6307	0.7017	0.5481	0.3377	0.2724	0.3633	0.1138	0.1287	0.1361	0.3689	0.2156	0.2526	0.1031	0.164	0.0789	0	0.2439	0.2444	0.6122	0.7833	0.3556	0.5069		0.4836	0.3811	0.6079	0.7876	0.2805	0.2603	0.4053	0.3549	0.4298
	1.6384	345.128		0	0	0	0	5.2561	0	3.4205	0	0	0	0	0	7.6269	6.0367	1.5204	0	0	0	0	0	0	0	5.169	0	3.4824	0	0	0	0	0	7.1729	5.419	1.4128	0	0.059	0		0	0	0	0	2.7978	0	0	0	0
	1.267	246.128		1.9608	1.2192	0.8807	0.4303	1.7024	0.7651	0.3933	0.3887	14.4449	3.5512	3.0318	0.5187	0.6589	0.6767	0.1798	0.4935	0.4514	0.2185	2.1262	1.0656	1.0253	0.4462	1.6107	0.8027	0.413	0.5353	12.1872	3.8139	2.9722	0.4742	0.5805	0.7606	0.29	0.6217	0.5172	0.2332		0.7225	0.513	0.274	0.4102	0.3647	0.5037	0.7993	0.5386	0.3033
	1.5346	562.453		0.6544	0.022	0.2494	6.1699	0.0234	0.6471	0.0164	0	0.5165	0.0347	0	0.6075	0	0.2016	0	0.1139	0.2464	0.0596	0.7958	0	0.789	5.8629	0	0.665	0	0	0.5395	0.039	0	0.404	0.0419	0.1501	0	0	0.1987	0.0882		2.6909	0	0.0481	0	0.014	0.0341	1.72	0.0142	0
	2.2269	388.212		0.6922	0.4785	0.6645	0.2343	0.2133	0.3145	0.3153	0.6084	0.2118	0.1469	0.2583	0.3708	1.6749	0.2852	0.3184	0	0.3942	0.5798	0.8326	0.4875	0.7623	0	0.2473	0.3416	0.3035	0.6586	0.1806	0.1826	0.2306	0	1.9511	0.367	0.3765	0.5374	0	0.7039		0	1.6571	0.6544	0.4647	0	0	0.3118	1.4938	0.8287
	1.5884	306.204		0	0	0	0	0.1404	0	0	0	0	0.2799	0.2688	0.2689	0	0	0	0	0	0	0	0.3786	0	0	0	0	0	0	0	0.2482	0.2434	0	0	0	0	0	0	0		0.7274	0	0.6376	0.7262	0.6807	0	1.5437	0	0
	1.2717	221.168		0.5032	0.7444	0.0671	0	0	0.103	0.1065	0.0771	0	0	0	0	0.1969	0.0863	0.4035	0.7667	0.3547	0.2185	0.7237	0.7494	0	0	0	0.142	0	0	0	0	0	0.2526	0.1514	0	0.4402	0.66	0.4526	0.1521		0.5093	0.4863	0.6836	0.3118	0.4769	0.3033	0.5596	0.624	1.0461
	1.8447	214.126		0.1721	0.1607	0.0257	0	0	0.2286	0.7899	0.9157	0.3973	0.0397	0.0924	0.2788	0.145	0.0997	1.8042	0.9128	0.7843	0.976	0.1712	0.3482	0.103	0	0.0664	0.1356	0.8036	0.7093	0.3434	0	0	0.3095	0.2533	0.1107	1.4698	0	0.8474	0.8935		0.4159	0.2972	0.4721	0.3315	1.1232	0.1279	0.3588	0.4124	0.862
	3.6047	790.378		0.2535	0.1208	0	0.1178	0	0	0	0	0	0.0789	0.0384	0.8444	0.0841	0.1167	0	0.038	0	0.1093	0.0965	0	0	0.0772	0	0.0379	0.0399	0	0	0.0499	0.0095	0.4742	0.1177	0.093	0.0644	0	0	0		0.3105	0	0.2083	0.2297	0.2385	1.7671	0	0	0.0877
	4.5194	320.259		0	0	0	0.1225	0	0	0.9917	1.2323	0.7129	0.0879	0.1024	0.1733	0	0.1533	0.9509	0.6242	0.4905	1.1415	0	0	0.1445	0	0	0.1525	0.665	1.0562	0.4362	0.0751	0	0.1052	0	0.1533	0.6568	0.3377	0.2748	0.5435		0.2996	0.2257	0.5786	0.458	1.1878	0	0.184	0.1907	0.3721
	4.3672	359.336		0.5206	0.5493	0	0.2238	0.0975	0	0.429	0.5416	0.3488	0.0465	0	0.5313	0.2524	0.137	0.9443	1.0814	0.6507	0.776	0.6462	0.4952	0.0525	0	0.0955	0.3614	0.3993	0.3849	0.4098	0.0438	0.041	0.5006	0.2103	0.1001	0.8216	0	0.5657	0.6866		0.3975	0.608	0.6419	0	0.6634	0.4321	0	0.6034	0.526
	3.7563	388.31		0	0	0	0	0	1.1852	0.6505	0.1866	0	0.201	0.0713	0.8173	0	0.2837	1.3588	0	0.1285	0.2827	0	0	0	0	0	1.1035	0.6862	0.3105	0.0828	0.2126	0.0661	0.9374	0	0.2905	1.4855	0	0	0		0.3478	0.3403	0.8693	0	0.7664	0.4115	0.4684	0.3464	0.8377
	1.8434	533.309		0.5658	0.4769	0	0.1868	0	0.2932	0	0	0	0	0	0.4521	0.3212	0	0	0	0	0.2669	0.4832	0.3961	0	0.2354	0	0.3224	0.2515	0	0	0	0	0.4411	0	0	0.4253	0	0	0		0	0.7357	0.6831	0.5213	0.3206	0.4699	0	0.6324	0.7374
	1.404	308.209		0	0.4025	0	0	0	0.1496	0	0	0	0	0	0.4761	0	0	0.7317	0.3619	0.5297	0	0.4077	0.4026	0	0	0	0	0	0	0	0	0	0.4783	0	0	0.8074	0.4665	0.6491	0		0.2064	0.5396	0.4534	0.6172	0.6318	0.2773	0.161	0.8333	0.5205
	2.6431	219.199		0.4552	0.3076	0.1734	0.0864	0.1074	0.309	0.1393	0.25	0.1179	0.1372	0.085	0.3836	0.1683	0.1864	0.4905	0.6263	0.3552	0.2185	0.3708	0.2387	0.1078	0.1184	0.0905	0.2461	0.1837	0.3365	0.0917	0.114	0.0694	0.3098	0.2775	0.1826	0.6283	0.4714	0.2748	0.2464		0.3851	0.4114	0.5459	0.702	0.383	0.2956	0.4188	0.4326	0.6838
	1.3383	263.935		0.4329	0.4175	0.1398	0.141	0	0.2622	0	0	0.1676	0.0754	0.0327	0.2702	0.3787	0.1624	0.3433	0.4555	0.4998	0.3135	0.4463	0.4327	0.1917	0.1853	0.1199	0.3346	0.2316	0.2371	0.1547	0	0	0.3425	0.3616	0.1174	0.5961	0.5469	0.3879	0.294		0.5217	0.5389	0.5264	0.232	0.4208	0.4767	0.3377	0.4827	0.6312
	1.5284	324.205		0.6109	0	0	0	0.2254	0	0.2716	0.3594	0.1185	0.8196	0.8185	0	0.1397	0	0	0	0	0	0.7172	0	0.1486	0	0.3144	0	0	0.4061	0.1826	0.6869	0.8302	0.5967	0.1454	0	0.9435	0	1.0486	0		0.8342	0.8681	0	0	1.0105	0	0	0.761	0
	1.6129	180.107		0.2388	0	0.3531	0.2365	0	0	0.6182	0.523	0	0.6803	0.6543	0.6348	0.3555	0.0913	0	0	0	0.2696	0	0.0748	0.3299	0.2317	0.1001	0	0.4552	0.4799	0	0.6101	0.6635	0.4742	0.4121	0.0797	0	0.2074	0	0.2441		0.1956	0.6609	0	0.3665	0.9306	0.5581	0.164	0.4997	0
	1.6198	344.256		5.3644	5.3505	15.0586	3.3783	7.2075	3.8525	9.3938	3.251	7.6139	14.343	12.3222	1.3933	10.3439	27.248	3.7787	0	2.9851	10.1204	4.6632	4.7937	17.3622	4.0132	7.3189	4.5281	10.7632	3.1048	7.7147	12.0026	11.6964	1.5397	8.7506	27.9222	4.1337	0	2.5053	9.9603		1.4657	0	0	0.6949	0.5475	0	1.1096	0	0
	1.3472	445.968		0.2523	0.2648	0	0.0921	0.0409	0.1215	0.0822	0.2041	0.0802	0.0107	0	0.2676	0.2005	0.0629	0.4746	0.6643	0.2251	0.2734	0.3257	0.3931	0.0442	0	0.0053	0.1929	0.1501	0.0969	0.0648	0	0	0.3652	0.1891	0.049	0.5935	0.4903	0.4968	0		0.4968	0.5647	0.5609	0	0.4769	0.5976	0.3377	0.8659	0.7539
	3.7844	323.152		2.2698	1.1635	0.2855	0	0	0.9281	0	0.3245	0	0.1132	0.3283	0.3023	1.8522	0.5009	3.2236	0	0.6126	0	1.7933	1.1043	0	0.3431	0.2678	0.8355	0	0.3655	0	0	0.2368	0	2.0408	0.7018	3.3271	0	0	0.4182		0	0	1.1239	1.5704	0	0	0	0.5116	0.9721
	2.8638	306.195		0.6837	0.4913	0.1528	0.1792	0.1737	0.3614	0	0	0.136	0.1427	0.1821	0.4519	0.4295	0.1358	0.7922	0	0.8148	0.4217	0.3819	0.5506	0.1912	0.2117	0.1465	0.3284	0.1531	0	0.1085	0	0.1298	0.4023	0.4216	0.1521	0.6874	0	0.6879	0.3513		0.5539	0.5164	0.4699	0.6628	0	0.4899	0.3446	0.5572	0
	2.86	868.507		0	0	0.0727	0.2845	0.1619	0	0.3448	0.0208	0.0562	0.1029	0.0523	0	0	0.3351	0	0	0.7577	0.3178	0	0	0.0599	0.3503	0	0.142	0.2261	0	0	0	0	0.2986	0	0.2686	0	0.5657	0	0.3649		0.2733	0.4536	0.9295	0.6959	0.1122	0.2274	0	0.6672	0.9468
	1.8226	666.417		1.7706	0.4886	0.321	0.5563	0	0.4083	0.5122	0.1658	0.8867	0	0.1025	0.5709	0.5263	0.34	0.2729	0.3416	0.461	0	2.0444	0.558	0.4134	0.5695	0	0.3498	0.4732	0.1966	0	0	0	0.6224	0	0.2248	0	0.3924	0.4929	0		0.5465	0.644	0.2196	0.5415	0.4068	0.3298	0.4418	1.0348	0.6137
	3.7198	488.261		0.4031	0.1916	0.31	0.1911	0.2605	0.19	0	0.1788	0.1594	0	0	0	1.0512	0.1288	0	0.2387	0.1935	0.2613	0.4971	0	0.3234	0.1837	0.1723	0	0	0.2109	0	0	0	0	0.7086	0	0.1607	0	0	0.1637		0	2.2093	0.4647	0	0	0	0.4053	1.5445	0.4309
	2.0733	324.241		0.2208	0.2307	0.0728	0.1443	0.0743	0.1855	0	0	0.1008	0	0.0883	0.2006	0.1826	0.0609	0.307	0	0.2114	0.1953	0.3101	0.1576	0.0939	0.1218	0	0	0	0	0	0.0846	0.1019	0.2545	0.1237	0.0974	0.2328	0.3715	0	0		0.3057	0.3236	0.2843	1.5255	0	0.2336	0.3714	0.3033	0.3654
	1.4282	262.17		0.4833	0.5428	0	0	0	0	0	0	0	0	0	0	0	0.0989	0.861	1.0411	0.717	0	0.4756	0.618	0	0	0	0	0	0	0	0	0	0	0	0	1.378	1.6132	0.8101	0.3915		0.4211	0	1.012	1.2365	0	0	0.4637	0	0
	1.3261	180.07		0.5158	0	0.3625	0.0909	0	0.1573	0.2744	0	0	0.0741	0.0498	0.2273	0.0757	0	0.2616	0.3967	0.2022	0	0.579	0	0.2601	0.1287	0	0.2177	0.1805	0	0	0.0733	0.041	0.2459	0	0	0	0.3017	0	0.1014		0.5582	0.8788	0	0	0.6717	0.5572	0.6484	0.4991	0
	3.674	313.24		0.3841	0.3307	0.6246	0.5363	0.2263	0.4629	0.2224	0.4857	0.2146	0.3779	0.4913	0.3783	0.1669	0.3688	0.1773	0.3688	0.3509	0.2521	0	0.3781	0.6089	0.3641	0.2187	0.4593	0.236	0	0.2098	0.3503	0.3415	0.3041	0.1872	0.3909	0	0	0	0.2245		0.8795	0.5249	0.6638	0	0.5941	0	0.7111	0.4939	0.6118
	2.8514	396.226		0.5525	0.5454	0.1863	0.2112	0.1246	0.2274	0.1573	0.4632	0.1792	0.16	0.1583	0.3332	0.4613	0.1521	0.6704	0.2093	0.5768	0.4562	0.5005	0.3283	0.1079	0.2265	0.1658	0.2857	0.2875	0.3951	0.1404	0.1003	0.0951	0.3908	0.3829	0.1081	0.7591	0	0.6458	0.503		0.6174	0.5558	0.327	0.5867	0	0.5719	0.3918	0.5108	0
	1.4321	747.908		0	0	0	0.5744	0	0	0	0	0	0.0054	0	0.2726	0	0.2062	0	0.0574	0.2128	0.0504	0.1853	0	0	0.5713	0	0	0	0	0	0	0	0.2635	0	0.1789	0	0	0	0		2.6406	0	0	0	0	0.0114	2.4407	0	0
	1.3868	408.221		1.2922	1.0011	1.8563	0	1.8422	2.1335	2.7493	3.452	1.5906	0.3289	0.5623	0	3.2116	1.4122	1.1025	1.3566	1.2546	2.4252	1.3346	1.1992	1.7864	0	1.1551	1.7022	2.3851	4.246	1.5017	0.9531	0.5191	0	4.2867	0	1.0866	1.9889	0	1.9963		1.3751	0	0.6195	0	0	0.6434	1.306	0	0.8171
	1.4078	359.223		2.9418	1.1403	1.2833	0.5305	1.3002	0.6415	0	0	4.2961	3.3329	0	0.5285	1.8968	1.1049	0.8801	0	0.8504	0.7238	2.6862	1.4829	2.6405	0	0.9685	0.8477	0	0	3.2317	3.531	3.5463	0.4495	1.7271	1.9679	0	0.468	0.7865	0.8631		0	0	0	2.6305	0	0	0	2.2292	0
	4.79	346.226		0.9591	0.6717	0.2333	0.2869	0.2724	0.5026	0.1278	0	0.2186	0.1403	0.1905	0.1712	1.2725	0.4806	1.5716	0	0.6126	0.4956	1.1607	0.6497	0	0.3498	0.2465	0.4531	0	0	0	0.0955	0	0	0	0	0	0	0	0		0.1879	0.3428	0.5778	1.3393	0	0.1819	0	0.3888	0.5869
	4.5185	321.293		0.193	0	0.133	0.1589	0	0.2902	1.705	3.1683	1.1289	0	0	0	0.1109	0.2688	1.8396	1.3763	0.9383	1.8894	0	0	0.1087	0.1611	0	0	1.0878	2.2353	0.6372	0	0	0	0.0614	0.1759	1.241	0	0.3901	1.0667		0.1565	0	0.6711	0	1.7902	0	0.1835	0	0.6375
	1.8424	340.197		0.3795	0.447	0.1693	0.1233	0.0393	0	0.3392	0.5016	0.089	0	0.0632	0.5202	0.301	0.0512	0	0.1344	0.6255	0	0.3617	0	0.1014	0.2091	0	0	0	0	0.1776	0	0	0.483	0.2151	0.102	0.7925	0	0.7633	0.4217		0.4764	0.6249	0.295	0.656	0.5644	0	0	0	0.0808
	1.8929	430.263		0.1678	0.3313	0.136	0.1491	0.1316	0.1691	0.2803	0.127	0	0.1146	0.0649	0.2218	0	0.0375	0.1878	0	1.0619	0	0.2301	0.1142	0.3901	0.1237	0.1433	0.1488	0.0895	0.1133	0	0	0	0.2726	0.089	0	0.1793	0	0.8192	0		0.3468	0.3562	0	1.4415	0.2152	0.2368	0.3567	0.2184	0
	1.3901	336.303		0.1763	0.4095	0	0.0596	0	0.3464	0.1147	2.2248	0.0237	0	0	0.7406	0.1085	0.1229	0.1471	0	0.0484	0.1093	0.0965	0.9399	0.0419	0.2008	0	0.5016	0.2635	4.2374	0.0894	0.0214	0.0298	1.2717	0.2019	0.1761	0.1289	0	0.097	0.294		1.2922	0	0.5449	0.4503	0.1403	0.1592	2.2688	0.4655	0.6947
	1.8427	440.102		0.1984	0.2637	0	0	0	0.1554	0.0656	0.1563	0	0	0	0.3123	0.1038	0.0406	0.2779	0.4991	0.3386	0.149	0.1699	0.1603	0.0659	0.0584	0	0.0946	0.119	0.2742	0	0.0178	0.0063	0.2722	0.1009	0.0447	0.3866	0.4204	0.2748	0.1723		0.3385	0.5519	0.576	0.5579	0	0.5572	0.2972	0.3122	0.5556
	2.297	766.089		0.2865	0.033	1.0385	11.7736	0	0.2809	0.0328	0	0	0	0	6.1635	0.101	0.0761	0	0	0	0.1573	0.3498	0.0214	0.9747	22.4981	0	0.2045	0	0	0	0	0	5.6755	0.2775	0.0636	0	0.0189	0	0.0507		0	0.0394	2.5078	0.0164	0	0.0114	0.0135	0.1631	5.0654
	1.7235	594.35		0.4304	1.0263	1.7519	0.1784	0	0.3298	0.5733	1.9032	0.2931	0.3596	0.3899	0.445	0.3474	0	0.8294	1.6322	0.5719	0.2803	0.5441	0.6968	0	0	0	0.5647	0.5203	1.7315	0	0	0	0.4466	0.3519	0	0.8054	1.43	0.2177	0.4535		0.1723	0.6591	0.3365	0.5579	0.519	0.3298	0	0.5252	0.1403
	1.2705	248.028		0.2204	0.5187	0	0.1046	0.0272	0.2829	0	0	0.0648	0	0	0.332	0.143	0.0913	0.7604	0.6453	0.4675	0.4491	0.2412	0.3099	0	0	0	0.3218	0.1118	0	0	0.0285	0.0253	0.3001	0.1346	0.093	0.5592	0.5091	0	0.3244		0.1924	0.2497	0.8974	0.5415	0.3507	0.3411	0.3242	0	0.6004
	2.0123	409.163		0.5939	0.3691	0.6823	0.2207	0.166	0.4352	0.2622	0.3396	0.2593	0.1157	0.1118	0.3334	1.2518	0.2012	0.1981	0.3952	0.2697	0.5349	0.6737	0.4635	0.5249	0.1767	0.0955	0.3468	0.3092	0.3857	0.1211	0.1185	0.1119	0.3532	1.2224	0.2047	0.1957	0.4473	0	0.3642		0	1.4631	0.4488	0.5282	0	0.131	0.2183	1.308	0.3914
	1.3476	668.447		0.3156	0.1477	0	0.1582	0.0151	0.2784	0	0.0828	0	0	0	0.455	0.1739	0	0.7848	0.5124	0.4319	0	0.4503	0.4151	0	0.1622	0.0138	0.2493	0.2005	0	0.0533	0	0	0.4655	0.2738	0.0649	0.5684	0.5058	0	0.2598		0.4223	0.3417	0.641	0.1149	0.505	0.5458	0.5845	0.8376	0.8879
	2.8533	434.761		0	0	0.0895	0.2243	0.1629	0	0	0	0	0.1235	0	0.2676	0	0.3766	0	0	0.7094	0.4072	0	0	0.0359	0.3037	0.1098	0	0	0.1024	0	0.1211	0	0.3249	0.0673	0.3282	0	0.6153	0	0.3603		0.1863	0.7034	0.7212	0.9597	0	0	0.2222	0.4974	0
	1.587	362.216		4.1961	1.8329	13.1258	3.0551	3.47	4.8298	2.2429	1.5595	0	4.0635	4.3847	0	2.0198	0	1.4989	0.8466	5.4637	3.9031	4.7347	1.6565	12.8239	3.4794	2.5157	4.6951	1.8401	0	1.5937	4.2947	2.2138	0	1.9771	2.0539	0	0.5999	4.6334	2.8626		0.959	0.2415	0.4931	0.4972	0.3764	0	0.8774	0	0.6584
	1.6487	280.18		0.5821	0.665	0	0	0	0.4193	0	0	0	0	0.0339	0.6248	0.058	0	0	0	0.8599	0	0	0.6166	0	0	0	0.4361	0	0	0	0	0.0297	0	0.4876	0	1.4652	0.9704	1.1278	0.7829		0.6799	0.6639	0	0	0.6277	0.5951	0	0	0.6406
	1.5062	655.388		0.2474	0.3923	0	0	0.0593	0	0.1874	0.4336	0.1423	0	0	0.48	0.1187	0	0.515	0.6643	1.8823	0	0.1744	0.5051	0	0	0	0.269	0.1573	0.3486	0.122	0.0376	0.0112	0.2786	0	0.0217	0.5835	0.6789	2.1445	0.1964		0.3975	0.4863	0	0.8342	0.4348	0.4094	0.5771	0.511	0.5435
	2.6179	185.171		0.3095	0	0.1662	0	0.086	0.2528	0.2786	0.5001	0.1866	0.0755	0.1177	0.2379	0	0.1604	0.6985	0.6263	0.5643	0.3675	0.1884	0.2778	0.1258	0.139	0.1074	0.2934	0.2609	0.4846	0.189	0.1176	0.1042	0.2283	0.2775	0.1272	0.4188	0.4714	0.4239	0.4765		0.4472	0.2366	0.6731	0.4266	0.5564	0.216	0.4728	0.2813	0.6487
	1.5928	248.155		0.2097	0.3296	0	0	0	0.2126	0	0.1699	0	0	0	0.4106	0	0	0	0	0.3865	0	0.3453	0.4674	0	0	0	0	0.108	0	0	0	0	0.2986	0	0	0.4066	0.9811	0	0.2838		0.6016	0	0.7904	0.5821	0.5772	0	0.4256	0.4613	0.8839
	4.1424	330.304		0.3225	0.4175	0.1298	0	0.1623	0.3436	0.209	0	0.2211	0.092	0.0587	0.425	0.2724	0.1899	0.4758	0.6263	0	0.2953	0.4081	0.5019	0.0914	0.224	0.1408	0.2821	0.1786	0.1667	0.2232	0.1603	0.0437	0.3689	0.2719	0.2136	0.5603	0.6321	0.4526	0.3026		0.5837	0.4806	0.5929	0	0.6001	0.2938	0.4898	0.568	0.6058
	1.7696	186.153		0.2223	0.2637	0	0	0	0	0.7337	1.6051	0.3659	0	0	0.2052	0.1094	0.1167	1.4183	1.3898	1.1641	0.8832	0.1836	0.2671	0	0	0.0364	0.2272	0.7021	1.8389	0.3667	0	0	0.2371	0.1177	0.1272	1.7078	1.422	1.2822	0.8669		0.6335	0.1614	0.212	0.2954	0.9864	0.2615	0.4863	0.2413	0.2837
	2.1425	340.206		0.0252	0.0572	0.2062	0.3984	1.3127	0.0608	0.8623	0	0	0.1342	0.1964	0.5486	0.0267	0.0476	0	0.1215	0.1585	0.288	0.0456	0.0195	0.1426	0.5316	1.1331	0	0.7689	0	0	0.2448	0.1515	0.7117	0.05	0.0571	0.4483	0.0668	0.181	0.1795		0.0819	0.5248	0	0.9733	0.3579	0.6063	0.0485	0.6361	0
	1.9786	474.288		0	0	0.3667	0	0	0	0	0.3304	0	0	0	0	0	0.7099	0	0	1.1409	0	0	0	0	0.1212	0	0	0	0.4153	0	0	0	0.2426	0	0.7127	0	0	1.7287	0		0	0.4157	0.4003	1.2482	0.1481	0.3311	0	0.249	0
	1.3978	497.32		0	0.7354	0	0.0949	0	0.3435	0	0	0	0	0	0.5049	0.1736	0.0096	0.233	0.019	0	0	0.187	0.7278	0	0.1102	0	0	0	0	0	0.0411	0	0.5967	0	0	0.0694	0	0	0.0573		0.7334	0.267	0.298	0.5694	0.5937	0.0782	0.3756	0.0521	0.4202
	1.8037	801.467		1.2658	0.3619	0.443	1.8065	0	1.628	0.5536	0	0	0.2246	0.2551	0.4765	0.1256	0	0	0.0569	3.1629	0	1.5124	0.3528	0.4078	2.2641	0	1.5101	0.6063	0.1867	0	0	0.1536	0.3939	0.2416	0	0	0	0	0.1318		1.347	0	0.4006	0.2762	0.2665	0.2388	1.2598	0	0.6663
	3.1827	360.276		1.0502	0.7639	0.4284	0.3243	0.4042	0.4782	0	0	0	0.1254	0.174	0.7592	0.8346	0	0	0.8735	0	0.9098	0.791	0.5457	0.3157	0.4157	0	0.4999	0	0	0	0	0.1924	0.7111	0.7741	0.3518	0	0	0	0.45		0.1491	1.0104	0	0.5667	0	0.7975	0	0.4644	0
	2.4484	465.27		0.2467	0.1685	0.1823	0.0921	0.1306	0.289	0	0.3137	0.1584	0.1402	0.0801	0.2993	0.1724	0.0755	0.3295	0.3002	0.2802	0.2195	0.2441	0.1964	0.0872	0.104	0.181	0.2782	0.2025	0.2275	0.1076	0.1509	0.0787	0.2526	0.1766	0.0921	0.3814	0	0.1527	0.2348		0.1662	0.4912	0.5219	0.5444	0.3849	0.415	0.2534	0.3922	0
	1.6087	872.371		2.5709	1.361	3.4398	0.1577	2.6837	2.3641	2.5559	0	19.8585	4.0757	3.35	0.6386	4.8049	5.6338	4.4476	0.0569	3.1777	4.0403	2.3563	1.4046	3.3674	0	2.9772	2.1027	2.7228	0	15.0108	3.0393	2.3098	0.8196	3.3984	5.0443	8.0685	1.2647	3.1617	4.8667		0	0.2366	0.4097	0	0.1122	1.7629	0	0.4969	0.3507
	2.7747	304.147		0	0.0898	0.109	0.0931	0	0.1166	0.1071	0.1709	0.0539	0.0794	0.145	0.3268	0.2369	0.1613	0.2498	0.3713	0.3274	0.2876	0.1826	0.1419	0.0823	0.1333	0.1623	0.123	0.2798	0.3289	0.0917	0.1457	0.2226	0.3645	0.1389	0.1067	0.3544	0.3307	0.2957	0.2693		0.3328	0.5472	0.6189	0.5499	0.1984	0.2736	0.2297	0.6727	1.0288
	1.402	332.217		2.992	0	1.047	0.2536	2.7923	0	0.8474	0	8.7568	0	0	0	2.6176	0	0	0.2713	0	0.5014	3.6178	1.668	1.0861	0	2.6825	0.4808	0.9516	0.3857	6.1559	3.323	0.4151	0	2.9055	2.2711	0.4394	0	0	1.1124		2.4672	0	0.0524	0	0	0	0	0	0.1954
	1.2881	284.141		1.2279	0	0.2725	0.1701	0.1615	0	0.368	0.2526	0.0132	0.9531	0.353	0.0781	0.0337	0.0166	0.1798	0	0.0933	0.0397	1.2175	0.1003	0.3979	0.1956	0.1772	0.0671	0.2478	0.2115	0.0133	1.0392	0.5407	0.0956	0	0	0	0	0	0.0982		0.1482	1.1445	0.1282	0.5207	0	0.5757	0	1.0761	0.1642
	1.458	239.197		0.2585	0.2577	0.2624	0.2133	0.1062	0.2196	0.1922	0	0.1383	0.161	0.1534	0.6279	0.3948	0.0217	0	0.038	0.7564	0.466	0.283	0.2507	0.2108	0.3623	0.2135	0	0.562	0.2419	0.2688	0.1672	0.0741	0.4121	0	0	0.3779	0.8847	0.0323	0.2378		0.5828	0.3083	0.3759	0.3849	0.329	0.5335	0	0	0
	1.6523	300.218		0.7401	0.4067	0.2026	0.3079	0.0992	0.2321	0	0.1504	0.0952	0	0.1663	0.3018	0.4426	0.1826	0.671	0	0.4164	0.3331	0.7543	0.2571	0.2408	0.3253	0.1684	0.265	0	0.127	0	0	0	0.3732	0.4344	0.1748	0.6955	0	0.5473	0.4091		0	0.4603	0.4244	0.8901	0.2887	0.4476	0	0.445	0
	2.3378	288.186		0	0	0	0.0955	0.1415	0.4465	0.2599	0.5094	1.1862	0.1357	0.145	0.3393	0	0.2703	0	0.8485	0	0.3715	0.4202	0.6734	0	0	0.2075	0.4084	0	0	1.0745	0.1337	0.1218	0.4621	0.166	0.3438	0	0.3697	0	0.4759		0.5553	0.6992	0.7136	0	0.5393	0	0	0.3002	0.6853
	1.8429	408.251		0	0.4759	0.8769	0	0	0	0.3882	0.2877	0	0	0	0	0.2976	0.77	0	0	0	0	0	0.4894	0.952	0.1905	0	0.4144	0.3283	0	0	0	0	0	0.3791	0.7813	0	0	0	0.4546		0	0	0.3045	1.7855	0.4171	0	0.551	0	0
	3.0168	247.23		0.3416	0.3625	0	0.1998	0.1403	0.2771	0.1885	0.1642	0.1518	0	0	0.339	0.2524	0	0.5322	0.5419	0	0	0.3203	0	0.1318	0.212	0.0935	0.3123	0	0.1753	0.126	0.114	0.0694	0.2547	0.2537	0.1305	0.5155	0.6388	0.3733	0.3337		0.3787	0.4708	0.4957	0.6237	0.533	0	0	0.4339	0.4909
	3.7119	331.304		0.8631	0	0	0	0	0	0.5686	0.6644	0	0	0	0	0	0	0	1.5352	0	0	0.9844	0	0.4507	0	0.4263	0	0	0.9001	0	0	0.2384	0	0.6123	0	1.4147	0	1.5232	0.9439		0	0	0	1.2178	1.2802	0	0	0	0
	1.6974	336.195		0.986	1.5457	2.7337	0.2454	8.6233	0	0.9613	0.8	29.273	29.662	44.4586	0	0.719	6.6089	0	1.1773	1.2331	0.539	1.0259	1.4839	2.7892	0	8.4476	1.2065	0.4608	1.1055	30.1285	24.8177	42.8832	0.6104	2.6659	5.9957	1.2957	1.2755	1.1571	0.7775		0	0	0.757	1.2299	0.5086	0	1.0622	1.1387	1.0137
	1.9983	706.346		1.7246	0	1.8272	0.8748	0.248	0.2919	0.409	0.4072	0	0	0.1465	0.3111	0	0	0.486	0	0.1411	0	1.7537	0	1.5109	0.8941	0	0.23	0.3525	0.3343	0	0	0	0.3792	0	0	0.2603	0.0943	0	0.1133		2.3335	0	0.016	0.0492	0	0.091	2.4394	0	0.0526
	1.3502	334.477		0.5249	0.4394	0.1471	0.1942	0.1151	0.3025	0.1962	0.2065	0.1501	0	0.0206	0.339	0.3673	0.1357	0.4414	0.5124	0.4458	0.326	0.361	0.3935	0.1246	0.2111	0.0889	0.2745	0.2429	0.1998	0.1404	0	0.031	0.3337	0.3083	0.1663	0.4994	0.6034	0.4793	0.3143		0	0.6834	0.7692	0.1309	0.4068	0.4964	0.4343	0.7808	0.8892
	2.8017	268.156		0	0.258	0	0.0682	0.0277	0.4225	0	0	0	0	0	0	0	0	1.0242	0	0.3251	0	0	0.3056	0	0.098	0	0.3597	0	0	0	0	0	0	0	0	0.9079	0	0.2486	0.1326		0	2.4828	0	0	0	0	0.3107	2.2438	0.2949
	3.8209	258.284		0.3387	0.3186	0.0929	0.1591	0.2218	0.4294	0.229	0.2188	0.1644	0.1201	0.0523	0	0.3702	0.1421	0.4905	0.6442	0.5147	0.4867	0.423	0.4476	0.1438	0	0.1547	0.4448	0.1358	0	0	0.0891	0	0.281	0.3141	0.1418	0.4027	0.5039	0.291	0.4725		0.2885	0.644	0.4647	0.3239	0.7594	0	0	0.4969	0
	2.755	233.138		0.1354	0.2833	0.1267	0.0586	0.1074	0.3339	0.295	0.1734	0.1297	0.0834	0.0896	0.9993	0.1957	0.0981	0.297	0.3802	0.4564	0.2878	0.2414	0.3423	0.09	0.1589	0.0955	0.4452	0.2646	0.1839	0.1279	0.0887	0.1308	1.1819	0.1822	0.1231	0.4178	0.4441	0.2693	0.3602		0.5562	0.2492	0.5454	0.4801	0.3756	0.2729	0.4728	0.2964	0.7424
	1.6612	202.128		0.2865	0.2025	0.0783	0.0955	0.0815	0.3216	0.253	0.167	0.1202	0	0	0.3569	0.1515	0.1522	0.479	0.7834	0.3909	0.2813	0.386	0.3847	0.1318	0.0978	0.0806	0.265	0.1597	0.194	0.1375	0	0	0.3579	0.1514	0.0981	0.5147	0.2883	0.4725	0.3492		0.4488	0.4206	0.4549	0.519	0.4156	0.217	0.3377	0.3774	0.409
	2.4499	305.165		0.2306	0.2371	0.1568	0.0986	0.1188	0.2991	0.0492	0	0.1	0.0853	0.0629	0.2191	0.1833	0.0989	0.3706	1.8657	0.3388	0.155	0.4663	0.4466	0.1822	0.0744	0.1937	0.4673	0	0	0.1861	0.0784	0.0521	0.3029	0.1514	0.2708	0.4815	2.4503	0.3962	0.2221		0.2322	0.1218	1.3569	0.3657	0.1251	0.2716	0.5919	0	2.0934
	1.5032	497.238		0.8262	0.6158	0.6804	0.3989	0	0.6057	0.8749	0.4538	0.3187	0	0	0.5402	0.4112	0	0.6327	0.3226	1.0155	0.4222	0.9606	0.3183	0.4348	0.4144	0	0.3293	0.6859	0.6003	0	0	0	0.5046	0.3944	0	0.4842	0	0.659	0.3626		0.4679	0.4221	0.2202	0.691	0.3943	0.2729	0.3889	0.2555	0.3306
	1.5475	163.13		0.2425	0	0	0	0	0	0	0	0	0.0544	0	0	0	0	0	0	0	0	0	0	0	0	0	0	0	0	0	0	0	0.2459	0	0	0	0	0	0		0.2683	1.3915	0	0	0	0.7975	0	0.9666	0
	1.6281	479.255		0	1.0955	0	0	3.6888	0.5358	0	0	0	7.1441	9.3219	0.63	6.5175	11.1574	0	0	0	0.4744	0	1.3457	0.6954	0	3.6038	0	0	0	0	6.8168	9.438	0.5163	6.2728	10.8994	0	0	0	0.4818		1.0537	0	0.6591	0.7426	0	0	1.377	0.071	0
	2.774	509.355		0.2621	0.3468	0.0605	0.0879	0.3758	0.1213	0.3705	0.2678	0.0853	0.0903	0.0275	0	0.1221	0.3637	0.2963	0.1708	0.0796	0.1092	0.3698	0.2499	0.0852	0.1585	0.2933	0.1745	0.2966	0.2617	0.0885	0.0578	0	0.0706	0.2591	0.3389	0.1916	0.1289	0.0725	0		0.4702	0	0.6568	0.5979	0.6085	0.1213	0.4325	0.1703	0.423
	1.9101	290.201		0	0	0	0.2099	0	0	0	0	0	0	0	0.488	0	0	0	0	0	0	0.2988	0	0.1276	0	0	0	0	0	0	0	0	0	0	0	0	1.9786	0	0		0.7013	0.8324	0.9189	0	0	0	0.5047	0.8757	1.2602
	3.3302	201.191		0.4879	0.5237	0	0	0.1747	0.4962	0.3687	0	0	0.1898	0.098	0	0	0	1.1538	0.9422	0.532	0	0	0.4702	0	0.1308	0.1928	0	0	0.4098	0	0	0.1357	0	0.3448	0.2511	0.9277	1.0183	0.4041	0.4831		0.3934	0.833	0	0	0.6803	0.5458	0.4593	0	0.7013
	1.412	583.878		0	0.4396	0	0.0602	0	0.2204	0	0	0	0	0	0.1927	0.2038	0.0565	0.638	1.8737	0.4065	0.1271	0.4591	0.5555	0	0	0	0.1811	0	0	0	0	0	0.3313	0	0.0746	0.7202	1.8039	0	0.2496		0	0	1.5521	0	0.8978	0	0.5674	0	1.8384
	4.1977	482.325		0.6164	0.3735	0.2674	0.4483	0.1629	0.5337	0.3679	0	0.1995	0.118	0.0818	0.0803	0.5115	0.1608	0.2616	0	0.3224	0.3079	0.7286	0.2351	0.3714	0.618	0.1137	0.3466	0.1785	0	0.2047	0.097	0.06	0.0481	0.3192	0.1818	0.29	0.3017	0.3127	0.2838		0.1366	0.5676	0.6367	0.3938	0.43	0.2843	0.2026	0.795	0.6056
	3.7469	570.302		0	0.2966	0	0.211	0	0.1685	0.2212	0.9006	0.1761	0.0652	0	0.0178	0.2126	0.1413	0.3479	0.9679	0.1612	0.298	0.2171	0.3449	0.0881	0.1259	0.0659	0.1704	0.2384	1.0146	0.1833	0.0784	0.024	0.0527	0.3623	0.1189	0.29	1.0371	0.2263	0.223		1.8531	0	0.438	0	0.1576	0	1.6786	0.3369	0.4383
	2.1812	476.228		0.3333	0.2864	0	0.1233	0	0.2077	0	0.6889	0.1324	0	0	0	0.6771	0.2325	0.1564	0.5583	0.33	0.1837	0.3916	0.2725	0	0.1243	0.0797	0	0.2246	0	0.1644	0	0	0.0746	0.766	0	0	0.7204	0.2589	0.2639		0.6197	1.09	0.5074	0.2243	0	0	0.6302	0.9565	0.439
	3.7776	455.242		0.5062	0.3003	0.5287	0.1998	0.2081	0.2463	0.1816	0.3516	0.2821	0.1227	0.1032	0.0735	0.8665	0.1636	0.2378	0	0.1935	0.3329	0.4281	0.364	0.5029	0.2306	0.1895	0.2366	0.1324	0	0	0.1283	0.1276	0.1188	0.6801	0.1912	0	0.3017	0.1431	0.3007		0.2066	0.8834	0.6606	0.4543	0.0842	0.1483	0.3188	0.8376	0.3682
	2.8716	321.12		0.0331	0.5218	0	0	0	0	0.0328	0	0.1532	0.5667	0.5209	0	0	0	0	0.3475	0	0	0.0241	0.5022	0.0299	0	0	0	0	0	0	0.6089	0.5147	0	0	0	0	0.3083	0	0		0	0	0	1.5697	0	0.8672	0	0	0
	2.3061	380.231		0.5307	0	0	0.2887	0	0.7733	0	0	0	0	0.29	0.8289	0.4147	0	0	0	0.9569	0.7316	0	0.4928	0	0	0.396	0.8173	0	0.4922	0.3496	0.3149	0	0	0.7292	0.3798	0.6575	0	0	0.9248		0	1.0754	0.5066	0	0.8543	0	0.4968	0	0
	2.3116	487.197		0.3154	0.2423	0.1869	0.1357	0.1995	0.1386	0.089	0	0.1786	0.1096	0.0815	0	0.6347	0.1403	0.1962	0.038	0.1961	0	0.1397	0.2725	0.1703	0.1135	0.1906	0.0799	0.1539	0.2775	0.14	0.0798	0.0868	0.0527	0.4415	0.1	0	0.3394	0	0.1197		0.5716	1.2981	0.492	0	0.0701	0	0.4283	1.3282	0.4313
	1.9154	280.102		0.0666	0.3171	0.0391	0	0	0.2089	0.2959	0.2178	0	0.0161	0	0.1394	0.0757	0.0495	0.1183	0.3104	0.451	1.3769	0	0	0	0	0	0.1451	0.1516	0.1168	0	0	0	0	0	0	0	0.2794	0.1455	0.8516		0	0.4337	1.0748	0.082	0.5668	0.2741	0	0	0.3901
	4.4631	500.298		0	0.3516	0.151	0.1773	0	0.2247	0.3942	0	0.1356	0.0377	0.0392	0.0892	0.3123	0.2993	0.3433	0.1329	0	0.2582	0.4554	0	0.1855	0.1642	0.05	0.2839	0.242	0	0	0.0356	0	0.0439	0.3112	0.297	0.2578	0	0	0		0.1615	0.9217	0.3686	0.334	0.417	0.2274	0.2074	0.795	0.2455
	1.8203	208.089		0.2368	0.0769	0.1483	0.1341	0.0334	0.0655	0.0901	0	0.0495	0.0643	0.0327	0.138	0.0488	0.0633	0.1962	0.3692	0.129	0.0894	0.0362	0	0.0323	0.0309	0	0	0	0.0412	0	0	0	0	0	0	0	0	0	0		0.6995	0.1577	0.5368	0.5579	0.2779	0.1972	0	0.071	0.112
	1.8159	240.155		0.3279	0.3292	0.0951	0.1	0	0.2544	0.247	0.2549	0.1908	0.0652	0	0.3735	0.1897	0.0746	0.4739	0.5426	0.4237	0.3177	0.2075	0.2939	0.143	0.1125	0.0528	0.2377	0.1009	0.129	0.212	0.0422	0	0.308	0.1755	0.1174	0.4913	0.204	0.3002	0.3893		0.4078	0.3019	0.629	0.5147	0.3439	0.2296	0.4126	0.2875	0.6304
	1.6228	177.108		0.2126	0.2087	0.1286	0.0728	0	0.1404	0.0819	6.3587	0.0884	0	0.0719	0.1695	0	0.071	0.3433	0.4145	0.5159	0.1919	0.2292	0.2778	0	0.0596	0	0.1594	0.1278	5.272	0.0745	0	0	0.1581	0.1575	0.0832	0.2338	0	0.3556	0.1318		0.3105	0.3549	0.602	0.4594	0.4909	0.2021	0.3067	0.3356	0.4019
	1.3304	388.097		0.1102	0	0	0.0182	0	0.0458	0	0	0	0	0	0.0803	0	0	0	0.3796	0	0	0.1267	0	0.0299	0.036	0	0	0.0471	0	0	0	0	0.1669	0	0	0.0805	0.3197	0.2101	0		0.3364	0.4703	0	0.2262	0.8847	0.5014	0.3607	0.7916	0
	1.4467	379.202		0	0	0	0	0.7617	0	0	0	0	1.0688	0	0	0	0	0	0	0	0	0	0	0	0	0	0	0	0	0.9417	1.1588	1.6838	0	0	0	0	0	0	0		2.4158	0	0	0	0	0	2.4257	0	0
	2.0315	280.162		0	0.3007	0	0	0	0.1945	0	0.1662	0	0	0	1.7598	0	0	0.6496	0.8464	0	0	0	0	0	0.0837	0	0	0	0	0	0	0	1.7881	0	0	0	0	0	0		0	0.5272	0.7247	0.5672	0.5964	0	0	0	0
	1.6126	872.621		2.0462	1.2213	2.6913	0	2.2851	1.8287	2.1214	0.125	16.0054	3.4418	0	0.5992	3.7207	4.1859	2.8667	0.3416	2.7352	3.525	1.9194	1.0096	2.6007	0	2.338	2.0428	2.2656	0.1237	11.3414	0	2.1161	0.6697	2.82	4.0798	7.2716	1.1691	2.6193	3.6871		0	0.2497	0.2724	0	0.0421	1.8505	0.0675	0.3407	0.2279
	3.1829	331.252		0	0	3.5481	0	1.4512	2.6542	0	0	0	0	0	0	0	0	1.7794	0	0	1.3148	0	2.321	3.8623	1.7923	0	0	0	0	0	2.0746	1.7694	0	0	2.7081	0	0	0	0		0	0	0	0	0	2.4132	5.3898	0	0
	2.4133	209.121		0.2572	0.3955	0.129	0.1546	0.1132	0.2879	0.1475	32.8909	0.1533	0	0.1202	0.3015	0.2446	0.1306	0.4905	0	0.5282	0.437	0.3231	0.2966	0.1833	0.1327	0.0864	0.3437	0.1278	37.8153	0.1088	0.0962	0.1263	0.3074	0.1964	0.1569	0.5236	0.4526	0.4203	0.4156		0.4197	0.4178	0.7818	0.4759	0	0.307	0.4384	0.3407	0.632
	1.7291	254.213		0.2535	0.3057	0.1007	0.1163	0.0634	0	0.1616	50.4872	0.0766	0.0437	0	0.1924	0	0.066	0	0.2756	0	0	0.2141	0.1727	0.0898	0.1123	0.0409	0.1904	0	52.9865	0.124	0.0376	0	0.2143	0.1006	0.0652	0	0	0	0		0.4052	0.4469	0.6307	0.3455	0.2605	0.2912	0.2901	0.3877	0.6159
	4.1502	593.088		0.9109	0.0769	0.2796	0.0263	0.0362	0	0.0574	0.0208	0.0177	0.0686	0.0065	0	0.0505	0	0	0	0	0.1291	0	0.0827	0.1677	0	0	0	0	0	0	0	0	0	0.0589	0	0	0.0189	0	0		0	0.4469	1.487	0	0.4208	0.0227	0	0	1.1712
	2.0786	266.17		0.3982	0.3964	0.1025	0.1096	0.1072	0.258	0.1414	0.1763	0.1363	0	0.0604	0.2426	0.2054	0.103	0	0.5132	0.436	0.288	0.3881	0.3566	0.1233	0.131	0.0788	0.2185	0	0.2368	0.1503	0.0773	0.0418	0	0.3226	0.1343	0.4902	0.4149	0.4398	0.268		0.3144	0.3417	0.6352	0.3014	0.4159	0.3669	0.3091	0.5023	0.5204
	3.2106	316.183		0.3944	0.316	0.1744	0.1268	0.1582	0.342	0	0	0.1333	0.1081	0.1157	0.3907	0.3804	0	0	0	0.4412	0.3262	0.2693	0.3391	0.1683	0.232	0.1623	0.392	0	0.3756	0	0	0	0	0.3143	0	0.5999	0	0	0.3273		0	0.491	0.4463	0.5502	0.4851	0.4022	0	0.4126	0.3507
	1.6827	534.35		0	0.3817	0	1.0442	0	0.3741	0.1434	0.534	0	0	0	0.4356	0	0	0	0.5884	0.6964	0	0.3691	0.1175	0	1.2129	0	0.6142	0.1776	0.4109	0.1893	0.0491	0	0.5814	0	0.0493	0.1439	0.4526	0.4971	0.1649		0.2814	0.3811	0.5756	0.7779	0	0.3525	0.3757	0.3478	0.6305
	3.3648	277.151		0.2665	0.4934	0.499	0.3476	0.1252	0.4413	0.2285	0	0.112	0.1225	0.1635	0.2037	0.1934	0.5459	0.3051	0	0.2211	0.2579	0.217	0.5653	0.5416	0.3311	0	0.3081	0.1746	0	0	0.1567	0.1162	0.1755	0.1837	0.4667	0	0	0.2101	0		1.0762	0.37	0	0.3118	0.2227	0.3861	1.015	0.4504	0.263
	1.9368	308.154		0	0.2127	0.0714	0.0892	0	0.2234	0.0969	0.4999	0	0	0	0.2846	0.2105	0	0.5001	0.3203	0.5788	0.2891	0	0.2333	0	0	0	0.2883	0.1394	0	0.0562	0.0201	0.0193	0.2849	0.2099	0	0.5379	0.2157	0.5341	0.3083		0	0.5624	0.5318	0.4433	0.4758	0.3529	0.3453	0.5264	0.4442
	2.7626	945.539		0	0	0.0224	0	0	0.0094	0	0	0	0	0	0	0	0	0	0	0	0	0.0241	0	0	0	0	0	0	0	0.0281	0	0	0	0	0	0	0	0	0		2.3645	0	0	0	0	0	2.0296	0	0
	1.3524	334.727		0.3633	0.2529	0.0986	0.1998	0.0539	0.239	0.2224	0.1596	0	0	0	0.339	0.2968	0	0.3597	0.3226	0.4595	0.1751	0.3215	0.4219	0.1409	0.2432	0.0731	0.2633	0.1877	0	0	0	0	0.3074	0.3201	0	0.4027	0.3583	0.3879	0.2468		0.4131	0.4731	0.4808	0.2297	0.3366	0.4309	0.3459	0.5573	0.5786
	1.3991	277.972		0	0.212	0	0	0	0	0	0	0	0	0	0.2837	0	0	0.3121	0.6018	0.5174	0	0.2804	0	0	0	0	0.0625	0	0	0	0	0	0.0744	0	0	0.2177	0.6987	0.3969	0.0895		0	0.5224	0.3846	0.6974	0.7572	0	0.2463	0.4957	0.6682
	3.5477	346.314		0	4.3453	0	0.6427	0	0.9797	0.3049	0	0	0	0	1.9037	0	1.8493	0	0	0	0	0	4.708	0	0	0	1.0296	0	0	0	0	0.2486	1.8902	0	0	0	0	0	0		0	0	0.2623	2.0991	0	0	0	0	0
	2.0741	191.133		0	0.2911	0.1174	0.0589	0.0634	0.2332	0.1311	0.1885	0.0766	0.0363	0.0572	0.2498	0.1717	0	0	0.5504	0.2741	0.2672	0.2613	0.2399	0	0	0	0.3786	0.1837	0.2783	0.074	0.0606	0.0758	0.2635	0.1093	0.1312	0	0.5091	0.4041	0.3041		0.3851	0.2854	0.4573	0.5251	0.3787	0.3298	0.4863	0.2981	0.5961
	1.5356	397.234		0	0	0	0	0	0	0.3822	0.6061	0	0	0.1807	0	0	0	1.1709	0.2797	1.5246	0	0	0	0	0	0	0	0.5682	0.8746	0	0	0.2325	0	0.1421	0	2.2481	1.1005	1.8136	0		0.3152	0	0	0	2.0364	0	0	0.0284	0
	4.1434	591.092		0.8292	0.1504	0.3387	0	0	0	0.0656	0	0.0118	0.0926	0.0065	0.0089	0.0841	0.0254	0	0.038	0.5965	0.0945	0.688	0.1287	0.1917	0	0	0	0	0	0.0458	0.0356	0.0095	0	0.1093	0	0	0	0	0.1115		0.0124	0.3955	1.6149	0	0.2665	0.0569	0.0135	0.3691	1.1149
	1.6437	727.364		0.9738	0	0.1576	0	0	0.4944	0	0	0	0.3477	0	0	0	0.486	0.1259	0	0.492	0	0.9055	0	0	0	0	0.5111	0	0.0278	0.1932	0	0.1661	0.1491	0	0.417	0.0692	0	0.5664	0.052		2.2535	0.0263	0.0321	0.0328	0	0	2.4361	0	0
	4.3688	314.273		0	0	0	0	0	0	1.8425	4.2544	1.2922	0	0.0728	0	0	0	2.9569	2.2205	1.3127	2.2836	0	0	0	0	0	0	1.6915	3.626	1.0852	0	0.0743	0	0	0	2.2947	0	1.1456	2.0041		0	0	0	0	2.3439	0	0	0	0
	1.4026	565.311		0	0.8481	3.841	0	0.259	0.4706	0	0	33.0255	3.0819	1.8076	0	0.5903	2.5808	0	1.2379	0.8288	1.4499	0.7735	0.7394	4.5244	0	1.7793	0	0	0	33.5154	2.3433	1.719	0	0.3051	2.431	0.5029	1.646	0.8674	1.1988		1.4559	0	0.7677	0	0.1122	0	1.4923	0	0.8174
	2.2272	371.184		0.7031	0.4061	0.7343	0.1844	0.1912	0.3611	0.2106	0.3747	0.1904	0.1352	0.1876	0.1834	1.4589	0.2501	0.3848	0.423	0.2897	0.5887	0.4891	0.246	0.6859	0.2276	0.2302	0.3174	0.217	0.4881	0.2085	0.1095	0.1835	0.1832	1.4784	0.1957	0.2422	0	0	0.4688		0	1.2024	0.61	0.5234	0	0	0.2793	1.0065	0.6957
	1.3254	335.047		0.2535	0	0	0	0	0.0715	0.133	0	0	0	0	0.1249	0	0	0	0	0.2096	0	0	0	0	0	0	0.0946	0.0719	0	0	0	0	0.2459	0	0	0.1611	0.6223	0.2425	0		0.2397	0.5389	0	0	0.8984	0.6581	0.3096	0.6454	0
	1.6931	293.226		0	0.189	0	0.0773	0.0498	0.1966	0.1178	0	0	0	0	0	0	0.2283	0	0	0.0806	0	0	0.0882	0	0.0803	0	0.315	0.1105	0.0228	0	0	0	0	0.0393	0.2523	0	0	0.1107	0		0.6956	0	0.0801	0.2775	0.9838	0.2956	0.6742	0.0284	0.1503
	1.8663	248.028		0.3196	0.6725	0.5007	0.3293	0.3325	0.8982	0.1083	0.2709	0	0.1544	0.1418	0.1963	0.0841	0	0.3632	0.3302	1.2459	0.139	0.4342	0.5259	0.4822	0.3821	0.3516	0.9248	0	0.178	0.0401	0.1184	0.1831	0.1612	0.0809	0.0343	0.3866	0	0.5981	0.1745		0.3354	1.0157	0.3858	0.3446	0	0.2502	0.3107	0.9256	0.4383
	1.6156	683.3		2.2487	0.9748	1.8015	2.1754	3.2033	2.5522	4.1612	0	7.6425	7.7125	8.4708	0.6535	0.6279	3.0823	2.5815	0.2088	3.6942	4.5033	1.9553	1.1169	0.3825	2.0437	0	2.522	4.0518	0.306	1.2839	7.6951	8.7724	0.6946	0.621	0.96	4.4512	0.7822	4.0215	5.0064		0.054	0.276	0.1978	0	0.0561	1.7407	0.1081	0.1703	0.314
	2.2176	621.392		0.3013	0.5699	0.6729	2.9489	0.1831	0.7627	0.4818	0.7208	0.1629	0.6054	0.7395	1.2563	0.4506	0.6306	0.4414	0.5124	2.1603	0.5284	0.5052	0.7931	1.4846	7.66	0.2102	1.0752	0.5848	0.6289	0.2398	0.837	1.0497	2.2481	0.5915	0.5669	0.4027	0.4598	2.1043	0.6268		0.2131	0.548	0	0.8183	0.2665	0.4731	0.6804	0.3944	0.4944
	3.5698	330.268		0	0	0	0	0	0	1.5927	3.4555	1.5519	0	0	0	0	0	2.2598	2.7805	0	0	0	0	0	0	0	0	1.7585	3.6027	1.441	0	0	0	0	0	2.9279	2.9006	1.8854	1.83		0	0	0	0	2.3182	0	0	0	0
	3.4417	348.33		0	2.4177	0	1.3493	0	0	0	0	0	1.0364	0.7248	3.221	0	2.4797	0	0	0	0	0	2.6119	0.863	1.1993	0.2205	0	0	0	0	0.7155	0.2969	3.3765	0	2.3389	0	0	0	0.9141		0	0	0.2404	2.0708	0	0	0	1.0367	0
	3.1824	295.233		0	0	0.5664	0.2794	0.1783	0.3651	0.3231	0.4962	0.3108	0.2221	0.3098	0.2024	0	0.4336	0	0	0	0.2785	0	0.399	0.5401	0.277	0	0.3895	0.3021	0.3749	0	0.3316	0.2413	0	0	0.3821	0	0	0	0		0.8603	0.4789	0.5525	0	0	0.4182	0.7948	0.5824	0.6333
	1.3594	412.767		0	0.2475	0	0.1667	0	0	0	0.1295	0	0	0	0.1517	0	0	0	0.5314	0.2661	0	0.2659	0	0.0473	0.1851	0	0.0493	0.1415	0	0	0	0	0.1844	0	0	0.5185	0.3017	0.156	0		0.33	0.7491	0.4327	0.4266	0.0982	0.2729	0.2026	0.6934	0.9585
	1.9967	706.01		1.5831	0.0879	1.5555	0.8245	0	0.2383	0.3196	0.4167	0.801	0	0	0.2855	0.0841	0	0.2943	0.0569	0.1451	0.0935	1.3711	0	1.5481	0.8894	0.0396	0.1448	0.2955	0.3402	0.6295	0	0	0.3337	0	0	0.2255	0	0.194	0		2.2025	0	0.016	0.082	0	0	2.095	0.0142	0
	2.0311	655.354		2.3518	0.3626	0	15.2921	0	3.1796	0.2489	0.0801	3.0328	0	0	1.9644	0.3701	4.013	0	1.9094	0.6677	0.4894	0	0	0	0	0.5057	3.0212	0	0	0	0.6294	0.5078	1.6726	0.2438	0.1745	0.168	1.2921	0.8431	0.6675		0	0.1051	0.1122	1.4959	0.0842	0.5003	0	0.1136	0
	1.6126	264.126		0.3025	0.3217	0.0481	0.1044	0	1.6911	0.4708	0.8206	0	0	0	0.5453	0.1493	0.3735	1.676	0.2266	0.7938	1.0095	0.1559	0.4462	0.017	0	0	1.1071	0.4952	0.9894	0	0.0159	0	0.5594	0.0501	0.3029	1.5019	0.378	0.4759	0.8645		0.381	0.101	0.4407	0.8175	0.3376	0.2173	0.4153	0.0463	0.437
	1.6605	675.367		0.194	0	0	0.1107	0	0	0	0	2.0862	2.4856	0	0	0	0	0.1691	0	0.1378	0.2023	0	0	0.3758	0.1374	0.8217	0	0	0	2.025	0	3.0872	0	0	0	0	0	0	0		2.2636	0	0	0	0.0281	0	0	0	0
	1.2603	158.134		0.2755	0.2069	0.0559	0.0682	0.0451	0.1299	0.1065	0	0.0707	0	0	0.237	0.2009	0.0863	0.3924	0.4175	0.3205	0.2284	0.3015	0.2458	0.0621	0.0721	0.0728	0.2177	0.1116	0	0.0738	0.0321	0	0.1932	0.1846	0.0881	0.2743	0	0.3549	0.2831		0.4468	0.3943	0.4167	0.3934	0.3787	0.2615	0.4049	0.3711	0.6137
	2.7197	443.295		0.9044	0	0	0	0	0	0.0293	0	0	0	0	0	0	0.0099	0	0	0	0	0.7101	0	0	0	0.0106	0	0	0	0.035	0	0	0	0.0381	0	0	0	0	0		2.2898	0	0	0	0	0	0	0	0
	4.2686	452.28		0.7408	0.3841	0.2153	0.2512	0.185	0.1966	0.2131	0.1034	0.2476	0.1107	0.0883	0.051	0.4039	0	0.1776	0	0	0	0.3893	0.2137	0.1677	0.1849	0	0	0.1517	0	0.1601	0.0891	0.0537	0	0.221	0.0794	0	0	0.1131	0		0	0.8083	0.4967	0.2356	0.4322	0.3163	0	0.7098	0.2279
	1.6553	749.397		0	0.162	0	0.0722	0.9494	0.1377	0.333	0	0.4421	0	0	0	0.2736	0	0.1847	0.6643	0	0	0	0	0.2859	0	0.8263	0	0.4312	0.3239	0.4993	0.216	0	0.1216	0.3727	0	0	0.5657	0	0.3211		0.6335	0.736	0.248	0.1773	0.3366	0.1504	0.5137	0.511	0.3331
	3.468	235.186		0	0.8472	0.4494	0.59	0.8508	0	0	0	0.6998	0	0.2643	0.5525	0.456	0	0	0.8213	0	0.8299	0.8131	0	0	0	0.8549	2.0013	0	1.778	0	0.5583	0	0	0	0.4431	0.7611	0.9512	0	1.4482		0	0	0	0	2.2804	0	0	0	0
	1.9453	312.172		0.1172	0.3849	0.109	0.1952	0	0.2196	0.2903	0	0	0.0435	0.0343	0.3086	0.0703	0.3194	0	0	0	0.1131	0.0133	0.2947	0.1414	0.2152	0.0384	0.1769	0.2198	0	0.0208	0.0212	0.0211	0.2732	0.1051	0.3687	0	0	0.1036	0.2214		0.6202	0	0.1039	0.9015	0.5943	0.0591	0.7302	0	0.237
	1.5061	693.449		0	0.0851	0	0.0641	0	0.0662	0	0.2169	0	0	0	0.1851	0.0772	0	0.1635	0	0.2629	0.0298	0.1908	0.1813	0	0	0	0.1199	0.1422	0.1134	0	0	0.1695	0.1408	0	0.0351	0.2239	0.1697	0.2112	0		0.1491	0.2271	0.1684	1.2346	0.3507	0.1478	0	0.0426	0.1929
	4.5106	300.33		0	0.6701	0.2125	8.3629	0.3729	1.7595	0.2477	0	0.0243	0.3648	0.1872	4.9459	0	2.3369	3.4018	0	0.5134	3.4201	0	0.545	0.1765	7.1132	0.2821	1.6619	0.1597	0	0	0.3984	0.1073	4.9928	0.5566	2.0734	3.2234	0	0.4203	2.8751		0	0.5257	0.2944	1.0338	0	0.4236	0	0.6489	0.263
	2.1709	306.197		0	0	0	0	0	0.7423	0	0	0.1698	0.144	0.1994	0	0	0	0	0	0	0	0.6288	0.7724	0	0	0.2279	0.9276	0.5484	0	0	0	0.1847	0.765	0.5697	0.4047	1.3301	0.9985	1.31	0		0.769	0	0	0	0.7099	0.7967	0.9385	0	1.024
	3.9981	314.273		0	0	0	0	0	0	0	4.6801	1.4841	0	0	0	0	0	1.6107	0.9496	0.7057	2.5074	0	0	0	0	0	0	0	2.026	0	0	0	0	0	0	2.9174	0	0	2.5966		0	0	0	0	2.2718	0	0	0	0
	2.7561	304.182		0	0.6027	0.1735	0	0.2443	0	0	0	0	0.1335	0	0	0	0	0.604	0	0.7249	0	0	0.5033	0.1932	0	0	0	0	0.2942	0	0.1368	0.1508	0.2616	0.2862	0	0	0	0	0		0.379	0.5814	0	0.7711	0	0.5384	0	0.6384	0.6787
	1.373	621.361		0.4154	1.3131	3.3222	0	3.374	0.5474	0.4823	0.3656	14.2327	5.2062	8.1568	0.3511	1.9008	5.7351	0.6451	0	0	2.7652	0	1.7929	3.8035	0.5199	2.7509	0.8005	0.6371	0.4888	15.8882	5.8369	8.3977	0.3438	1.8484	6.3968	0.8356	0	0	2.4029		0.5341	1.0291	0	0	0.7013	0	0.6562	1.3364	0
	2.4276	332.246		1.5144	0.5735	0.7331	0.4003	0.3934	0.4941	0	0.2475	0.2668	0.3195	0.3668	0.787	0	0.3934	0.3223	1.2239	0.4277	0.8267	0	0.5414	1.014	0.4756	0	0.7873	0	0.1368	0	0.3271	0.3456	0.903	0.6603	0.4578	0	1.019	0	0.6749		0	1.0904	0	0	0	1.1706	0	1.177	0
	2.8829	320.299		0	1.4467	1.728	0.9585	0	0.8725	0.3114	0	0	0.9559	0.8246	3.6315	0	1.5352	0	0	0	0	0	1.4396	1.792	1.4039	0	0	0	0	0	0	1.059	2.4339	0.6082	1.5754	0	0	0	0		0	2.2585	0	0	0	0	0	2.0724	0
	1.307	141.095		0.1874	0.2255	0	0.0682	0	0.1278	0.1529	0.2195	0.0707	0	0.0294	0.1958	0.2379	0	0.2779	0.4745	0.345	0.2284	0.1809	0	0.0839	0.0978	0	0.1614	0.2283	0.2523	0	0	0	0.1756	0	0.0685	0.4511	0.6134	0.4526	0.2372		0.3602	0.4949	0.4808	0.222	0.3931	0.2996	0.4635	0.2555	0.395
	2.2699	647.34		0.3246	0.6329	0	0.2187	0	0.3041	0.4339	0.1555	0.2579	0.1121	0	0.223	0.4341	0	0	0.2847	0.3869	0.2377	0.3803	0.5636	0.2126	0.2629	0	0.3054	0.3923	0.1946	0.1699	0.1901	0.2173	0.1888	0.4463	0	0.3992	0.1644	0.3714	0.2509		0.1987	0.8017	0.6122	0.4759	0	0.1592	0.1165	0.7666	0.6871
	3.7781	477.224		0.4163	0.3296	0.5554	0.2162	0.1686	0.1601	0.1413	0.2999	0.1647	0.1458	0.171	0.0981	0.6287	0.1639	0.3433	0.3037	0.2096	0.3278	0.3136	0.2244	0.4533	0.1914	0.1821	0.2366	0	0	0.1179	0.1064	0.1615	0.202	0.2639	0.1758	0.3222	0	0.1616	0.2923		0.4347	1.0633	0.4702	0.2768	0	0	0.2837	0.5898	0
	3.8828	352.253		0.3089	0	0.1378	0.2276	0	0	0.2666	0	0	0.1213	0.1211	0.4315	0.2911	0	0.7882	0.5635	0.4043	0.2677	0	0.2702	0	0.2143	0	0.3119	0.2868	0	0	0.107	0.1168	0.2087	0.1837	0.1235	0.516	0.4483	0	0.3672		0.4661	0.291	0.6371	0	0.4337	0.4094	0.4355	0	0
	1.3256	275.017		0.322	0.0549	0.0503	0.071	0.0136	0.1685	0.1803	0.0417	0	0	0	0.3301	0.0537	0.0457	0.2943	0.5884	0.4192	0.1015	0.4335	0.1069	0.0966	0.0749	0	0.1041	0.1038	0.0811	0	0	0.0095	0.2635	0.0537	0.0521	0.2829	0.6034	0.194	0.0304		0.1922	0.4994	0.0997	0	0.8238	0.614	0.2297	0.3967	0.0877
	2.7535	390.224		0	0.1589	0.2775	0.162	0.2802	0.3316	0.3233	0.4498	0.0903	0.2083	0.1955	0.5143	0.659	0.3289	0	0	0	0	0.6326	0.1933	0	0.2556	0.274	0.2499	0.5412	0.4638	0.1256	0.244	0.174	0.4944	0.7239	0.3728	0	0.372	0.2334	0		0	0.4767	1.0033	0	0.3477	0.3965	0	0.4029	1.1008
	1.9209	274.171		0	0	0	0	0	0	0.259	0	0	0.0782	0	0	0.3924	0	0.5062	0	0	0.3511	0.5018	0	0	0	0	0	0	0.1822	0	0	0	0	0.2771	0	0	0	0	0		0.5009	0	1.0495	0.6737	0	0	1.1792	0.6493	1.0443
	1.7867	360.174		0	0.1642	0.1407	0.3033	0.0585	0	0.1675	0	0.1592	0.0473	0	0.3185	0	0	0	0.1691	0.4684	0.193	0	0.1838	0	0.2543	0.1321	0	0.1722	0	0	0.1924	0	0.2878	0	0	0	0	0.5549	0		0.1067	0.1756	0.1936	0.7415	0.3853	0.6154	0.044	0.3275	0
	1.3126	296.074		0.1102	0.2746	0	0	0	0.2902	0	0	0	0	0	0.2052	0.1094	0.0406	0	0.6592	0.4131	0.1887	0	0.2778	0	0.0669	0	0.2082	0	0	0	0	0	0.2547	0	0.0391	0.435	0.9011	0	0.2027		0.1825	0.2497	0.6084	0.4266	0.4343	0.3133	0.1891	0.2968	0.676
	1.5551	465.324		0	0.1836	0	0.1123	0	0.1015	0.6294	0.6036	0	0	0	0.3064	0.2025	0	0.1103	0.1329	0.1495	0	0	0.2029	0	0	0	0.1104	0.624	0.7644	0.0153	0	0	0.2859	0.2432	0	0.2819	0.1509	0.1679	0.1859		0.2853	0.552	0.2394	0	0.6452	0.489	0.3999	0.9028	0.2279
	1.5338	415.294		2.788	0	0	0	0	0	0	0.524	0.3731	0	0	0	0.3327	0	0	0.6022	0.3833	0	2.4198	0	0	0	0	0	0	0	0.542	0	0	0	0	0	0.1772	1.0484	0.5469	0.1185		1.7838	0.1006	0	0	0.2535	0.0682	2.0253	0.071	0.0351
	4.3356	244.233		0	0	0.0962	0.2059	0.086	0.4775	0.1404	0.3855	0.2063	0.0602	0	0.2498	0.2272	0.137	0.2125	0.3667	0.2902	0.2618	0.2533	0.2137	0.1332	0.2176	0.1046	0.5141	0	0	0.1037	0.0646	0.0658	0.1844	0.2367	0.1566	0.3757	0.3017	0.3556	0.3244		0.6086	0.3873	0.7096	0.5	0	0	0.3918	0.3265	0.7539
	2.7713	416.349		0.1653	0.4065	0.0895	0.0546	0.0985	0.1403	0.2098	0	0.0766	0.0639	0.0818	0.1695	0.1006	0.1548	0.2452	0.2127	0.4364	0.0894	0.2109	0.4035	0.0539	0.0772	0.0974	0.1839	0.3677	0.2263	0	0.0768	0	0.1493	0.1252	0.182	0.3222	0.3394	0.3071	0.1315		0.2484	0.3286	0.5288	0.4759	0.5611	0.0569	0.1891	0.2649	0.5136
	1.8917	304.024		0.2094	0.3515	0.0795	0.1016	0.0226	0.206	0.2015	0.3021	0.0927	0.0412	0.0458	0.2473	0.2607	0.0609	0.3979	0.5124	0.4675	0.2369	0.3433	0.2351	0.0671	0.104	0.0409	0.2082	0.1358	0	0.0893	0.0321	0.0267	0.2196	0.1177	0.0538	0.2739	0.5469	0.387	0.244		0.2112	0.2901	0.3058	0.4335	0.3647	0.5904	0.1081	0.46	0.5611
	2.1368	334.19		0	0	0	0	0	0	0	0	0	0	0	0	0	0	0	3.9444	0	0	0	0	0.2913	0	0	0	0	0	0	0.1358	0.1387	0	0.4358	0.3867	0	4.5929	0.6064	0		0	0	2.1953	0	0	0	0	0	3.1698
	1.739	397.264		0	0	1.3798	5.2489	0	0	0.38	0.0362	0	0	0	0.0289	0	0	0	0	0.0908	1.0123	0	0	1.4098	6.1926	0	0	0.2713	0	0	0	0	0	0	0	0	0	0.0407	0.8541		0.0263	0	0	0.1479	1.9949	0.0255	0	0.0251	0
	1.9354	244.159		0.364	0.4208	0	0.1087	0	0	0	0	0	0	0	0	0.2211	0	0	0.6578	0	0.3398	0.2834	0.3654	0	0	0.0837	0.2425	0	0	0	0	0	0.2337	0	0.1296	0.5949	0.68	0.7366	0		0	0.6059	0.7214	0.4954	0	0.3659	0.6133	0	0.5686
	3.2547	305.174		1.0504	0.4826	0.1839	0	0.1172	0	0	0.1904	0.1251	0.3796	0.4529	0.6558	0.4005	0.3251	0.1471	0	0	0	1.1018	0.3948	0.2269	0.1859	0.1019	0	0	0	0.2017	0.4022	0.4974	0.8548	0.3371	0	0	0	0	0		0	1.1207	0.3134	0	0.4068	0.3433	0.3648	0.9061	0.5013
	4.2003	270.213		0	0.2307	0.1063	0.0762	0.1041	0.2247	0	0.2725	0.136	0.076	0.1146	0.223	0.2272	0.1031	0	0.5882	0.2579	0.2516	0.2051	0.2013	0.0958	0.1038	0.0728	0	0.1597	0.1685	0	0.114	0.0694	0.2283	0.2174	0.1022	0.2491	0.3161	0.3233	0.1574		0.3105	0.2891	0.3961	0.522	0.3647	0.2956	0.2956	0.2663	0.526
	2.2736	430.332		0.1919	0	0.0379	0.0639	0	0.4072	0.2068	0.113	0.0707	0	0.0131	0.0268	0.3208	0.2152	0.2779	0	0.4386	0.2077	0.1958	0	0.0381	0.0802	0	0.5337	0.1757	0.1322	0.1407	0	0	0	0.4278	0.2986	0.3141	0.4515	0.4905	0.2436		0.362	0.1709	0.3317	0.3774	0.626	0.3082	0.3723	0.1529	0.4186
	2.0469	525.382		0	0.0176	0	0.0095	0	0	0.0164	0.0156	0	0	0	0	0	0.0053	0	0	0	0	0	0	0	0	0	0	0	0	0	0	0	0	0	0	0	0	0	0		2.1756	0	0	0	0	0	1.7515	0	0
	3.8862	514.359		0.1254	0	0	0.0262	0.0362	0	0.1557	0.6389	0	0.0172	0	0.0446	0.1883	0.0304	0.0817	0.6073	0	0	0.1447	0	0	0	0	0	0	0.466	0.0458	0.0321	0	0.0775	0.1151	0.0339	0	0.7672	0	0		0.0621	0.1051	1.2385	0	0.6689	0.0978	0	0	1.276
	1.6294	910.593		0.6121	0.5714	0.1825	0.2939	0	0.5567	0.4222	0.4215	0.1903	0.0334	0	0.6075	0.4214	0.1784	0.5068	0.3606	0.4675	0.4505	0.7331	0.5101	0	0.3213	0	0.5424	0.534	0.3986	0.2712	0.0535	0	0.6877	0.5267	0.2093	0.5464	0.3771	0.6538	0.4913		0.3728	0.3286	0.5128	0.1969	0.3787	0.3793	0	0.4827	0.5786
	1.3973	468.775		0.4494	0	0	0	0	0	0	0	0	0	0	0	0.0825	0.3674	0.12	0	0.1931	0	0.5698	0	0	0	0	0.2478	0	0	0	0	0	0	0.1009	0.3013	0	0.2042	0.3065	0		2.0213	0	0	0.0656	0.0561	0.0227	1.8347	0.071	0
	3.1553	247.23		0.3852	0	0.1597	0	0	0.2072	0.295	0	0.2159	0.1744	0	0	0.26	0	0.6867	0.7212	0	0.3544	0.6262	0	0.1617	0	0.1501	0.3029	0.1943	0.2578	0.1827	0	0.1168	0	0.2496	0.2005	0.4696	0.5625	0.4441	0.3131		0.4262	0	0.6395	0.6224	0.4769	0	0	0.511	0.6759
	1.9526	350.184		0	0	0	0	0	0	0.1594	0	0.0793	0	0	0.3294	0	0	0.4805	0	0.5013	0	0	0.3003	0	0	0.0362	0	0	0	0.0738	0	0	0	0	0.0638	0.423	0.4489	0	0		0.3061	0.4043	0.539	0.5477	0.366	0	0	0.6396	0.7353
	1.3863	270.194		0.3769	0.7238	0.1828	0.4854	0.1059	0.3539	0	0.4175	0.5945	0	0	0.3175	0	0.2369	0.0962	0.2816	0.5179	0.3496	0	0.5078	0.1223	0.5093	0	0	0.3169	0.5569	0	0.1039	0.0988	0.2791	0	0.3045	0	0	0	0		0.553	0	0	0.9001	0.7097	0	0	0	0
	3.3246	240.201		0	0	0.1368	0.3232	0.269	0	0	1.7755	0	0.1167	0	0	0.3913	0.2734	1.5748	0	0	0	0.4303	0.4866	0.2216	0.3089	0.2229	0.3313	0.9855	1.5109	0	0.113	0.0979	0.3428	0.2944	0.1659	1.4232	1.745	0	0		0.5526	0	0.4648	0	1.1427	0	0	0	0.6838
	1.1956	287.038		0.2425	0.3103	0	0.0864	0.0272	0.2622	0.1311	0.1563	0.0648	0.024	0.0098	0.3033	0.2019	0.1156	0.4087	0.4935	0.307	0.3233	0.212	0.2187	0.0359	0.0986	0.0285	0.2071	0.1597	0	0.0458	0.0214	0.0158	0.2547	0.1598	0.1028	0.3866	0.3394	0.4041	0.2129		0.1575	0.2497	0.609	0.4594	0.4583	0.2237	0.263	0.4259	0.6412
	2.7209	349.26		0.2134	0.3066	0.4037	0.18	0.1358	0.2187	0.1123	0.1413	0.1322	0.1565	0	0.1732	0.0663	0.1966	0.1782	0.1267	0.1823	0.0915	0.2971	0	0.4053	0	0.1313	0.2555	0.1921	0.1448	0.1413	0.1562	0.1467	0.1287	0.1071	0.23	0.1545	0.1521	0.2516	0.1739		0.5145	0.485	0.4103	0.2138	0.3192	0.2125	0.6269	0.4055	0.4616
	3.8875	376.325		0.3903	0.4507	0	0.1468	0.1278	0.4111	0.2559	1.1686	0.2154	0.0863	0.0927	0.3832	0.3097	0.165	0.3801	0.7732	0.5462	0.3553	0	0.4229	0.1035	0.1588	0.1448	0.2978	0	1.0814	0.1659	0.1033	0.0523	0.4632	0.3816	0.1679	0.4503	0.5702	0.363	0.3171		0.3669	0.3741	0.609	0	0.4959	0.3044	0.2432	0.3274	0.4694
	1.5432	408.25		1.1715	0	1.1716	0	0	1.0005	0.7099	0.2979	0	0.3893	0.3578	0.985	1.1349	1.9972	0.5874	0.3226	0.7568	1.2279	1.1809	0.5502	1.2083	0.6181	0	0.9557	0	0.288	0.0775	0	0.4272	0.808	1.2258	2.1281	0.4687	0	0	0.9934		0.9205	0	0	0.8621	0.1434	0.2122	1.0949	0	0
	2.4136	239.054		0	0.0408	0.3926	0	0.0498	1.0715	0.2131	0	0.1506	1.2402	1.3683	0	0	0	0.2452	1.3064	0.5118	0.5004	0	0	0.4518	0	0	1.0091	0.1493	0	0.1184	1.1438	1.066	0	0	0	0.2135	1.4188	0.5011	0.4156		1.2445	0	0.2724	0.0656	0	0.5537	1.087	0	0.2104
	1.3308	544.848		0	0.0609	0	0	0	0	0.0289	0.0299	0	0	0	0.116	0	0	0	0.1708	0.045	0	0.1326	0	0	0	0	0	0.025	0	0	0	0	0	0	0	0	0.1131	0	0.0399		0.5194	0.5914	0.1615	0	0.3366	0.5205	0.1351	0.6209	0.0877
	2.0168	638.343		1.2212	0	0	9.2279	0	2.9913	0	0	0	0	0	2.3817	0	0.1984	0	0	0.8712	0	1.2524	0.3245	0.3915	11.3635	0	2.756	0	0	0.1534	0	0	2.1146	0	0	0.3004	0	1.0453	0		2.079	0	0	0.0492	0	0	2.3104	0	0.0351
	2.3469	334.192		0	0.1988	0.1889	0.1111	0	0	0.2693	0	0.1443	0.1219	0	0.4036	0.3955	0.1635	0	0.5297	0.5789	0.3366	0	0.316	0.1965	0	0	0.2673	0.3088	0	0.1775	0.123	0.1155	0.3831	0	0	0	0	0	0.4296		0.5258	0.5625	0	0	0.5299	0.5094	0	0.4375	0.4665
	2.0129	638.008		1.1387	0.2746	0.4592	9.6033	0	0	0	0.0313	0	0	0	2.1206	0	0	0	0	0	0.0497	0.9683	0	0.3486	10.5437	0	2.8719	0	0	0.1629	0	0	1.9164	0	0.1209	0.3222	0	0	0		2.127	0	0	0	0	0	1.8326	0	0.0351
	1.9713	446.222		0.4215	0.5573	0	0.2206	0.026	0.2749	0.2916	0.232	0	0.2592	0.3029	0.3063	0	0.2546	0.2542	0.5311	0.0993	0.18	0.2588	0.4925	0.0745	0.286	0	0.2466	0.2982	0.2664	0.1365	0.2352	0.2405	0.2463	0	0.1056	0	0	0.1915	0.1729		0.3263	0.3054	0.3019	0.311	0.531	0.3484	0.3566	0.5509	0
	1.2647	205.102		1.3785	0.9948	0.6171	0.2742	1.1561	0.9891	0.3404	0.4688	11.631	2.5476	2.5105	0.3836	0.4879	0.5495	0	0.5124	0.4803	0.2483	1.3356	0.9545	0.5583	0.34	1.2255	0.6307	0.3913	0.5875	10.8157	2.791	2.4102	0.3405	0.4692	0.7712	0.145	0.5469	0.6428	0.2314		0.5962	0.2869	0.2404	0.2433	0.3337	0.4168	0.5248	0.3806	0.2104
	3.3737	287.156		0	0.1964	0.091	0.095	0.0679	0.3163	0.1981	0.1983	0.1023	0.0801	0.1532	0.26	0.1863	0.1625	0.2772	0.2657	0.2752	0.4296	0	0.1984	0.1217	0.0875	0.0648	0.2197	0.1907	0	0.0745	0.087	0.1135	0.249	0.1267	0.1119	0.29	0.3352	0.2748	0.3121		0.427	0.276	0.5011	0.416	0.311	0.1751	0.2776	0.1906	0.5611
	2.2972	247.159		1.8201	0.4673	0.1842	0.154	0	0.8381	0.1735	0.8485	0	0	0.1971	0.1553	1.2807	0.4594	2.2822	1.2442	0	0.6017	2.3144	0.9445	0	0.1833	0.176	0	0.1339	0.729	0.3659	0	0.1723	0	1.2433	0.4215	2.232	1.0388	0.3684	0		0.469	0	0.7017	0.9323	0	0	0.9668	0.2129	0.914
	2.9537	272.136		0.2086	0	0.1677	0.1682	0.1086	0	0.1393	0.5244	0	0	0.0612	0	0.1892	0	0.2886	0	0.2579	0.2103	0.203	0	0.1987	0.1694	0	0	0.1517	0.1575	0	0.0249	0	0	0.2355	0	0	0	0	0.1547		0.3105	0.1958	1.0403	0	0.4092	0.1448	0	0.2143	0.7939
	1.3288	314.048		0.3146	0.0549	0.0671	0.0364	0	0.1363	0.1557	0.057	0	0.0171	0	0.2149	0.0841	0.0254	0.2553	0.5485	0.2257	0.0596	0.3346	0.1012	0.0839	0.0525	0	0.1262	0.1278	0	0.0172	0	0.0126	0.287	0.0292	0.0587	0	0.2829	0.2101	0.071		0.1863	0.4337	0	0.1672	0.6735	0.6368	0.2675	0.44	0
	2.0657	199.178		0	0.4337	0.2237	0.1461	0	0	0	0.3517	0.1593	0.1244	0	0	0	0	0	0	0	0	0	0.2539	0	0.2128	0	0.3945	0	0	0	0	0	0	0	0	0	0	0	0		0	0	0.8051	0.7042	0.5871	0	0	0	0
	1.5349	324.104		0	0	0	0.018	0	0.0468	0.4667	1.1855	0.0819	0	0	0.0625	0.0337	0	0.9995	0.7402	1.3783	0.5169	0	0	0	0	0	0.0757	0.552	1.472	0.0573	0	0	0.0615	0	0	1.5078	1.5729	1.3152	0.6762		0	0.0657	0	0.0628	1.8736	0.091	0	0.071	0.1403
	1.9956	473.291		0.7477	0	0	0.3203	0	0	0	0.8188	0	0	0	0.3264	0.93	0	0.4586	0	0.7169	0.8378	0.7467	0	1.3109	0.4405	1.6389	0.5024	0.3972	0.9133	1.0114	0	0	0	1.0294	0	0.433	0	0	0.8221		0	0.833	0.6446	0.6142	0	0	0	0.7191	0.6873
	4.1098	528.288		0.3416	0.1572	0.2309	0.133	0.121	0	0	0	0.0452	0.1298	0.1069	0.0892	0.1325	0.2205	0	0.0949	0	0.0596	0.2595	0.0618	0.1557	0.0727	0.1001	0.0805	0	0.1388	0	0.101	0.1337	0.1405	0.0925	0.1302	0	0	0	0		0.5055	0.3962	0.2564	0.5087	0.1823	0.2359	0	0.2461	0.1704
	2.2068	244.159		0	0.3831	0	0	0	0.2528	0.3201	1.5753	0	0.0999	0.1079	0.4132	0	0	0.6219	0.7481	0.822	0	0.3608	0	0.2148	0	0	0.3477	0.3253	0	0	0	0.075	0.3508	0	0	0	0.9094	0	0.3917		0	1.4767	0	0.6071	0	0	0.547	1.5261	0
	2.6797	244.212		0.4138	0.2106	0	0	0.0856	0.2902	0.194	0	0	0.0686	0.0649	0.2011	0.2019	0.1319	0	0.4786	0.3278	0	0.139	0.1592	0.1095	0.1333	0.1074	0.2272	0.2093	0.178	0.0895	0.0737	0	0.2155	0	0	0	0.4247	0.3856	0.2699		0.3322	0.3381	0.5583	0	0.54	0.3132	0.2872	0	0
	3.3724	285.083		0	0.022	0	0.0136	0	0	0.0082	0	0.0177	0	0.0065	0	0.0505	0	0	0	0	0	0	0	0	0	0	0	0.016	0	0	0	0.0032	0	0.0673	0	0.0161	0	0	0		0	0	0	0.0164	2.0635	0	0	0	0.0526
	1.467	664.262		0	0	0	0.1034	0	0.178	0	0	0	0	0	0.3261	0	0	0.3834	0.6073	0.5264	0.1818	0.19	0.2596	0.0094	0.0529	0	0	0	0	0	0.0105	0	0.3317	0	0	0.6766	0.8109	0	0.2237		0.1739	0	0.4167	0.5251	0.4779	0.4843	0	0.4779	0.6227
	2.0177	262.206		0	0	0	0	0	0.1217	0	0.0687	0	0	0	0.2361	0	0.0527	0	0	0.4125	0.1795	0.386	0.3271	0	0	0	0	0	0	0	0	0	0.1987	0	0	0.4523	0.9051	0.5482	0.2785		0.3105	0	0.4938	0.5415	0.4208	0.3033	0	0.5061	0.8751
	1.3641	322.7		0	0	0.5618	0.1597	0	0	0.6223	0.5001	0.3827	0	0	0.1695	0.3677	0	0.2289	0.2657	0	0	0.3783	0.4037	0	0.1886	0	0	0.624	0.4224	0.8884	0	0.4167	0.2108	0	0	0.2416	0.1131	0	0		0.1987	0.4989	0.4808	0.4759	0.1403	0.2729	0.1127	0.4259	0.5786
	1.6059	683.098		1.7023	0.6728	1.9652	1.794	2.1417	2.2721	3.1076	0.1689	6.9402	1.5747	1.0141	0.4285	1.8666	2.0549	1.8961	0.3226	3.4736	4.0879	1.7665	0.684	2.1982	2.0078	1.9041	2.5147	3.7027	0	7.1157	1.3949	0.8085	0.6069	1.1681	1.5388	3.7337	0.5469	2.9238	4.4453		0	0.4337	0.1689	0	0	1.4638	0	0.0568	0.2455
	1.5565	427.269		0	0	0	0	0	0	0	0	0	0	0	0.077	0	0	1.823	0.5025	1.0749	0	0	0	0	0.7672	0	0	0.0867	0.8433	0	0	0	0.2312	0	0	2.2634	0.528	0.675	0		0.192	0.4742	0.86	0.21	0.1403	0.1895	0.4372	0.4588	0.8767
	4.2377	406.248		0	0.4576	0.0935	0.0679	0	0.2587	0.1803	0	0.0827	0.0886	0.0559	0.3002	0.3282	0.0997	0.2492	0	0.7416	0.3938	0.3899	0.3195	0.101	0.2037	0.0807	0.2183	0	0	0	0.1065	0.071	0.3184	0.3176	0.1165	0.3383	0	0.5819	0		0.236	0.4206	0	0.489	0.5529	0.3639	0.4555	0.4964	0
	2.4933	382.274		0	0.0895	0.3364	0	0.2645	0	0	0	0.07	0.3569	0.3618	0.1629	0.0904	0.1622	0	0	0	0	0	0.1122	0.3127	0.1092	0.3012	0.0726	0.051	0	0	0.2153	0.2354	0.0958	0.1467	0.2148	0	0.1345	0.097	0.1346		0.101	0	0	1.633	0.2258	0.1001	0.1058	0.0888	0
	3.3253	260.156		0.3649	0	0.1962	0.1315	0	0	0.3131	0.4305	0.1715	0.1269	0.2102	0.3946	0	0.2731	0.9637	0.6073	0	0.6276	0.3015	0.2769	0.2576	0.142	0.081	0	0.3642	0.4407	0.1952	0.1518	0.2901	0.404	0.3216	0.2739	0.8895	0.6209	0.4203	0.6537		0.4838	0	0	0.7998	0.4195	0.3525	0.6802	0	0.9293
	1.9866	380.199		0.1112	0.1674	0	0.1705	0	0	0.0577	0.0691	0	0.0717	0.0461	0.0989	0.0196	0.3721	0.1553	0	0.4131	1.317	0	0.1407	0	0.2229	0.026	0	0	0	0.07	0.0719	0.0875	0	0.2623	0.3887	0	0.1651	0.5456	1.5962		0.0633	0.3478	0	1.2654	0.1083	0.2703	0.1534	0.1583	0
	1.7777	463.261		1.4949	1.0187	0.7243	0.4238	0	0	0.5396	1.3241	0	1.6929	2.2695	0.2604	0	0.9639	0	0.2966	0	0.6251	1.4962	0.8271	0.779	0.5978	0	0	0.6683	1.4516	0.3765	1.8049	2.3013	0.2527	0	0.8691	0	0	0	0.4416		0.1385	0	0.0966	0.9754	0.1918	0.6523	0	0.1151	0
	1.3406	291.692		0.3968	0.3076	0.0799	0.1273	0	0.0562	0.0391	0.0938	0	0.0552	0	0.1427	0.1515	0	0.2616	0.3026	0.2418	0.1192	0.3478	0.2778	0.0234	0.1287	0	0.0757	0.1299	0.075	0	0.0842	0	0.2196	0.143	0.0858	0.2416	0.4337	0.1616	0.1403		0.3602	0.4337	0.5609	0.3237	0.1543	0.216	0.3107	0.5482	0.4383
	1.4353	298.7		0.3699	0.5603	0	0	0	0	0	0	0.2252	0	0	0	0	0.197	0.703	1.0628	1.0101	0.2759	0.6272	0.541	0	0	0	0	0	0	0	0	0	0	0.0252	0	0.6283	0.5091	0.8244	0.2838		0.3602	0.0131	1.1076	0.5537	0.014	0	0.2702	0	1.5746
	1.7066	182.195		0.1335	1.1605	0.0727	0.0728	0	0.5279	0.0983	0.1042	0.2476	0	0	0.4969	0.1094	0.066	0.4578	0.1518	0.2579	0.2284	0.1568	1.1179	0.0898	0.0566	0.0275	0.4106	0.1198	0.1237	0.1935	0	0	0.4644	0.1177	0.0465	0.4188	0.2451	0.1778	0.2534		0.3105	0.2395	0.4059	0.443	0.2946	0.3525	0.4052	0.287	0.5249
	4.3461	292.231		0	0	0	0	0	0	2.1291	4.8732	1.2871	0	0	0	0	0	2.7647	2.2176	1.5614	2.1482	0	0	0	0	0	0	1.542	3.6672	0.8262	0	0	0	0	0	1.7738	1.6296	0.8244	0.4184		0	0	0	0	2.0408	0	0	0	0
	1.5816	985.498		0.457	0	0.1955	0.1095	0	0	0.0872	0	0.062	0	0	0	0	0.3595	0	0.3986	0	0.1751	0.5661	0	0.2651	0	0	0	0	0.0372	0	0	0	0.0703	0.187	0.494	0	0.1397	0	0.1088		1.7755	0.0394	0.0176	0.177	0.0281	0	1.4855	0.071	0
	3.3367	224.017		0	0	0	0	0	0	0.3848	0	0	0.1677	0.1226	0.5857	0	0	0	0	0	0.4128	0	0	0	0	0	0	0	0.3067	0	0	0	0	0	0	0.5146	0	0	0		1.0161	0	0	0	0.4378	0.5727	0	0	0
	1.3126	382.168		0	0	0.4367	0.105	0	0	0	0.0428	0.8564	0	0	0	0	0	0	0.0759	0	0	0	0.3377	0.3814	0.0743	0	0.0761	0	0	1.145	0	0	0	0	0	0	0.0754	0	0		1.9961	0	0	0	0.0281	0	1.9962	0	0
	3.8611	470.336		0.1323	0	0	0.0507	0	0.0281	0.1639	0.7415	0.0717	0	0	0	0.0979	0	0.0654	0.6643	0.1639	0.1117	0.2292	0	0.0672	0.0798	0.0599	0	0.2029	0.6376	0.0448	0	0	0	0.1893	0.0369	0.1289	0.6034	0.1131	0		0.0492	0.2266	0.8654	0.1805	0.566	0.1251	0	0.1487	1.2655
	3.9107	378.217		0.5413	0.5467	0	0.1796	0.2077	0.4153	0.2668	0.3181	0.3122	0.2097	0.1541	0.4505	0.5217	0.2169	0.814	0.1229	0.6961	0.4239	0.526	0.377	0	0.2345	0.1555	0	0.3069	0.3321	0.2068	0.1408	0.1183	0.5594	0.3869	0.1865	0.7965	0.0377	0.7885	0.6068		0	0	0.2628	0.8014	0.9474	0	0.4837	0.6107	0
	3.8428	522.417		0.4794	0	0	0	0	0	0.1475	0	0	0.0983	0	0.3318	0	0.1319	0	0.428	0	0.1942	0.2739	0.4664	0	0.4057	0	0	0	0	0	0.1309	0	0	0.2464	0	0	0.3505	0	0		0.2254	0	0.4902	0.4446	0.5358	0.3144	0.3608	0.3962	0.7843
	2.3818	371.185		0.3566	0	0.5907	0.2009	0.2254	0.3157	0.1512	0.1855	0	0.0871	0.098	0.2419	0.9871	0.2595	0	0.2157	0	0.4588	0.4032	0.2755	0.6693	0.2462	0.2447	0.2367	0.1793	0.0982	0.1024	0.1068	0.2376	0.2746	0.723	0.1838	0.2868	0	0.2009	0.4108		0.1039	1.0576	0.1934	0.4668	0.1885	0	0	1.2308	0.2455
	3.8243	470.288		0.1858	0.4703	0.1209	2.1458	0.3731	0	0.4261	0.2167	0.5088	0.7512	0.8718	0.9562	0.163	0.1185	0.2606	0	1.617	0.0979	0.2412	0.4244	0.2456	2.5376	0.3775	0	0.4805	0	0.5589	0.7851	0.91	1.1215	0.1497	0.1358	0.2416	0.1131	0	0		0	0.3943	0.1923	1.0902	0	0.3274	0	0.5252	0.263
	3.2364	513.268		0.2177	0.3038	0.1265	0.1843	0.3205	0.365	0.4324	0.5238	0.1284	0.2264	0.2019	0.2812	0.4086	0.1236	0.4126	0.1269	0.3462	0.2379	0.2801	0.2078	0.1248	0.1718	0.2946	0.359	0.3416	0.5779	0.2326	0.1992	0.1531	0.3068	0.3872	0.1439	0.452	0.2903	0	0.2849		0	0.5376	0.4625	0	0.4355	0.5686	0.1836	0.4191	0.5565
	2.7524	413.294		0.27	0	0.2535	0	0.1119	0.2425	0.3734	0.2247	0	0.1227	0.0675	0.4547	0.3602	0.1588	0	0	0.2045	0.2494	0.2406	0	0.3175	0.1031	0.1137	0.3502	0.4481	0.3491	0	0.2174	0.1169	0.4648	0.4807	0.2138	0.1162	0	0	0.318		0.3634	0.2826	0.7979	0.1114	0.1674	0.2803	0.3857	0.7444	1.0589
	3.4036	468.2		0.2392	0.2517	0.2164	0.1257	0.0861	0.2469	0	0.3461	0.0922	0.1388	0.1099	0	0	0.2295	0.1285	0.2045	0.1129	0	0.1545	0.1758	0.0971	0.0848	0	0.0778	0	0	0.0522	0.0591	0	0	0.1274	0.1561	0.0644	0.0377	0	0		0.0373	0.2613	0.1603	1.0016	0.2043	0.3298	0.0675	0	0.1403
	2.4569	390.256		0.3825	0	0	0	0	0	0	0	0	0.1712	0	0.4577	0	0	0	0	0	0	0.5584	0	0	0.0744	0	0	0	0	0	0.1914	0	0.4597	0	0	0	0	0	0		1.128	0	0.5217	0	0	0.3435	1.2034	0	0
	2.2048	416.354		0	0	0	0.2199	0.0317	0.1829	0.2047	0.2479	0.1086	0.068	0.0457	1.1071	0.5386	0.4932	0.3106	0	0.2299	0.1141	0.0844	0	0.0299	0.2162	0.0227	0.1988	0.1438	0.2029	0.1948	0.0356	0.0568	1.173	0.8647	0.6653	0.3705	0.1506	0.2101	0.1622		1.0133	0.4181	0	0.2133	0.1122	0.2329	0.794	0.5303	0
	1.8745	335.106		0.1653	0	0	0	0	0.0936	0.1027	0.4219	0.0837	0.0343	0	0.116	0.1375	0.0573	0.1785	0.1269	0	0.0993	0	0.1069	0	0	0	0.0946	0.1278	0.536	0.0926	0	0	0.1374	0.0841	0	0.145	0.2263	0	0.1027		0.9054	0	0	0.1805	0.7441	0.1592	1.1066	0.138	0
	3.6075	418.228		0	0.2312	0	0.0952	0	0	0	0.1648	0	0	0.0674	0.319	0.1991	0.1354	0	0	0.2161	0.2057	0	0	0.0905	0.1217	0	0	0.1175	0	0	0.0641	0	0.3446	0.1903	0.1097	0.2668	0	0	0		0.4109	0.3759	0.2867	0.2786	0	0.6272	0.1794	0	0
	1.6295	291.186		0.3229	0	0	0	0	0.1997	0	0	0	0	0	0.2681	0	0.0666	0.5579	0.541	0	0.2604	0.2788	0.3212	0	0	0	0.2118	0.1825	0.1344	0	0	0	0.2854	0	0	0.4343	0.338	0.4218	0.3013		0.2412	0.3468	0.2872	0.4105	0.4524	0.2375	0	0.4028	0.3553
	1.3566	356.247		0.1345	0	0	0.0981	0	0.1341	0.2306	0.181	0	0	0	0.3	0	0	0.1587	0	0	0.0964	0.367	0.1216	0	0.0875	0.0424	0.1887	0.2203	0.3179	0	0	0	0.2227	0.13	0.0787	0	0	0	0		0.3595	0.3439	0.1442	0.3203	0.3296	0.4759	0.2795	0.5368	0.1728
	4.9524	341.32		0	0	0	0	0	0	1.7218	1.4533	0.8582	0	0	0	0	0	1.9434	0	1.046	3.0623	0	0	0	0	0	0	0	0.7771	0.9116	0	0	0	0	0	1.0069	0	0.5352	1.9805		0	0	0	0	1.9686	0	0	0.2071	0
	1.8753	473.294		0	0	0	0	8.237	0	0	1.3496	7.1169	16.6183	16.0908	0	0.821	0	0	1.7433	0	0	0	0	0	0	7.6489	0	0	1.8109	6.1385	15.0977	17.266	0	0	0	0	1.8772	0	0		1.859	0	0	0	0	0.1063	2.3236	0.4373	0
	1.5564	538.29		0	0	0	0	0	0.6405	0	0.5272	0	0	0	0	0	0	0	0	0.3014	0.4242	0	0	0	0.1605	0	0	0	0	0	0	0	0	0	0	0	0.1697	0.4901	0.3446		1.9588	0	0	0	0	0	1.5492	0	0
	3.9042	558.386		0.1307	0	0	0.0409	0.0226	0	0.0969	0.6464	0.0236	0	0	0.0357	0.1501	0	0	0.7371	0	0	0.1568	0	0	0	0	0.0473	0.0719	0.7199	0.0401	0.0197	0	0	0.2819	0	0.0728	1.0074	0	0.0811		0	0	1.0421	0.2133	0.7013	0	0.0492	0.1703	0.8416
	1.4102	517.311		1.2086	2.0413	1.4471	0.3723	0	0.8211	1.0396	0	0.5232	0	0	0.3479	1.819	1.3237	0.5582	1.0738	0.7851	0	1.3458	1.8981	1.3188	0	0	0.8359	0.904	0	0	0	0.2611	0.2892	1.613	1.248	0.7403	0.827	0.8183	1.0294		0.892	0	0.4024	0	0.1122	0.5493	0.8134	0.0426	0.5617
	1.3921	363.171		0.9802	0	0.2784	0.2592	0.2042	0.1198	0.378	0.1999	0.2701	0.0684	0.1995	0.121	0.3495	0	0.2623	0	0	0	0.9162	0.1281	0.1772	0.3438	0.1687	0.1724	0.368	0.1029	0.2189	0.1367	0	0	0	0	0	0	0	0		0.0869	0.5298	0	0.6078	0.398	0.3298	0.0852	0.4348	0
	1.3585	725.396		0	0	0	1.3086	0	0.1234	0	0	0.0403	0	0	0.4947	0	0	0	0	0	0	0	0	0	1.4662	0.0085	0.1007	0	0.0702	0	0	0	0.5946	0.0855	0	0	0	0	0		1.7813	0	0	0.1477	0	0.0227	1.8607	0	0.0351
	1.5655	517.294		0	0	0	0	0	0	0	0	3.2486	2.1562	2.7621	0.2554	0	1.8399	1.4041	0	1.0843	0	0.486	0	0	0	0.5724	0	1.4104	2.0284	3.3832	0	3.0178	0	0	1.8192	1.3918	0	0	1.254		0.1396	0.7228	0.1355	0.5691	0.1213	0.2611	0.1059	0.6932	0
	1.9383	380.258		0.308	0.2775	0.1786	0.1012	0	0	0	0	0	0.0482	0	0	0	0	0	0	0	0	0	0	0.2837	0	0	0	0	0	0	0	0	0	0	0	0	0	0	0		0.6577	0.5016	0.5363	0	0.2524	0	0.8474	0.7132	0.3801
	1.5236	832.418		0.3807	0	0.3871	4.3685	0.6457	0.6972	0.4304	0.0883	0.4725	0.3393	0	0.3682	0.2131	0.1611	0.1519	0.1139	0	0.1059	0.3698	0.0856	0.7578	4.189	0	0.5482	0.1115	0	0.563	0.1964	0.176	0.3442	0.7266	0.1807	0.0975	0.0943	0.1361	0.2028		1.8968	0	0	0.0492	0	0	1.3889	0	0
	1.9708	429.19		0.439	0.3649	0.0753	0.4753	0.0172	0.2863	0.3343	0.2607	0.1291	0.1011	0.0608	0.2635	0	0.1156	0.1003	0.2943	0.1993	0.1889	0.3461	0.6278	0.0884	0.3439	0	0.212	0.3743	0.2506	0.1024	0.0617	0	0.2811	0.1949	0.1579	0.2581	0.1219	0.224	0		0.2589	0.2074	0.3326	0.4844	0.4702	0.1891	0	0.5998	0.3878
	3.0597	260.227		0.1442	0	0.0559	0.141	0	0.1018	0.1985	0.1991	0.5252	0.1372	0	0.3262	0.3027	0.1596	0	0.6993	0	0.4404	0	0	0	0.2824	0	0.123	0.1863	0	0.5358	0.1269	0	0.2585	0.464	0.1489	0.3107	0.6624	0	0.4541		0.2733	0.3154	0	0.8811	0.2345	0.2383	0.3377	0	0
	3.4855	303.207		0.1519	0	0.0914	0.0741	0.0512	0.1818	0.1299	2.5626	0.0479	0.0677	0.0936	0.1087	0.1089	0.0948	0.172	0.1139	0.2617	0.1873	0.2303	0.1579	0.0841	0	0.1162	0.1343	0.1247	2.5495	0.0568	0.0364	0.0842	0.1714	0.1319	0.1265	0.3375	0.3109	0.2962	0.247		0.2004	0.2154	0.4242	0.6444	0.2389	0.2181	0.2579	0.2481	0.3495
	3.4181	391.316		0	0	0.8936	0.6725	0	0.4181	0	0.125	0	0.186	0.1513	0	0.4066	0	0	0	0.2174	0.461	0	0.0535	0.8628	0.7217	0	0.2928	0.2421	0.1711	0.0911	0.1938	0.2117	0	0.3173	0	0	0	0	0.5486		0	1.1481	0	0	0	0.7917	0	1.1656	0.2496
	1.6487	152.111		0.2976	0.2637	0.0783	0.0622	0.0391	0.2153	0.1147	0.1771	0	0.0343	0	0.1784	0.0968	0.0782	0.2779	0.3646	0.3869	0.2185	0.3498	0.1817	0.0943	0.1056	0	0.1798	0	0.1829	0	0	0.0347	0.1581	0.0925	0.0587	0.456	0.4583	0.3879	0.1622		0.3478	0.2629	0.4107	0.361	0.2805	0.2729	0.3327	0.3833	0.4383
	2.7615	572.369		0	0	0	0	0	0	0	0	0	0	0	0.0261	0	0	0	0	0	0	0	0	0	0	0.0566	0.0461	0	0	0	0	0	0	0	0.0319	0.0988	0	0	0		1.8994	0	0	0	0.0357	0	1.9138	0	0
	2.4905	392.232		0.5512	0	0.3295	0.273	0.3194	0.4465	0	0	0.2348	0.27	0.2703	0	0.609	0.4254	0	0	0	0	0.5735	0	0.3366	0.1685	0.2597	0.5579	0	0	0	0.2864	0.2389	0.3068	0.4901	0.2334	0	0	0	0		0.6113	0.7344	0.5889	0	0	0	0	0	0
	3.7447	362.223		0.7469	0.5985	0.2571	0.3157	0.2857	0.4204	0	0	0.1897	0	0.1776	0	0.2916	0.3444	0	0.4881	0.9647	0.6483	0.6758	0.5957	0	0.3076	0.1711	0.463	0.3354	0	0.316	0.1533	0.1625	0.5693	0.5568	0.2353	0.6748	0	1.2766	0.4524		0	0.6809	0	0.5509	0	0.7024	0.875	0	0
	1.6231	150.095		0.1578	0.1758	0.1174	0.077	0	0.2341	0.0819	0.2517	0.0766	0	0	0.1963	0.1599	0.066	0.3924	0	0.1612	0.1192	0.2412	0.2458	0.0648	0.0824	0	0.1256	0.1088	0.2343	0	0.039	0.041	0.1317	0.1514	0.0587	0.3061	0.264	0.291	0.1216		0.321	0.2891	0.3686	0.3584	0.3787	0.216	0.2297	0.3123	0.4033
	1.4113	504.231		0	0	0	0	0	0	0	0	0	0	0	0.0512	0	0	0	0.6396	0.302	0	0	0	0	0	0	0	0.417	0	0	0	0	0	0	0	0	1.093	0.2637	0		0.6877	0	0.5617	0.0985	0.0982	0.4795	0.8335	0.0568	0.3907
	1.4059	324.203		0	0	1.2951	0	0	0.2874	0	0	0	0	0	0	0	0	0	0.7338	0.5278	0	0.3443	0	1.1446	0	0	0.466	0.2891	0	0	0	0	0	0	0	0.6982	0	0.4394	0.2479		0	0	0.6047	0.6953	0.6239	0	0	0	0.7929
	3.1353	304.25		0.2741	0	0.1175	0.1169	0	0	0	0	0	0.2241	0.1932	0.2806	0.1882	0	0.2925	0	0	0	0	0.3495	0.222	0.1161	0.0671	0.382	0	0	0.0498	0.2384	0.1937	0.1789	0.1915	0.1522	0.252	0.3417	0.5924	0		0.2526	0	0.3291	0.6556	0.4477	0.2342	0.2967	0.3685	0.517
	4.0411	361.345		0	0	0	0	0	0.0936	1.0822	1.0969	0.762	0.0307	0	0	0	0.0741	0	2.0408	0	0	0.1327	0	0	0	0	0.1125	1.0541	1.1426	0	0	0	0	0.0336	0	1.6802	0	1.1171	1.8137		0	0	0	0	1.9174	0	0	0	0.3507
	1.5839	986.003		0.3615	0	0.1784	0	0	0.0897	0	0	0	0	0	0.0268	0.0379	0.4448	0	0.2277	0	0.123	0.3846	0	0.1114	0	0	0	0	0	0	0.0569	0	0	0.0627	0.4972	0	0.4149	0.0464	0.0898		1.4621	0	0.0321	0.2297	0.1683	0.0227	1.7341	0	0.0175
	3.6269	420.204		0.347	0.2417	0	0.2163	0.0538	0.1344	0	0	0.0666	0	0.047	0.2159	0.2996	0.066	0.3377	0.2088	0.1129	0.1562	0.261	0.2431	0.0539	0.1181	0	0.1762	0.0934	0	0.1454	0.05	0	0	0	0.0894	0	0	0	0		0.1713	0.4158	0	0.2439	0.4889	0.5947	0	0.3418	0
	2.6816	288.187		0.5882	0	0	0.1499	0	0	0	0	0	0	0	0	0.5587	0	0	0	0	0	0	0.4484	0	0	0.1261	0	0	0	0	0	0	0	0.4146	0.2523	0	0	0	0		0.9528	0.9594	0	0	0	0	0	0	0
	2.348	200.169		0.1543	0.166	0	0.0864	0.0951	0.3241	0.4899	0.924	0.1648	0	0	0.1399	0.1094	0.1523	0.3597	0.4175	1.1636	0.3441	0	0.1822	0.1075	0	0.0987	0.3203	0.258	0.8718	0.1776	0	0.0694	0.1932	0	0.1657	0.2731	0.4536	0.3657	0.3178		0.2941	0.2103	0.2837	0.3055	0.8173	0	0	0.1807	0.3009
	1.4105	208.156		0	0	0	0	0	0	0	0	0	0	0	0	0.6159	0	0	0.4905	0	0	0	0	0	0	0	0	0	0	0	0	0	0	0	0	0.4598	0.5851	0.268	0.7006		0	0	1.9095	0	0	0	0	0	0
	3.3562	239.208		0.6956	0	0.2548	0	0	0.6808	0.381	0	0.2955	0	0	0	0	0	0	0	0	0	0	0	0	0.3962	0	0	0	0.369	0.3476	0	0	0	0.4962	0	0.8538	0	0	0		1.0449	0	0	0	0.8635	0	0	0	1.1222
	1.9384	288.185		0.5054	0	0	0	0.1394	0	0	0	0	0.102	0	0	0.5205	0	0	0.9958	0	0	0.5131	0	0	0	0	0	0	0	0	0	0	0.3383	0.6935	0	0.7616	0	0.5404	0.3393		0.989	0	0	0	0.5564	0.3596	0	0	0.8297
	1.3975	220.047		0.1047	0	0	0.0818	0	0	0	0.1104	0.0233	0	0	0.2712	0.0942	0.0419	0.3371	0.1361	0.5598	0.3465	0.2302	0	0	0	0	0.0421	0	0	0	0	0	0	0	0	0	0	0.1183	0		0.1118	0.2876	0.6149	0.6298	0.2595	0	0	0.4787	0.6611
	2.1688	535.316		0.9189	0.2824	0	0	0.0206	0.1592	0	0	0	0	0	0.1717	0	0.0588	0	0	0	0.075	0.9808	0.283	0.2155	0	0	0	0	0	0	0	0	0.244	0	0	0	0.2074	0	0.0595		0	0.2061	0.3205	0.8336	0.1447	0.3976	0.2382	0.252	0.4559
	3.9615	588.283		0.1418	0.0989	0.0951	0.0676	0.0675	0	0.0656	0.2679	0.0755	0.0152	0.0177	0	0.4291	0.0406	0.0327	0.1582	0	0.0795	0.0603	0	0.0479	0.0515	0.0546	0.0189	0.0479	0.3626	0.1146	0.014	0	0	0.2691	0.0653	0	0.1966	0	0.0405		0.4047	1.3646	0.1282	0	0	0	0.2402	0.8281	0.173
	2.6132	298.089		0.2979	0.2638	0.1063	0.1228	0.0905	0.206	0.1311	0.2343	0.0884	0.0935	0.0556	0.1606	0.2472	0.137	0.3597	0.4555	0.1612	0.2234	0.2569	0.4167	0.1378	0.0927	0.1001	0.2667	0.1757	0.1873	0.063	0.057	0.0693	0.1756	0.2439	0.1187	0.3061	0.3442	0.2101	0.2572		0	0.4863	0.3686	0.4945	0.2525	0.2956	0.1486	0.513	0.4962
	4.3111	496.308		0.0992	0	0.1901	0.3839	0.056	0.2802	0.2373	0	0.0648	0.1132	0.1275	0.1606	0	0	0.1308	0	0	0.2728	0	0	0.1797	0.3763	0	0	0	0	0	0	0	0	0.1009	0	0	0	0	0		0	0.6861	0.0962	0.4102	0.3272	0.3774	0	0.3971	0
	3.0846	364.208		0.2225	0	0.4172	0.1526	0.3108	0.2001	0.6755	0.8227	0	0.1609	0.1492	0.3176	0.6142	0.1899	0.6033	0	0.2891	0.2527	0	0	0.3804	0.1584	0.2905	0.2468	0.592	0.8055	0	0.1558	0.1589	0.194	0.4293	0.1787	0	0	0	0.4004		0.3216	0.414	0.4305	0	0.4286	0.3013	0.1765	0	0.3118
	1.3961	382.246		0	0.8013	0	0	0	0	0.366	0	0	0.3345	0.3829	0.1608	0.6365	0.2608	0.5805	0.3305	0.2242	0.297	0	0.8267	0	0	0	0.3043	0.4614	0	0	0.3437	0.3811	0.2847	0.6564	0.319	0.6379	0.4546	0.4791	0.4689		0.1483	0.2852	0.2724	0.5174	0.3516	0.3211	0.1565	0.3839	0.2372
	1.7615	415.757		0	0	0	0	0	0	0	0	1.5512	0.3115	0.3665	0	0	0	0	0	0	0	0	0	0	0	0	0	0	0	1.4062	0.2991	0	0	0	0	0	0	0	0		1.8932	0	0	0	0	0	1.6022	0	0
	4.0955	382.152		0.4132	0.2738	0.1367	0.1679	0.0951	0.2153	0.0983	0.5344	0.0943	0.0755	0.0556	0.0975	0.4039	0.1877	0.4087	0.3374	0.2059	0.1986	0.4524	0.4017	0.0824	0.179	0.1116	0.1136	0	0	0	0.0512	0.0316	0.0955	0	0.1831	0	0	0	0		0.4991	0.3992	0.3205	0.3919	0.1543	0.1258	0.267	0.3646	0.2901
	4.744	289.199		0.1653	0.1208	0.1308	0.0947	0.0485	0.4842	0.1604	0.25	0.0884	0.1029	0.0294	0.0973	0.101	0.1999	0	0.2088	0.2579	0.8469	0	0.15	0.1966	0.1081	0.0409	0	0	0.1846	0	0	0.0253	0	0	0	0.2416	0.1509	0	0		0.2556	0.1971	1.0368	0.2743	0.1262	0	0	0.1917	1.2655
	2.1348	573.302		0	0.3385	0	0.1412	0	0.2271	0.1854	0.6084	0.158	0.0732	0	0	0	0	0.2814	0.6832	0	0	0.429	0.2528	0	0.1974	0	0.2704	0	0.783	0.1522	0	0.158	0	0	0	0	0.7543	0.4598	0		0.825	0.7467	0.3161	0	0	0	0.6485	0.9884	0
	2.6118	464.286		0	0	0	0	0	0	0	0	0	0	0	0.2274	0.2859	0.5772	0.0869	0	0	0	0	0.1523	0	0	0	0.1256	0	0	0	0	0.0406	0.2108	0.2265	0.6316	0	0	0	0		0	0	1.2625	0.6236	0	0	0	0	1.2319
	2.8357	354.262		0.0717	0	0.4114	0.3848	0.6005	0.1311	0.7022	0.4102	0	0	0.0169	0.0532	0.1261	0	0.4305	0	0.9443	0.4646	0.0236	0	0.4709	0.5255	0.5534	0	0.8979	0.5652	0	0	0	0.0658	0.1599	0	0.4594	0	0.5921	0.5264		0	0.0994	0.4949	0.6927	0.592	0	0	0.1296	0.3486
	2.348	219.197		0.2314	0	0	0.134	0.1029	0	0.109	0	0.1038	0.1348	0.0916	0.2234	0	0	0	0.5494	0	0.2672	0.3726	0	0.1677	0.1081	0.0955	0.3029	0	0.1682	0	0.1067	0.0957	0	0.2262	0.1792	0.4027	0	0.2586	0.223		0	0.3397	0.4647	0.4894	0.3226	0.2615	0	0.4685	0.474
	4.2755	272.3		0.3662	0	0	0.2624	0	0	0	0	0.2653	0	0	0	0	0	0	0	0	0	0.5277	0	0	0	0	0.5016	0	0	0.2974	0	0	0.5131	0	0	0.688	0.7335	0.4377	0		0.4759	0	0.5596	0	0.8417	0	0.5213	0	0.9269
	2.1519	615.384		0.2593	0.3356	0	0.2238	0	0	0.2889	0	0.111	0.131	0	0	0	0	0.2752	0.4365	0	0	0	0.4302	0	0	0	0.3182	0.265	0	0	0.0747	0	0	0.2819	0	0	0	0.5519	0.2768		0.5093	0	0.5128	0.4759	0.2525	0.1251	0.5809	0	0.6487
	4.1638	284.336		0.6579	0	0	0.1623	0.1267	0.2528	0.1311	0.225	0.2888	0.1235	0.1236	0.3301	0.1767	0.2131	0.399	0.5694	0.403	0.2821	0	0.2351	0	0.2677	0.136	0.2924	0.1597	0.1443	0.2005	0	0.1288	0.4215	0.2624	0.1468	0.3222	0.4714	0.4509	0.2585		0	0.2825	0.4487	0.5087	0.3928	0.2388	0.0675	0.2271	0.4839
	2.2432	434.946		0.1874	0.3845	0.5793	1.7882	0.0543	0.4213	0.2156	0.1354	0.112	0.2319	0.2227	0.6713	0.1435	0.2334	0.0817	0.1518	0.6126	0.2781	0.3015	0.2998	0.6939	1.7383	0.0318	0.3034	0.2396	0.165	0	0.2031	0.2449	0.598	0.1598	0.2349	0.0805	0.1131	0.7307	0		0.4437	0.286	0.1603	0.5907	0.1543	0.2332	0	0.142	0.1403
	1.2589	365.988		0.0992	0.0762	0	0.3528	0.0688	0.2039	0.6784	0.9687	0	0.0847	0.1061	0.1929	0	0.0355	0	0	0.2096	0.059	0.1206	0.0973	0.4672	0.1836	0.1359	0.1872	0.8184	1.324	0.2136	0.1328	0.0995	0.123	0.0628	0	0	0	0.2101	0.0405		0.0373	0.4074	0	0.6448	0.1543	0.6232	0	0.4969	0
	2.5661	339.147		0	0	0	0	0	0	0	0	0	0	0	0.3658	0	0	0	0	0.5914	0	0	0	0	0	0	0	0	0	0	0.0867	0	0.277	0	0	0	0	0	0		0	0.4196	0	0.4978	0.5661	0.3781	0	0	0
	3.7266	316.289		0.5607	0.5652	0	0.2492	0	0	1.1774	2.5825	0.7322	0.1752	0	0	0.3252	0	2.0873	1.748	0.9716	1.3716	0	0.4056	0	0	0.2963	0.3158	1.1127	2.552	0.6653	0.1059	0	0.5286	0	0	2.5	1.859	1.2094	1.6829		0	0	0.5366	0	1.3219	0	0.5769	0	0
	3.2813	261.128		0.334	0.3625	0	0.0689	0.116	0.2434	0.1885	0.2176	0.0724	0.0789	0.1007	0.2855	0.2207	0.1333	0	0.3416	0	0.2902	0.1689	0.3315	0.1557	0.121	0	0.276	0.2476	0	0.0589	0.0962	0	0.1964	0	0.1362	0	0.4127	0	0.3244		0.3975	0	0.5288	0.4923	0.4348	0	0.4102	0.2994	0.6713
	2.872	277.08		0	0.3735	0	0.0591	0.0272	0.0919	0.0737	0	0.1592	0.4292	0.3793	0	0.0581	0.0355	0	0.4175	0	0	0.0844	0.3837	0	0	0.0227	0	0	0	0.1499	0.4676	0.3663	0	0	0	0.1231	0.3206	0	0		0.0497	0	0	1.022	0.1146	0.6668	0.1008	0	0
	1.3885	383.011		0.0866	0	0	1.5226	0	0.1811	0	0	0.0385	0	0.0181	0.3628	0	0.0517	0.049	0	0	0.0695	0.0603	0	0.151	1.2037	0	0.2094	0	0	0	0	0	0.2547	0	0.0563	0	0	0	0		1.8531	0	0	0	0	0	1.2785	0	0
	2.7084	881.531		0	0	0	0	0	0	0	0.0104	0.0224	0	0	0	0	0	0	0	0	0.0099	0	0	0	0	0	0	0	0	0	0	0	0.0088	0	0	0	0	0	0		1.8528	0	0	0	0	0	1.7062	0	0
	1.4342	419.774		0.121	0.331	0	0	0	0	0.0164	0	0	0.0073	0	0	0	0	0.6998	1.428	0.6368	0.1671	0.107	0.2488	0	0.0103	0	0.0189	0.016	0.0309	0.0156	0	0	0	0	0	0.7855	0.691	0.6557	0.1064		0.2733	0	1.0686	0.4594	0.0281	0.0227	0	0	1.1061
	3.9253	298.278		0	0	0	0	0	0	1.5414	2.7229	1.1345	0	0	0	0	0	2.2108	2.0328	0	0	0	0	0	0	0	0	0	1.9916	0	0	0	0	0	0	1.87	0	0.7574	1.4067		0.1583	0	0	0	1.6925	0	0	0	0
	1.9694	392.256		1.1606	1.0159	8.0408	2.5547	7.4885	0	0	0.3422	1.4315	9.3378	8.7836	0.8443	6.0929	7.8206	0	0.2624	0	3.7308	2.0875	0	8.5065	2.0076	7.0591	1.1446	0	0	1.3379	8.5283	7.5798	0.8963	4.52	7.3516	1.8337	0	0	4.8323		1.6319	0	0.2182	0	0	0	1.0906	0	0
	2.4783	268.158		0	0	0	0	0.0994	0	0.1225	0	0.0903	0	0	0	0	0	0	0.4448	0.4844	0	0.2819	0	0.1138	0	0	0	0	0	0.0837	0	0	0.1988	0.1973	0	0	0	0.3468	0		0.364	0.3953	0.4423	0.4043	0	0.2423	0.3494	0.2839	0.5606
	3.7732	346.227		0.6802	0.4614	0	0	0.21	0	0	0.3266	0	0	0	0	0.6818	0	1.2505	0	0	0.3511	1.3934	0	0.1573	0	0	0	0.3329	0	0.171	0	0	0	0.7913	0	1.4083	0	0	0		0.5512	0	0.6236	0.6725	0	0	0	0.4874	0.7879
	3.7261	357.312		0	0	0	0	0	0	0.9443	0.5042	0.6206	0	0	0	0	0	1.2801	1.5432	1.0599	1.5597	0.2774	0	0	0	0	0	0.6882	0.9414	0.4772	0	0	0	0	0.044	0.9658	1.3602	0.8704	1.0119		0	0	0.5128	0	1.3337	0	0	0	0.4269
	1.5884	597.394		0.1504	0.1567	0	0.0137	0	0.1374	0	0.1465	0	0	0	0.1848	0.0801	0	0.1487	0.4365	0.1804	0	0.2194	0.1932	0.1357	0.0633	0	0.1324	0	0	0	0.0454	0.0199	0.2614	0	0	0.1495	0.3206	0.136	0.0933		0.2925	0.368	0.3023	0.3265	0.2525	0.3004	0.4345	0.3407	0.5435
	1.5485	504.312		0	0	0.436	0	0.9858	0	0	0	5.7415	0	1.9875	0.2335	0.3365	4.0113	0	0	0	0	0	0	0.4316	0.2612	0.9588	0	0	0.5275	6.705	0	0	0	0	4.2654	0	0	0.4323	0		0.3644	0	0.5315	0.946	0	0	0	0	0.7091
	2.3333	228.164		0	0	0	0	0	0.2727	0.1582	0	0	0.0686	0.0747	0.2922	0	0.1149	0	0	0.432	0.2684	0	0.4426	0.1198	0.1487	0	0.2082	0.1961	0.4023	0.1615	0.1005	0.0915	0.3337	0.3128	0	0	0.7402	0.351	0.3459		0.2709	0.3549	0.4989	0.3811	0	0.3327	0.4863	0.3015	0.5455
	1.4385	787.472		0.1636	0	0	0	0.3336	0.1491	0	0.2504	0.3401	0	0.2962	0.29	0	0	0	0	0	0	0.1983	0.1855	0	0.0574	0.3949	0	0	0	0.2721	0.2835	0.3284	0	0.1385	0	0	0	0.2349	0		0.37	0.5563	0	0	0.5631	0.3486	0.3163	0.6476	0
	1.8323	344.212		0	0.2345	0	0	0.1762	0.2481	0	0	0.1112	1.1349	1.3714	0.384	0	0.245	0	0.579	0.7	0	0	0.347	0.116	0.1158	0.2276	0.2413	0.061	0	0.1731	1.1404	1.346	0.1984	0.117	0.1404	0	0.8224	0.2528	0.1521		0.3783	0.3132	0.5689	0	0.2589	0.3187	0.5911	0.3927	0.7815
	2.3901	181.128		0.3306	0.2746	0.1294	0.1319	0.0679	0.206	0.1201	0.1875	0.1077	0.078	0.0589	0.2344	0.1683	0.0913	0.4578	0	0.3869	0	0.2196	0.2568	0.0791	0.0731	0.0555	0.189	0.1358	0.1753	0	0.0718	0	0.2108	0.1177	0.075	0.3383	0	0.2439	0.1825		0.3851	0.4074	0	0.3446	0.3239	0.3752	0.3648	0.2697	0
	3.6357	304.29		0.4485	0	0	0	0	0.5618	0.5557	0	0	0	0	0.5021	0	0.2565	0.7585	0	0.8767	0	0	0.2137	0	0	0.1885	0.5016	0.5476	0.2093	0	0.1239	0	0.4391	0.3171	0	0.5199	0.2731	0.8024	0		0.6194	0	0	0	0.6165	0.5974	0.5674	0	0.6137
	2.1585	228.142		0	0	0	0	0	0	0	0	0	0	0	0	0.0955	0	0	0	0	0	0	0	0	0	0	0	0	0.1211	0	0	0	0	0	0	0	0	0	0		0	1.8325	0	0	0	0	0	0	0
	1.465	575.371		0	0	0	0	0	0	0	0	0.0259	0	0	0	0	0	0	0.019	0	0	0	0	0	0	0	0	0	0	0	0	0	0	0	0	0	0	0	0.0389		0	1.8317	0	0	0	0	0	2.6807	0
	2.2482	471.208		0.0558	0	0.4134	0	0	1.0123	0.236	0	0.1563	2.7721	2.6603	0	0	0	0	0.6141	0	0.2579	0	0	0.4526	0	0.0829	0.9417	0.2559	0	0.157	2.4823	2.4706	0	0	0	0	0.8007	0	0.2889		0.8711	0	0	0.1107	0	0.849	1.0347	0	0
	2.0087	194.086		0.0809	0	0.3379	0.4477	0	1.1602	0.2261	0	0.1214	0.2641	0.3899	0.5279	0.8479	0.2102	0.6406	0.2434	0.9369	0.454	0	0.1672	0.2172	0.4475	0	0.8415	0.1369	0	0.1359	0.2363	0.2835	0.6263	0.0784	0.0176	0.0918	0	0.5011	0.4221		0.2301	1.1243	0	0.475	0	0	0.3425	0.9708	0.3927
	4.3364	460.272		2.5837	1.4345	0	0	0.1717	0.2486	0.1803	0.2138	0.1061	0	0.0293	0	0.5186	0	0	0	0	0	2.7797	1.0113	0.1617	0.0927	0.1181	0	0.2156	0	0.1124	0	0	0	0.4203	0	0	0.0754	0.0808	0		0.6411	0	0.7945	0	0.3928	0	0.5717	0	0.4496
	1.4203	414.561		0	0	0	0	0	0	0	0	0	0	0	0.0625	0	0	0	0.019	0	0	0.4101	0	0	0	0	0	0	0	0	0	0	0	0	0	0	0	0	0		1.8273	0	0	0	0	0	1.7763	0	0
	1.842	321.138		0.3548	0.4043	0	0	0	0.3342	0	0	0	0	0	0.3748	0	0	0	0	0	0	0.4121	0.3481	0	0.1498	0	0.3255	0	0	0	0	0	0.301	0.2579	0	0	0	0	0.3452		0.3665	0.4446	0.5928	0.4217	0	0	0.3992	0	0.6872
	1.5259	538.628		0.0744	0	0	0.0179	0	0	0	0	0	0.1428	0	0	0.7705	0.5019	0.1144	0	0	0	0	0	0	0	0	0.2246	0	0.1226	0.3787	0	0	0.0527	0.7551	0.4849	0.2093	0	0	0.3935		1.8014	0	0	0	0	0.0227	0	0	0
	4.1122	488.301		0.2645	0.1868	0.1566	0.1641	0.086	0	0.0657	0	0.0421	0.1066	0.0787	0.1874	0.2188	0.0956	0	0	0	0	0.2767	0.1423	0.167	0.0946	0	0.0946	0	0	0	0.1221	0	0	0	0.1251	0	0	0	0		0.5838	0.2623	0.4158	0	0.2657	0.2939	0.3466	0.225	0
	3.9037	476.321		0.479	0.4724	0	0.0942	0	0	0	0	0	0	0.0719	0	0.3871	1.0837	0	0	0	0	0.4236	0.3609	0	0.0962	0	0	0	0.1431	0	0	0.0527	0.2053	0.3513	1.3368	0.1319	0	0	0		0	0	1.4472	0.374	0	0	0	0	1.4624
	1.4201	565.286		0	0	0	0.0276	0	0	0	0	0.6792	0	0	0.0514	0	0	0.5033	1.2379	0	0	0	0	0	0	0	0	0	0	0	0	0	0	0	0	0.5029	1.646	0.8674	0		1.4559	0	0.3653	0	0	0	1.0565	0	0.8174
	2.1429	578.624		0	0	0.1342	0.2247	0.0629	0	0	0	0.0472	0.0549	0.0266	0	0	0	0	0.0569	0.0322	0	0.0844	0	0.1018	0.2934	0	0.1451	0.008	0	0	0.0428	0	0	0	0	0	0	0.0323	0.0304		1.8196	0	0	0	0	0	1.6291	0	0
	1.6476	306.094		0.2262	0.2067	0	0	0	0.1412	0.0819	0.1692	0.0465	0.0126	0	0.1544	0	0.071	0.3106	0.2526	0.2579	0.149	0.237	0.2001	0	0	0	0.1136	0	0.0871	0	0	0.0221	0.1389	0.1262	0	0	0.2451	0	0.1483		0.2223	0.3376	0.3403	0.3118	0.3455	0.2615	0.1756	0.2129	0.365
	4.1481	370.298		0.406	0.3779	0.0916	0.4115	0	0.4064	0	0	0.2599	0.0114	0	0.6568	0.2035	0.2634	0	0	0.2403	0	0	0	0.1201	0.3616	0	0.3348	0	0	0	0	0.0241	0.5944	0	0.2237	0.3863	1.6958	0	0.8174		0.2491	0.5479	0.3196	0.4598	0	0.2388	0	0.6584	0
	2.2196	435.263		10.9395	0.5717	2.6335	0	0.7707	3.3012	0.1075	0.4466	0.6403	0.522	0.572	1.2861	0.3448	1.4546	0	0.4462	1.4535	0.7506	8.7681	0.4694	2.1188	0.1729	0.6897	2.7499	0.0908	0.3266	0.5923	0.5946	0.4259	1.1881	0.197	1.4757	0.082	0.504	1.3358	0.6658		0.4667	0	0.1976	0.9189	0	0.2275	0.3789	0	0
	1.8689	333.113		0.2483	0.1758	0.1102	0.0688	0.1163	0.287	0.2376	0.3163	0.0825	0	0	0.2409	0.3029	0.0814	0.5009	0.366	0.3707	0.2689	0.2079	0.2778	0.0479	0.139	0	0.1704	0.2076	0.112	0.1343	0.0229	0	0.2898	0.2298	0.0635	0.3848	0.4903	0.4316	0.2909		0.2931	0.228	0.4473	0.2783	0.2216	0.3411	0.4141	0.3335	0.3676
	4.0357	292.231		0	0	0	0	0	0	1.3854	3.4172	0.8843	0	0	0	0	0	2.7468	1.2705	0	1.4625	0	0	0	0	0	0	0	2.0062	0	0	0	0	0	0	1.5274	0	0.9434	1.1967		0	0	0	0	1.8081	0	0	0	0
	3.2402	318.194		0.6559	0	0	0	0.205	0	0	0	0	0	0.2187	0.7257	0.4119	0	0	0	0	0.5682	0	0	0	0	0.2171	0	0	0	0	0	0	0	0.5481	0.2293	0.7686	0	0.8393	0.4819		0	0	0	1.0782	0	0.7293	0	0	0
	4.0462	338.271		0	0	0.0937	0	0	0	1.0609	1.9295	0.9397	0	0	0	0	0	0	1.2418	0	0	0	0	0	0	0	0.0832	0	1.4068	0	0.0481	0	0	0	0	1.3505	0	0.7562	0.9599		0.1424	0	0	0	1.6622	0	0	0	0
	4.0426	298.278		0	0	0	0	0.1943	0	1.4504	2.5908	1.3892	0	0	0	0.1498	0.1763	0	1.7044	0	0	0	0	0	0	0.1669	0.2331	0	1.5434	0	0	0	0.1745	0	0	1.5851	0	0.6304	1.2971		0	0	0	0.237	1.5665	0	0	0.1384	0
	3.5906	357.312		0.1543	0.0989	0.0782	0.0624	0.0724	0.103	1.2346	0.9655	0.6622	0.1022	0.0587	0.1588	0.0652	0	1.7897	3.2457	1.6796	2.194	0.1809	0.1282	0.1747	0	0	0.1136	1.0952	0.8704	0.8082	0.0775	0	0	0.0421	0.1261	2.0762	3.2045	1.6995	2.0167		0	0	0.3519	0	1.4471	0	0	0	0.5085
	2.5492	269.085		0.1543	0.2527	0.0559	0	0.0498	0.2153	0.1475	0.1563	0.0748	0.024	0.0327	0.1695	0.0926	0.0653	0.3924	0.1695	0.2159	0.3171	0	0.2574	0.0359	0.0515	0.0455	0.1325	0.0878	0.1031	0.0344	0.0315	0	0.2371	0.1346	0.0621	0.2416	0	0.3556	0.0912		0.2981	0.3176	0.37	0.3271	0.2805	0.2047	0.184	0.2555	0.1552
	2.7191	552.336		0	0	0	0	0	0	0	0	0	0.0309	0	0.1912	0.3039	0.7084	0	0	0.2252	0	0	0	0	0.1303	0	0	0	0	0	0.049	0.0385	0.1341	0.279	0.7749	0.0444	0.1697	0	0		0	0.1177	0.6935	0.9743	0	0	0	0	0.8424
	3.5937	486.287		0	0	0	0.1352	0	0	0	0.4602	0	0	0	0	0.2651	0.1683	0	0	0	0	0.7463	0	0.3003	0	0	0	0	0	0	0	0.1125	0	0	0.2649	0	0	0	0		0.5484	0	0.5287	0	0	0.7071	0	0	0
	2.2939	232.195		0	0	0.1756	0.2415	0.0492	0.2156	0.1652	0.1796	0.4203	0.1964	0.0502	0.3192	0.4544	0.0883	0.4073	1.1986	0.4028	0.6353	0.2051	0	0.1786	0.2763	0.051	0	0.2747	0.1976	0.6773	0.1594	0	0.4742	0.4029	0.0924	0.2655	1.1302	0.3071	0.5168		0.3354	0.1971	0	0.7506	0.1749	0.3253	0.5018	0.5329	0
	1.3413	504.348		0.1777	0.172	0	0.1004	0	0.0517	0	0.0538	0	0	0	0.1679	0.1011	0.0265	0.2943	0.4745	0.1856	0.0748	0.1455	0.1032	0	0.0842	0	0.1178	0.1348	0	0	0	0	0.1835	0.1247	0	0.3877	0.396	0.0951	0.1216		0.3229	0.46	0.4006	0.2461	0.1823	0.1706	0.2297	0.5063	0.3857
	4.5203	338.296		0.4589	0	0	0	0	0	0	0.7902	0	0	0	0	0	0.2976	0	0.3164	0	0	0	0	0	0	0	0	0	0.8251	0	0	0	0	0	0.2754	0	0	0	0		1.7803	0	0	0	0	0	1.7281	0	0
	2.0953	426.24		0.9569	0.9936	2.2834	0.6085	5.8857	0.8971	1.5777	1.0156	1.3084	6.1042	6.0599	0	1.9683	3.5967	0	0	0.5344	1.1076	0	0.8404	1.9473	0.783	4.8054	0.7998	0	1.0158	1.6928	6.173	5.9339	0	1.9332	4.315	0	0.0764	0.4985	1.2104		1.7792	0	0	0	0	0	2.025	0	0
	1.7664	446.24		0.5904	0	1.6235	0.2274	0.6276	0.7562	0.2962	0.4306	3.8178	0	0	0	0.9747	0	0	0	0.8512	0.308	0.4652	0	1.4365	0.3739	0.5644	0.6927	0	0	3.58	0.5271	0.5775	0	0.7896	0	0	0	0.8676	0.4636		1.1843	0	0.3329	0	0.2615	0	1.1341	0	0
	1.9474	277.101		0.0771	0.1683	0.0615	0.0632	0	0.2237	0.1825	0.1256	0	0	0	0.2588	0.1893	0.0535	0.5608	0	0.315	0.2438	0.0921	0	0	0.0849	0	0.1652	0.1844	0	0.0417	0	0.0158	0.1934	0.1887	0.0539	0.336	0.1616	0.401	0.213		0	0.4731	0.271	0.3596	0.3226	0.3506	0.2026	0.3691	0
	1.5015	699.403		0.5505	0.5764	0	0.3548	0	0	0.5073	0.7479	0	0.2868	0.2479	0.1936	0.3813	0	0.4579	0.0759	0.337	0.2549	0.3975	0	0	0.3921	0.1492	0	0.3253	0.6472	0	0.211	0.2942	0.2026	0.3848	0	0.4426	0.2829	0.5625	0.3143		0.3105	0.8331	0.3728	0.2593	0	0	0.3512	0.9231	0.5678
	1.5146	643.825		0.7781	0.4803	0.6841	0.6341	0.5363	0.3666	0.2898	0.6097	0.5321	0	0	0.3033	0.435	0.1021	0	0	0.4193	0	1.1149	0.4694	0	1.1711	0.4305	0.4523	0.285	0.5214	0.742	0	0	0.2898	0.4029	0.0764	0.4567	0	0.2586	0.2895		1.7755	0	0	0	0	0	1.984	0	0
	3.5973	518.274		0.4363	0.3334	0.2705	0.1371	0.1448	0.2528	0.2178	0.478	0.2263	0.1127	0.1312	0	0.3744	0.1945	0	0.355	0.1773	0.298	0.3488	0.3206	0.2276	0.1164	0	0	0	0.4307	0.2317	0.1176	0.1263	0.115	0.408	0.1261	0.4658	0	0.3118	0		0.3229	0.6309	0.5401	0.2789	0	0	0	0.5028	0.5611
	1.4282	290.075		0	0.2548	0	0	0	0	0	0	0	0	0	0	0	0.0491	0	0.4745	0.3547	0.2842	0.2292	0	0	0	0.0182	0	0	0	0	0	0	0	0	0.0391	0.6283	0.4526	0.311	0.2288		0.1491	0	0.8494	0.7712	0	0	0	0	0.9263
	3.5645	386.292		0.9328	0.368	0.1846	0.33	0.1712	0.3714	0.2792	0	0.2488	0.1234	0.0551	0.4165	0.5281	0	0	1.6169	0.3142	0.8338	0.9912	0.623	0.2637	0.1655	0.3019	0.4188	0.3459	0	0	0.0838	0.1033	0.6318	0.5151	0.2497	0.2966	1.5855	0.5271	0.9054		0.3975	0.8449	0.1477	0	0	0.3779	0	0.8259	0
	1.2743	275.116		0.4459	0	0	0	0	0	0.0962	0	0	0	0	0.1874	0.0999	0	0	0	0.1116	0	0.3297	0.1202	0.1095	0	0	0.1514	0	0	0	0.0477	0	0.123	0	0.0692	0	0	0	0		0	0.3811	0	0.8388	0.3445	0.201	0	0.2839	0
	1.3476	169.091		0	0.4175	0.1063	0.1097	0.0498	0.206	0.108	0.2606	0	0	0.0392	0	0	0	0.4905	0	0	0	0.4456	0.3313	0	0.1544	0.0364	0	0.1677	0.2681	0	0.0428	0.0442	0	0	0.0565	0	0.4526	0.4176	0		0	0	0	0.6951	0.6059	0.4611	0	0.6246	0
	2.0186	496.302		0	0	0.1258	0	0	0.1654	0.0707	0.088	0.0118	0.0485	0	0.1241	0.0785	0.0243	0	0	1.0389	0.1878	0.1354	0	0.1522	0	0	0.1862	0	0.1025	0	0.0529	0.0436	0.1673	0.0915	0	0.1165	0	1.4629	0		0.1999	0.1359	0	1.4244	0	0	0	0.2839	0.2035
	4.5184	343.336		0	0	0	0	0	0	1.4277	1.3915	0.9419	0	0	0	0	0	1.3143	1.9468	1.0037	2.0912	0	0	0	0	0	0	0	1.1733	0.7677	0.0737	0	0	0	0	1.2409	0	0	1.2342		0	0	0	0	1.7569	0	0	0	0
	1.5553	279.173		9.1325	5.8627	16.0145	1.685	14.9738	5.0422	6.8074	3.5151	36.1128	16.2565	20.708	0	10.3438	19.5632	3.7085	0	3.4287	8.144	10.6568	5.6503	15.8125	1.7949	14.2766	4.8321	7.1058	3.5833	34.4749	14.0797	20.678	0	11.084	22.984	3.4763	0	2.9702	7.4029		1.756	0	0	0	0	0	1.9441	0.5354	0
	3.4705	243.201		0	0	0.0895	0.1477	0.1348	0	0	0	0	0.0995	0	0.2855	0	0.1636	0	0	0	0	0.4101	0	0	0.1699	0	0.416	0.2176	0.2857	0	0.1104	0.0858	0	0	0	0	0	0	0.2715		0	0	0.6088	0.7712	0	0.3752	0.4098	0	0.5611
	1.8394	292.214		0.1905	0.35	0.0624	0	0	0.1317	0.1271	0.8703	0.1002	0	0	0.2844	0.1215	0.0496	0.3284	0	0.1651	0.2141	0	0.2785	0.0629	0.0927	0.0455	0.1974	0.0872	0.9123	0	0	0.0448	0.2326	0.1336	0	0.2584	0.6262	0.4288	0.2841		0.3583	0.678	0	0	0.3897	0.3265	0.7085	0.4464	0.6608
	4.6882	235.186		0	0	0	0	0	0	0.5266	0	0	0	0.1805	0.6939	0	0	0	0	0	0.7712	0	0.7083	0	0	0	0.3057	0	0.5501	0	0	0	1.0198	0.3376	0	0	0	0	0		0.588	0	0	0	1.1628	0	0	0	0
	3.6753	536.334		0	0.4175	0.2021	0.3584	0.11	0.2123	0	0	0	0	0.0313	0.0791	0.2549	1.4151	0.1442	0	0.2029	0.421	0	0.3313	0.1857	0.3966	0.091	0	0	0.3322	0	0	0.0259	0	0.2775	1.4841	0	0	0.2586	0.3391		0	0	0	1.6804	0.0701	0	0.4838	0.1705	0
	1.3365	827.737		0	0.0439	0	0.7234	0	0.5081	0.0447	0	0	0.0175	0	0.4461	0	0	0.0981	0.7022	0.3724	0	0.2249	0	0	0.8586	0	0.4504	0	0.1005	0	0	0	0.4265	0.0397	0	0.1975	0.7352	0.3777	0		0	0.46	0	0	0	1.2852	0.8911	0.7263	0.4065
	3.4238	249.115		0.2314	0.1099	0.2125	0.0682	0.0498	0.2902	0.1803	0.1459	0	0	0	0.0535	0.1094	0.1319	0.2289	0.1594	0.0645	0.2721	0.2654	0.1175	0.2012	0.0824	0.043	0.2091	0.1677	0.309	0.0421	0.0249	0	0.0966	0.0589	0.0881	0	0.21	0.2124	0.2433		0.2236	0.2497	0.8362	0.1969	0.2385	0	0.1621	0.2981	0.9293
	3.8872	330.268		0.2657	0.4225	0	0.3773	0.1087	0	0	0	0	0.2074	0.2717	0	0	1.6916	0	0	0	0	0	0	0	0.3088	0.0769	0.2097	0	0	0	0.2026	0.2071	0	0	1.6105	0	0	0	0		0.8168	0	0	0.9193	0	0	0.8938	0	0
	2.4032	263.144		0	0.1835	0.0638	0.0952	0.0815	0.7904	1.2399	0	0	0.2537	0.3878	0.2123	0.3869	0.1503	0.5736	0	0.1503	0.25	0.1033	0.2174	0.0659	0.1111	0	0.8253	1.2991	0.7818	0	0.3142	0.3409	0.3021	0.3953	0.1761	0.5689	0.0911	0	0.2408		0.4605	0.3286	0	0.3184	0.4587	0.1671	0.497	0.2332	0
	4.0216	345.28		0	0	0	0	0	0	0.9453	0.6185	0.5791	0	0.0247	0	0	0.0432	1.1003	0.8298	0.5901	0.8624	0.0758	0.0605	0.0495	0	0.0321	0	0	0	0.4552	0	0	0	0	0	0	0	0.5155	0.8168		0	0	0.1993	0.2438	1.2901	0	0	0	0
	2.7513	602.407		0.295	0.0879	0.1967	0.2276	0.4051	0.2334	0.6976	0.6601	0.123	0.2605	0.2	0.4166	0.5581	0.1473	0.0965	0.1139	0	0.1093	0	0	0.202	0.2938	0.3549	0.3502	0.8884	1.1488	0.0778	0.3357	0.2681	0.6102	0.6788	0.2273	0	0	0	0.2161		0.1242	0.3088	0.4462	0.2133	0.2104	0.4283	0.106	0.2772	0.513
	2.138	273.174		0	0	0	0	0	0	0	0.1806	0	0	0	0	0.3526	0	0	0	0	0	0	0.3799	0.2237	0.1768	0	0.4132	0	0	0.1427	0	0.0878	0	0.2876	0	0	0	0.7407	0.5647		0	0.5674	0.6372	0	0.5261	0	0	0.4482	0
	1.5529	320.698		0.2204	0.3186	0.2287	0.2046	0	0.2969	0.2094	0.1667	0.4212	0.1958	0	0.0647	0.4712	0.2834	0.5395	0.3606	0.4837	0.3973	0.193	0.2671	0.2048	0.1956	0	0.2082	0.3012	0.1589	0.3304	0.2424	0.2302	0.1405	0.471	0.2239	0.6782	0.3017	0.5334	0.3428		0.3261	0.3811	0.5145	0.0952	0.1683	0.2417	0.2972	0.4259	0.5961
	1.6535	216.164		0.1984	0.1995	0.0503	0	0	0.1592	0	0	0	0	0	0.1071	0.0841	0	0.2504	0.6107	0.2741	0.1305	0.3136	0.1864	0.0539	0	0	0.1461	0	0.1083	0.0458	0	0	0.1206	0	0	0.3997	0.7471	0.5165	0.1821		0.2857	0.1797	0.4425	0.2789	0.2665	0.2729	0.1781	0.4117	0.4304
	2.1387	562.342		0.2216	0	0.1459	0	0.0689	0.3253	0	0.1598	0.0453	0	0.1508	0.2072	0	0.0732	0	0	1.0686	0.2425	0.1452	0.1337	0.2011	0.0625	0.1053	0.2222	0	0	0	0.1637	0.1619	0.1932	0	0	0	0	1.2038	0		0.3209	0.2507	0	0.9137	0	0.2363	0.3242	0	0
	1.8669	303.083		0.3991	0.4376	0.2461	0.3023	0.299	0.7374	0	0.1887	0	0.151	0.1523	0.1784	0	0	0.3106	0.3037	0.6288	0.1916	0.4342	0.4334	0.3015	0.4767	0.2352	0.8057	0	0.1488	0	0.1354	0.1484	0.1493	0.0888	0.044	0.301	0.2074	0.7364	0		0.2608	0.6743	0.2558	0.3118	0	0.216	0.2567	0.8338	0.4383
	2.7722	596.367		0	0.0659	0	0.0676	0	0.0533	0	0.1563	0	0.038	0.0652	0.1117	0.143	0.4664	0.0817	0	0.129	0	0.2412	0	0.0378	0.0962	0.0738	0	0	0	0	0.0241	0.0374	0.0851	0	0.5552	0.0805	0.0704	0.1828	0		0.0994	0.1049	0.8494	0.6644	0	0	0	0.0898	0.626
	1.6467	479.283		0	0	0	0	0	0	0	0	0	0	0	0	0	0	0	0	0	0	0	0	1.9582	0	0	0	0	0	0	0	0	0.5163	0	0	0	0	0	0		1.0537	0	0.6591	0	0	0	0	0	0.7485
	1.2814	312.044		0.1102	0.1739	0	0.0318	0	0.206	0.0656	0	0.0177	0	0.0131	0.1517	0	0.0507	0.2576	0	0.2096	0.1291	0.1086	0.0748	0	0.036	0	0.1514	0.1198	0	0.0172	0	0	0.1501	0.0925	0.044	0.1772	0.2446	0.1131	0.1216		0.1491	0.2629	0.3686	0.3118	0.3366	0.2824	0.0946	0.2555	0.5611
	1.3363	328.234		0	0	0	0	0.1521	0	0.145	0	2.1099	0.7918	0.8795	0.2435	0	0.0782	0	0.1898	0.2247	0.1379	0	0	0	0.1882	0	0.1265	0.1016	0	2.0366	0.7993	0.8209	0.2425	0	0	0	0.2619	0.2084	0.1395		0	0.1913	0.2038	0.6071	0.5499	0.1592	0	0.3228	0.4033
	2.7308	287.132		0	0	0	0	0	0	49.2746	0	0	0	0.0083	0	0	0	0	0	0	0	0	0	0	0	0	0	58.4195	0	0	0	0	0	0.0421	0	0.0483	0	0	0		0	1.7094	0	0	0	0	0	2.563	0
	1.3236	420.946		0.09	0	0	0	0	0.0881	0.0652	0	0	0	0	0.2766	0.0179	0.0359	0.4956	0.7564	0.314	0.0583	0.0779	0	0	0	0	0.1362	0.0845	0.1179	0	0	0	0.2316	0	0.0119	0.5061	0.7405	0.5349	0.1127		0.0994	0.2103	0.1923	0.2461	0.548	0.4127	0.0811	0.3549	0.2104
	1.9395	223.175		0.3298	0.2867	0.1118	0.1364	0	0	0.3114	0	0	0	0	0.1937	0.1262	0	0.3638	0.3226	0.3916	0.2368	0.3039	0	0.1438	0	0	0	0.173	0	0.1031	0	0	0.1723	0.143	0.1002	0.2909	0	0	0.1926		0	0	0.5594	0.4759	0.3046	0.3672	0.3377	0	0.5435
	4.0131	252.238		0	0	0	0	0	0	0	0	0.9872	0	0.0901	0	0	0.205	0	1.464	0	0	0	0	0	0	0	0	0	0	0.8935	0	0	0	0.1311	0	1.9262	0	0	0		0	0	0	0	1.7055	0	0	0	0
	2.9147	295.232		0.2144	0.5422	0.1079	0.2413	0	0.1606	0.3255	0.2324	0.059	0.2128	0.2531	0	0	1.4681	0.1429	0	0.2181	0.3604	0.2433	0.466	0	0.2753	0	0	0.2675	0	0.1031	0.2705	0.1949	0	0	1.4195	0	0	0	0.1504		0.6902	0.1149	0	0.8055	0	0.0946	0.8573	0	0
	1.9428	345.128		0	0.0752	0.053	0.1061	4.2521	0	26.6477	0.096	0	0.0344	0	0.1103	4.8702	4.5154	0.5586	0	0.2871	0.2362	0	0.0594	0.0809	0.0742	4.4148	0	35.42	0.0601	0.0261	0	0.0327	0.2423	4.8509	3.9691	0.9548	0	0	0		0.124	0.2624	0.1838	0	1.1326	0	0.2298	0	0.0929
	2.9195	502.278		0	0	0.3067	0	0.1533	0.3149	0.4699	0	0	0.158	0.2093	0.1309	0	0.3138	0	0	0.3634	0	0.5211	0.5357	0	0	0	0	0.3004	0.3969	0	0.1557	0.2209	0	0.377	0	0	0	0	0.2998		0	0.6851	0.63	0.3864	0	0	0.4201	0.8182	0.7966
	1.4363	669.339		0.9765	0.165	0.0311	0.4938	0	0.1394	0	0	0	0.1207	0	0.4976	0	0	0	0	0.1895	0	0.8082	0	0.1807	0.4374	0.7908	0.3117	0	0.1066	0.2554	0.3882	0.4133	0.5178	0	0.197	0	0	0.0681	0		0	0	0	0	1.0895	0.6086	0	1.1155	0.1052
	3.9727	327.301		0.1763	0.23	0	0.1098	0.0634	0	0.0574	0.014	0.1179	0.0361	0.0386	0.223	0	0.071	0	0.3606	0.1232	0	0.2791	0.239	0	0.1078	0.0771	0.0914	0.1321	0	0.0747	0.0499	0	0.2459	0.1262	0.0648	0.2844	0.2309	0	0.1033		0.4702	0.2366	0.4349	0	0.3769	0.1794	0.3958	0.2697	0.3507
	1.8179	317.073		0	0	0.3372	0	0	0.2784	0.089	0	0.1432	0.0515	0.0556	0	0	0	0.1684	2.7759	0.818	0.2086	0	0	0.2851	0	0	0.3881	0.1517	0	0.212	0.0606	0.0474	0	0	0	0.1289	1.8523	1.0183	0.1723		0.6086	0	0.5769	0	0	0.5089	0.7565	0	0.526
	2.459	427.262		0	0	0	0	0	0	0	0.0377	0	0	0	0	0.023	0	0	0.0441	0	0	0.0582	0	0	0	0.024	0	0	0	0	0	0	0	0	0	0	0	0	0		1.6908	0	0	0	0	0	1.2483	0	0
	1.633	464.211		0	0	2.6682	1.886	0.2092	0	0	0	0	0	0	0.2546	0	3.6384	0	0	0	0.8481	0.2097	0.6703	3.2533	1.9616	0.186	0.6379	0.0687	0	0	0	0	0.276	0	0	0	0	0	0.8346		0.8632	0.1841	0.1603	0.1572	0.3202	0	0.871	0	0.2556
	4.1165	683.463		0.1874	0.2417	0.1395	0.0773	0.1448	0.1966	0	0.4113	0	0.1132	0.1059	0.2141	0.3029	0.1979	0	0	0.0161	0.0993	0.1809	0	0.1315	0.0257	0.05	0	0.0719	0.3577	0.1031	0.0926	0.0626	0	0.0673	0.0522	0	0	0	0		0.1981	0.3023	0.5128	0.2461	0.0842	0.3411	0.1351	0.1703	0
	4.2377	362.222		0.4364	0.4341	0.1317	0.1361	0.1358	0.2996	0.2181	0.437	0.2029	0.1286	0.1085	0.3976	0.3061	0.1138	0.5207	0	0.667	0.4327	0.3495	0.341	0.1081	0.168	0	0.1981	0.1953	0.2046	0.1839	0.1047	0.0796	0.2699	0.2891	0.1052	0.5316	0	0.6966	0.2871		0	0	0.1442	0.5423	0.5065	0.4907	0.3054	0.41	0
	1.2396	181.077		0.6066	0	3.7888	1.0662	0.1496	0.2893	0.557	0	0	0.265	0.2524	0.8612	0	0.289	0	0.3226	0.3522	0.1589	0.5095	0	3.497	0.9617	0	0	0	0	0	0.2678	0.2244	0.5982	0	0.2838	0	0.2829	0.2276	0.1318		0	0.8437	0	0	0.533	0.307	0	0	0
	1.4023	569.34		0	0	0	0.1875	0	0.3148	0	0	0	0	0	0.2076	0	0	0.3885	0.2847	0.4084	0	0	0.2705	0	0	0	0.1902	0	0	0.0223	0	0	0.2957	0.0631	0	0.291	0.2451	0.2819	0		0.2328	0.368	0.3989	0.2297	0.1823	0.2704	0.1642	0.4259	0.1813
	3.7453	346.314		0	2.413	0	0	0	0.7017	0	0	0	0	0.1999	1.3215	0	1.5917	0	0	0	0	0	2.4622	0	0.561	0	0	0	0	0	0	0.2054	1.5172	0	0	0	0	0	0.9983		0	0.456	0	1.2243	0	0	0	0	0
	1.4407	665.336		0	0	0.2682	0	0	0	0.2904	0	0	0	0	0.4299	0	0	0	0	0	0	0	0	0.3194	0	0	0	0	0	0.2535	0	0.3955	0.4243	0	0	0	0	0	0		0.3166	0	0	0	0.7423	0.621	0.3364	0.3892	0
	1.395	433.319		0.0891	0.2747	0	0.0528	0	0.1994	0.0758	0.0626	0	0	0.0131	0.3801	0.0648	0	0.1162	0.0949	0.035	0	0.1836	0.2313	0	0.0587	0	0.1543	0.0847	0	0	0	0	0.2558	0.0414	0	0.0644	0.0955	0.0831	0.0845		0.4101	0.2057	0.2925	0.3732	0.2176	0.1802	0.3714	0.2123	0.2402
	2.961	529.313		0.2073	0	0.2213	0.4827	0.1389	0.2986	0.161	0.1354	0.0927	0.212	0.2545	0.3215	0.4642	0	0.4515	0.3986	0	0.3729	0	0	0.2185	0	0.2012	0.4879	0	0.2238	0	0.203	0.2526	0.2501	0.4326	0.2241	0.4339	0	0.2887	0		0.3255	0	0	1.0815	0.2723	0	0	1.7884	0.9735
	3.4076	363.179		0.4731	0.2151	0.0965	0.1303	0.0905	0.1474	0.0836	0	0.1369	0.0806	0.1425	0.1715	0.2676	0.1219	0.1219	0	0.1282	0	0.3687	0.1798	0.0867	0.1188	0	0.1705	0.1308	0	0.0748	0.0754	0.1204	0.1699	0.1673	0.131	0.2332	0	0	0		0.2665	0.6427	0.2861	0.2576	0	0.2259	0.2918	0.5582	0.4003
	3.1751	428.284		0	4.2987	0	0	0	0	0	0	0	0.1543	0	0	0	0.5554	0	0	0	0	0	1.7427	0.5332	0.6474	0	0	0	0	0	0	0.1604	0	0.4049	0.5087	0	0.1676	0	0		0	0	0	1.6781	0	0	0	0.3497	0
	1.4076	365.724		0	0.3958	0.7778	0.1088	0.3601	0.383	0	0.8258	0.7049	0.3397	0	0	1.5118	0	0	0.019	0.1541	0.4482	0	0.1826	0.6838	0	0	0.4728	0	0	0.5422	0.3938	0	0	1.6801	0.4036	0	0	0	0.4262		1.6244	0	0	0	0.0421	0.0114	1.4072	0.0284	0.0877
	1.2528	214.095		0	0	0	0	0	0	0	0	0	0.1522	0.0733	0	0	0.056	0	0	0	0.3761	0	0	0	0.2169	0	0	0	0	0	0	0	0	0.1182	0	0.5608	0	0	0		0.4398	0	0	0.8526	0	0.3839	0	0	0.1709
	2.3937	334.223		0	0.6465	0	0	0	0.6418	0	0.377	0	0	0	0.6881	0	0	0.9506	0	1.3661	0.6087	0	0	0	0.1579	0	0.5268	0	0	0	0	0	0	0	0	0	0	1.164	0.8476		0	0	0	1.1463	0.5299	0	0.5475	0.9561	0
	1.3393	370.901		0	0	0	0	0	0	0	0.0175	0.0268	0	0.0258	0	0.0397	0	0	0	0	0	0	0	0	0	0	0	0	0.0215	0	0	0	0	0	0	0	0	0	0		1.6412	0	0.0321	0	0	0	1.6758	0	0
	4.1065	623.077		0	0	0.2628	0	0	0.4962	0.2127	0.2396	0	0	0.0033	0.0089	0.0168	0.0538	0.049	0	0	0.6056	0.1689	0.0321	0.2868	0.0051	0.0091	0.5111	0.3434	0.3093	0	0	0	0.0351	0.0421	0.1125	0	0	0.1366	0.876		0	0.5341	1.0852	0	0.0421	0.0114	0.1216	0.2413	0.9293
	2.0272	200.133		0.2755	0.2939	0	0.0521	0.0453	0.1678	0.105	0.8477	0.0766	0.0343	0.0451	0.1507	0.0757	0	0.2754	0.4745	0	0.1882	0.2171	0.1923	0.0942	0	0	0.142	0.1198	1.137	0	0.057	0.0442	0.2177	0.143	0.0587	0.29	0	0.1935	0.1718		0.3723	0.2103	0.641	0.2785	0	0.1706	0.5927	0.2616	0.643
	1.3602	384.576		0.2169	0.2307	0.0443	0.1888	0	0.2091	0	0.1817	0.0966	0	0	0.171	0.2797	0.037	0.5753	0.1739	0.2316	0.0857	0.4983	0.3105	0.0704	0.2108	0.0381	0.1869	0.2482	0.1389	0.0367	0	0	0.1844	0.3788	0	0.29	0.3206	0.1832	0		0.3602	0.5651	0.2873	0.3446	0	0.1137	0.2972	0.795	0.5961
	1.9337	341.246		0	0.0323	0	0.0847	0.0403	0.1789	0.6456	1.7207	0.3279	0	0	0	0	0.0329	0.5746	0.856	0.9791	0.4507	0	0	0	0.1064	0	0.0953	0.5404	1.683	0.3975	0	0	0.0439	0.0613	0	0.4031	0.941	0.998	0.3078		0.0515	0	0	0	1.6186	0	0	0	0
	1.3736	533.372		0.1145	0.0741	0	0.109	0.018	0.1303	0.2063	0.2535	0	0	0	0.275	0	0.0289	0.1308	0.3037	0.034	0.0818	0.2377	0.1776	0.0419	0.0674	0.0147	0.1319	0	0.2512	0	0	0	0.2568	0.0555	0.0171	0	0.5091	0.3726	0.0659		0.2078	0.2629	0.2724	0.14	0.3928	0.3906	0.2161	0.5109	0.3682
	1.8046	611.197		0.0846	0.0989	0.2097	0.0335	0	0.1273	0.086	0.3021	0	0.0898	0	0.1427	0.6218	0.1181	0.1798	0.1898	0.661	0.1911	0.1086	0.0873	0.2555	0	0.0542	0.0943	0.1398	0.2473	0.0508	0.0898	0	0.0849	0.5794	0.1103	0.1772	0.2263	0.4526	0.1233		0.4223	0.1548	1.0096	0	0	0.0796	0.4998	0.2697	0.8815
	3.3343	375.324		0.4475	0.3392	1.1206	1.7016	0.0407	0.3183	0	0.8867	0.6783	0.8341	0.8282	0.5774	1.4649	0.3323	0	0	0	0	0.4463	0.2992	1.137	1.9995	0	0.3772	0	0.9806	0.7486	0.8118	0.8079	0.4548	2.1426	0.3673	0	0	0	0		0.2484	0.2474	0.5769	0.1478	0	0.4435	0	0.2981	0.5786
	2.8479	392.267		0	0.3235	0.0891	0	0	0	0	0	0	0.1006	0.0502	0	0.2399	0	0	0	0	0.3752	0.2507	0.4653	0.0817	0.0449	0	0.2982	0	0	0	0.0926	0	0.2872	0	0	0	0	0	0.2625		0.2632	0	0.4238	0.3267	0.3558	0.293	0	0.3842	0.3932
	2.687	232.196		0.3509	0.3296	0.1734	0.1273	0.0987	0.3154	0.1723	0	0	0.1056	0.082	0.223	0.2104	0.1115	0.5109	0	0.3517	0	0.4064	0.3068	0	0	0	0	0.2051	0	0	0.1023	0.0988	0.2527	0.1811	0	0	0	0.4138	0		0.5261	0	0.5773	0.555	0	0	0.4379	0.5383	0.7715
	1.6782	493.284		0	0	0.8911	0.1649	0	0.2847	0.7982	0	0	0	0	0	0.3271	0.8845	0	0.228	0.1166	0.729	0.5243	0	0	0	0.7108	0.6946	0.5429	0.3182	0	1.4001	1.7515	0.3039	0.2596	0.6328	0	0	0.1989	0.6874		0.961	0	0	0.4225	0	0.2719	1.0961	0	0
	2.3099	509.177		0.294	0.173	0.2159	0.1501	0.1403	0.1894	0.1229	0.2462	0.2149	0.0593	0.0508	0.0354	0.7476	0.1178	0	0.2657	0.1129	0.1972	0.1878	0.3077	0.205	0.1439	0.1713	0.1121	0.0856	0.2092	0.1575	0.0423	0.0639	0	0.6083	0.1233	0.153	0.2138	0.1778	0.1376		0.3726	0.8113	0.3204	0.1477	0	0	0.2972	0.6588	0.2555
	2.7139	343.126		0	0.3735	0.0951	0.0546	0.0722	0.2341	0.2275	0	0	0	0	0.3301	0.2609	0.1167	0	0	0.4998	0	0	0.3313	0.0839	0.0755	0	0.265	0.2747	0	0.0518	0.0784	0	0	0.1766	0	0.4672	0.1243	0.3915	0.3447		0.3336	0	0.4167	0.5907	0	0.3074	0.1486	0	0.263
	2.015	450.582		0.1433	0.022	0.0783	0.4536	0	0.1124	0	0	0	0	0	0	0	0.1319	0	0	0	0	0.0965	0	0	0.5301	0	0.0942	0.008	0	0.0778	0	0	0.0527	0	0.1223	0	0.0377	0	0.0304		1.518	0	0.016	0.1088	0	0	0.849	0	0
	1.4591	564.816		1.1072	0.6148	3.5148	1.2491	3.7914	2.3126	5.3772	0.9588	0	0.722	0.5287	0.4329	2.7858	2.667	1.1968	0	1.6904	2.4632	0	0.5261	4.006	1.3141	3.5209	2.6382	5.8147	0.9719	0	0.8456	0.6891	0.4249	2.3943	2.967	1.5644	0	1.4627	2.4225		0.6459	0	0	0.9803	0.014	0	0	0	0
	1.3964	323.527		0.1916	0.2037	0	0.141	0	0.134	0	0.0954	0	0	0	0.116	0.2524	0.1405	0.1798	0.1329	0.2902	0.139	0.3212	0.2071	0	0.1802	0	0.2082	0.1517	0.0722	0	0	0	0.0703	0.341	0.1078	0.2478	0.2829	0.291	0.2636		0.3105	0.3417	0.4327	0.3446	0.0842	0.1251	0.2432	0.4117	0.2981
	1.2656	348.18		0.2928	0.4182	0	0.0832	0	0	0.0775	0	0.9553	0	0	0	0.2271	0.2064	0	0	0	0	0	0.3016	0.2069	0.0728	0.2659	0.0747	0	0	0.9079	0.238	0.2499	0.1089	0	0.2136	0	0	0	0.0833		1.4906	0	0	0.082	0.0652	0	1.4579	0	0
	1.5569	230.139		0	0	0.0671	0	0	0	0	0	0	0	0	0	0.1178	0	0	0	0	0	0.3257	0	0	0.0721	0	0	0	0.4466	0	0	0	0	0.143	0	0.5894	0	0	0		0	0.368	0.7977	0	0.4719	0	0.6068	0.4497	0
	3.6068	500.258		0.2221	0.1208	0.1006	0.1229	0	0.0708	0.0983	0.1449	0.0773	0.0703	0	0.2686	0	0	0.3433	0	0	0	0	0	0.0868	0	0	0	0	0	0	0	0	0.1721	0	0	0.3061	0	0	0		0.2966	0.2891	0	0.3876	0.2501	0.4109	0	0	0
	1.5614	371.086		0	0.2315	0	0.0591	0	0.0562	0.1163	0	0	0	0.016	0.1427	0.0421	0.0708	0	0	0	0.0993	0	0.2458	0	0.0583	0	0.0379	0.1597	0	0	0	0	0.154	0	0.0717	0	0	0.0808	0		0.7159	0.0789	0	0.8368	0	0	0.5404	0	0
	1.4005	465.288		0.2602	0	0	0.1391	0	0	0	0.0763	0	0	0	0.2822	0	0	0	0	0	0	0.4063	0.4023	0.0125	0	0	0.5127	0	0	0	0	0	0.4185	0	0	0	0	0	0		0.3588	0.2721	0.2838	0.215	0.4053	0.0931	0	0.2056	0.409
	2.2938	297.2		0	0	0	0	0	0	0	0	0	0	0	0	0	0	0	0	0	0	0	0	0	0	0	0	0	0	0	0	0	0	0.0448	0	0	0.0566	0	0		0	1.6253	0	0	0	0	0	1.7411	0
	4.1442	368.038		0.551	0.2197	0.3243	0	0.0889	0.0789	0.1147	0	0.0766	0.0892	0.0327	0	0.1346	0.0609	0	0.2779	0.4432	0.1986	0.3737	0.2458	0.1857	0.0515	0.0682	0.0379	0	0	0.0458	0.0463	0.0302	0.0439	0.0925	0.0147	0	0	0	0.2534		0	0.4731	0.5769	0	0.4489	0.1251	0	0.511	0.5786
	1.4143	667.355		0.9564	0.4199	0	0	1.2272	0.3443	0	0	0.8309	2.0632	3.4919	0	0	0.3627	0	0	0	0	1.2981	0.3461	0.4393	0	1.0983	0.311	0	0.4693	1.2982	2.2675	3.3366	0.443	0	0.4095	0	0	0.446	0		0	0.4679	0	0	0.7108	0.4405	0	0.6237	0
	1.6402	603.336		0	0.3364	0	0.2405	0	0	0	0	0	0	0	0	0	0	0.4063	0.1329	0.5209	0	0	0.3438	0	0.3215	0	0	0.308	0	0	0	0	0	0	0	0	0.2263	0.5104	0		0.1137	0.6275	0.7983	0	0	0.0796	0	0.4496	0.5756
	1.9376	601.36		0.8386	0.5499	2.0249	0.2408	0	0	1.5642	0.7058	1.4383	0	0	0.2506	0	1.8838	0.2509	0	0	0.9922	0	0.705	1.9902	0.3956	2.3239	0	1.6004	0.8471	1.4499	0	0	0	1.7229	1.8237	0	0	0	0.6276		0.2539	0.6017	0	0.3244	0.1961	0.2417	0.309	0.6599	0.2929
	1.9378	267.121		0	0	0	0.0819	0	0.2826	0.1891	0.5957	0.0413	0	0	0.2776	0	0	0.4649	0	0.5399	0	0	0	0	0	0	0	0.1433	1.7214	0	0.043	0	0.3417	0.255	0	0	0	0.6448	0.2256		0.3534	0.3974	0	0	0.4584	0.4082	0.2557	0.3282	0.3989
	1.8913	249.202		0	0	2.1897	1.5441	0	0	0.7647	0	0	0.129	0.1574	0	0	0	0	0	0	0	0	0	2.1736	0	0	0.3717	0	0	0	0.1647	0.1637	0	0	0	0.1944	0	0.4864	1.5228		0	0	0	0	1.6172	0	0	0	0
	3.4679	312.257		0	0	0	0	0	0	0.6771	1.7368	0	0	0	0	0	0	0	0	1.2927	1.7641	0	0	0.2188	0	0.0895	0	0.7342	0.9724	1.0419	0	0	0	0	0	2.5342	1.9896	1.1796	1.6458		0.5703	0	0	0	1.0434	0	0	0	0
	1.8663	409.152		0	0	0.0743	0.1127	0	0.1185	0.1903	0	0	0	0	0.1895	0	0	0.1252	0	0	0.202	0	0.1509	0.0618	0.19	0	0	0.1673	0	0	0	0	0.1536	0	0	0.1289	0.0377	0.2556	0.3795		0	0.1314	0	0.6895	0.4938	0.2979	0	0.1278	0
	2.5494	488.226		0	0.2399	0	0.1665	0.1588	0	0.2514	0.2739	0	0	0	0	0.7016	0.1352	0	0	0	0.2207	0.3064	0.2508	0	0.12	0.155	0	0	0.3779	0.1207	0	0	0	0.5676	0.1054	0	0	0	0.1585		0.3467	0.95	0.3157	0	0	0	0	0.7326	0
	3.9217	376.338		0.3999	0.4507	0.111	0.1813	0.1064	0.3064	0	0.299	0.2503	0	0.0883	0.3832	0.2414	0.2131	0	0.5791	0	0	0.4147	0.3853	0.0958	0.226	0.1274	0.3592	0.1517	0	0.2276	0.0962	0	0.3402	0.2187	0.1679	0	0	0.4846	0.4357		0.3908	0.4112	0	0.2789	0.5311	0	0	0.4726	0.5085
	1.5341	429.172		0	0	0	0	0	0	0.175	0.8083	0	0.0238	0	0	0	0	0.3777	0.1507	0.7162	0	0	0	0	0	0	0	0.1622	0.9037	0	0	0	0	0	0	0.7497	0.5639	0.6687	0.2084		0	0	0	0	1.5985	0.0114	0	0	0
	2.4919	214.181		0	0.1862	0.1118	0.0591	0.0465	0.1158	0.4036	0.5801	0.2491	0.0455	0.0719	0.1934	0	0.0913	0.5989	0.6582	0.425	0.4444	0.177	0.1817	0.0759	0	0.0577	0.135	0.2576	0.5829	0.2403	0.0488	0.041	0	0	0.1125	0.6393	0.4439	0.3879	0.3548		0.223	0.1971	0.2461	0.2573	0.533	0.1509	0.2251	0.18	0.3331
	2.766	909.567		0	0	0	0	0	0	0	0	0	0	0	0	0	0	0	0.0569	0	0	0	0	0	0	0	0.0095	0	0	0	0	0	0	0	0	0	0	0	0		1.5888	0	0	0.0164	0	0	2.1021	0	0
	1.3628	463.781		0	0.2327	0	0.0659	0.1519	0	0	0.1	0	0	0	0.1612	0.0827	0.1394	0	0	0.2125	0	0	0.3232	0.0127	0	0.1071	0	0	0	0	0	0.1031	0.1054	0.0693	0	0	0.2451	0.3053	0.0841		0.1739	0.6703	0	0.4759	0.0701	0.2138	0.2432	0.778	0.7013
	1.7939	723.285		0	0	0.0282	0	0	0	0.0318	0	0	0	0	0	0	0	0	0	0	0	0	0	0	0	0	0	0	0	0	0	0	0	0.0152	0.055	0	0.0377	0	0		0	1.5981	0	0	0	0	0	1.584	0
	3.464	467.171		0.1212	0.09	0.1398	0.0318	0.0386	0.2247	0.1311	0.1698	0.0236	0.072	0.0981	0.1444	0.1094	0.0863	0.2048	0.2088	0.1531	0	0.0844	0.1923	0.0958	0.036	0	0.2132	0.0678	0	0	0.0482	0.0985	0.0981	0	0	0.2739	0.1131	0	0		0.3229	0.2629	0.5052	0.3586	0	0.1478	0.2231	0.1845	0.4208
	3.4626	282.21		0	0.1099	0.0658	0	0	0.0847	1.485	3.3159	0.2846	0	0	0	0	0	3.0473	3.3281	1.8589	1.923	0	0	0.1018	0	0	0	1.3458	0	0	0.0684	0	0	0	0	2.9155	3.1473	0	1.6912		0.1405	0	0	0	1.4558	0	0	0	0
	4.1172	458.238		0.0771	0.2087	0.1551	0.0595	0.1157	0.1685	0	0	0	0.0669	0.1184	0.1517	0.2272	0.1594	0	0	0	0.1093	0.0844	0	0	0	0	0.0946	0	0	0	0.0641	0.059	0.0966	0	0.1049	0	0	0	0.0608		0.2942	0.1971	0.4968	0.2297	0.1122	0.2615	0.1266	0.0994	0
	2.383	388.213		0.4543	0.2647	0.768	0.3047	0.2042	0.3117	0.1773	0.5867	0.0741	0.1017	0.1718	0.2602	0.7698	0.2165	0	0	0	0.4076	0.5251	0.3218	0.7021	0.3354	0.2387	0.4733	0.2721	0.6073	0.1314	0.1389	0.1498	0.242	0.8058	0.2268	0	0.1506	0.2972	0.4245		0	1.0149	0.5682	0	0	0	0	1.3763	0.3838
	1.5431	247.156		0	0	0	0.0455	0	0.1162	0	0.1717	0	0	0	0.1473	0.175	0.0593	0	0	0.4504	0.2284	0	0.2004	0	0.0927	0.0455	0.1946	0.0799	0.1537	0	0	0	0.1928	0	0.0651	0	0.2818	0.4041	0.2281		0.3848	0.1938	0.304	0.3421	0.2103	0.1478	0.4389	0	0
	1.8682	368.284		0.0992	0.5073	0.2636	0.1179	0.0306	0.4548	0.0655	0.0357	0	0	0	0.0981	0.0165	0	0.1635	0.064	0.842	0.0263	0.1925	0.5095	0.3758	0.1044	0.0485	0.5185	0	0.0617	0.0126	0	0	0.096	0	0	0.1289	0	0.5529	0.039		0.3001	0.6573	0.2969	0.1741	0.1196	0.0341	0.3064	0.7314	0.3248
	1.361	483.933		0.1167	0.2451	0	1.7544	0.1832	0.2454	0.3146	0.1241	0.2742	0.1179	0	0.3211	0.4003	0.1726	0	0	0.1024	0	0	0	0.1084	2.016	0.2118	0.2474	0.3268	0.1686	0.2233	0.1987	0	0.3477	0.3473	0.1642	0.2496	0	0	0.2131		1.4559	0	0.016	0.1099	0	0	1.7069	0	0.0175
	1.25	993.636		0.2976	0.0769	0.9487	1.0622	0.0712	0.8512	0	0.0208	0.0379	0	0	0.6956	0.6925	0	0	0	2.6906	0.4239	0.2358	0.0748	1.129	1.4404	0.0385	1.02	0.1038	0	0	0	0	0.7214	0.5828	0	0	0	2.6048	0.5863		0.4521	0.0657	0.4551	0.1313	0.0842	0.3928	0.4472	0.0994	0.5282
	1.7134	318.196		0.6411	0	0	0	0	0	0	0.3141	0	2.2767	0.1163	0	0	6.4603	0	0	0	0	1.0838	0	3.1245	0	0	0	0	0	0	2.0634	2.5991	0	0	7.2276	0.5002	0	0.5977	0		0.5928	0	0	0	0.4828	0.5028	0.4697	0	0.6708
	2.0677	506.357		0.0278	0	0	0	0	0	0	0	0	0	0	0	0	0	0.0528	0	0	0	0	0	0	0	0	0.0296	0	0	0	0	0	0	0	0	0	0	0	0		1.576	0	0	0	0	0	1.519	0.0284	0
	1.6205	214.148		0	0	0.0615	0	0	0	0.2856	0.4493	0	0	0	0.0981	0	0	0.4298	0.4795	0.5746	0	0	0	0	0	0	0	0.279	0.5153	0	0	0	0	0	0	0	0.4886	0.7162	0		0	0	0.3898	0.2954	0.6838	0.2047	0.219	0.2413	0.3911
	2.0167	493.329		0	0	0	0	0	0.0555	0	0	0	0	0	0	0	0	0	0	0.06	0	0	0	0	0	0.0341	0	0	0.0678	0	0	0	0	0	0	0	0	0	0		1.5363	0.0333	0	0	0	0	1.7044	0	0
	1.6802	559.342		4.3023	3.1826	2.1952	0.3728	5.2005	2.152	1.6286	1.1164	2.0688	6.2867	5.2093	0.4002	3.2685	2.7046	0.5161	0.6073	1.9543	1.0251	3.7185	2.7863	2.3773	0.4239	6.302	2.0634	1.3395	1.1138	2.3278	6.2902	5.6268	0.3581	2.9084	3.425	0.6259	1.0503	2.7933	1.2317		0.35	0.2521	0.4167	0	0.547	0	0.6995	0.1338	0.2981
	2.0713	279.169		0	0	0	0	0	0	0	0	0	0	0	0	0	0	0	0.7975	0.855	0.3659	0.1781	0	0	0	0	0	0	0	0	0	0	0	0	0	0	0	0	0		0.34	0	0.3489	0.3314	0.5445	0	0	0	0
	1.3114	522.286		5.6395	22.8441	81.9764	42.3545	1.7568	11.0729	2.0466	1.7054	0.8735	1.0274	0.7762	12.5832	1.4855	40.6373	1.3278	0.1588	1.2997	10.6799	5.9143	19.2253	78.4262	40.0782	1.8027	11.0572	1.9913	1.4418	0.9267	1.4165	0.8697	15.1956	1.1641	43.2235	1.1187	0	1.2274	9.4047		1.0659	0	0	0.4006	0	0.098	1.1006	0	0
	1.5802	317.702		0	0	0	0.4834	0	0	0	0	0	0	0	0	0	0	0	0.038	0.0484	0	0	0.0962	0	0	0	0	0	0	0	0.3912	0	0	0	0.1339	0	0	0	0		1.5339	0	0.016	0	0.014	0	1.6924	0	0
	1.6173	313.158		3.8717	1.2709	4.1403	0.3613	6.4505	0.5921	1.2281	0.8507	26.7472	5.8069	8.7318	0	2.1188	5.5884	0.8992	0	0.6341	2.6684	4.4725	1.3184	4.7823	0.4395	6.8915	0.6097	1.3941	0.9852	26.7101	6.1098	9.1131	0	2.1069	5.8388	0.9835	0	0	2.3579		1.07	0	0	0.4933	0	0	0.9928	0	0
	3.5084	320.299		0.0667	2.0815	0.2822	0.7338	0.1248	0.7876	0.1797	0	0.0526	0.2957	0.277	2.0957	0.2488	0.961	0.581	0.1518	0.5391	0.5199	0.1086	2.0361	0.3446	1.0003	0	0.7276	0.1578	0.0794	0.0348	0.3959	0.2629	1.9789	0.2607	0.9323	0.6519	0.2189	0.2748	0.3262		0	0.5944	0	0.5907	0	0.3752	0	0.4864	0.0874
	1.2243	232.159		0.2333	0.1318	0.0783	0.0682	0.0539	0	0	0	0	0	0	0	0.0896	0.0589	0	0.1518	0	0	0.5573	0.1069	0.1598	0.0824	0	0	0.0799	0	0.2256	0	0	0	0.0809	0.0374	0	0	0	0		0	0.2714	0	0	0.1543	1.1305	0	0	0
	4.4817	310.241		0	0	0	0	0	0	1.0049	3.4445	0	0	0	0	0	0	1.5193	1.1438	0.8549	1.038	0	0	0	0	0	0	1.0455	3.3914	0	0	0	0	0	0	1.4919	1.1742	0.7274	0.9832		0	0	0	0	1.5555	0	0	0	0
	2.1347	578.304		0.1682	0	0.2898	0	0	0	0	0	0	0.2745	0	0	0	0	0	0	0	0	0	0	0.341	0	0	0.0629	0	0	0.4698	0.1482	0	0	0	0.2159	0	0	0	0		1.5543	0	0	0	0	0	1.8737	0	0
	1.6138	366.024		0.8585	0	0	0.1581	0	0.0843	0.0164	0	0.0177	0	0	0.1874	0.0673	0	0	0.0759	0.0967	0.0397	0.6981	0.0214	0	0.1766	0.0136	0	0	0.2062	0	0	0.0095	0.1932	0.0673	0	0.0805	0.1294	0.078	0.0304		0.2112	0.5126	0.0641	0.3282	0.2786	0.1592	0.2161	0.3549	0
	2.2032	255.124		0.4823	0.4432	0.248	0.1667	0.1589	0.3848	0	0.4049	0.2234	0.13	0	0	0	0	0.8794	0	0	0.515	0.6781	0	0	0	0.1814	0	0	0	0	0.1303	0.0813	0	0.4639	0	0	0	0.6503	0.4043		0.3989	0	0.4986	0.6539	0	0	0.6788	0	0
	2.0002	513.271		0.4715	0	0.4581	2.2525	0	0.6974	0.1447	0.0985	0.1731	0.2409	0.1899	0.131	0.0855	0.3735	0	0	0.1424	0	0.4185	0	0.3493	2.5387	0.0592	0.6405	0	0.1317	0.1164	0.2889	0	0.0819	0.1724	0.4661	0.0582	0.098	0.3386	0		1.5502	0	0	0	0	0	1.4031	0	0
	1.7281	487.22		0.0237	0	0.3309	0.1991	0	0.0477	0.0722	0	0.0726	0	0	0	0	0	0	0	0	0	0	0	0.2565	0.363	0.1775	0	0.0788	0	0.1076	0	0	0	0.115	0	0	0	0	0		0	0	0	1.1566	0	0.3923	0	0	0
	1.5253	418.238		0	0	0	0	0	0	0.6624	0.9885	4.9645	1.8617	2.4891	0.3691	0	1.3026	0.8974	0.8353	0	0.4533	0.935	0	0.635	0	2.328	0	0.4894	1.198	4.8496	1.9759	2.4427	0	1.2847	1.231	0.8218	1.6184	0.6395	0		0	0.4672	0.5288	0	0.5507	0	0	0.9376	0.5386
	2.5793	362.224		0	0.6992	0	0	0	0	0.2848	0	0.162	0	0	0.4123	0	0	0	0	0.9207	0.4843	0	0	0	0	0	0	0	0	0	0	0	0.4987	0	0.1474	0	0	1.2247	0		0.4023	0	0	0.6626	0	0.4814	0	0.5791	0
	1.7297	224.133		0.2809	0	0	0.0652	0	0.1887	0	9.7587	0	0	0	0	0	0	0	0.6051	0.2595	0	0	0	0.0912	0	0	0.2003	0	8.2292	0	0.0493	0	0	0	0	0	0	0.422	0		0	0.368	0.5679	0	0.2377	0.372	0	0	0.5367
	2.0666	518.313		0	0	0	0.0747	0	0.1786	0	0	0	0	0	0	0	0	0	0.1358	1.475	0	0.247	0	0.0847	0	0	0.2017	0.1394	0	0	0	0	0	0	0	0	0	1.4105	0		0.2114	0	0	1.3314	0	0	0	0	0
	2.2947	364.237		0	0.7722	0	0.2872	0.3105	0	0	0.3106	0	0	0	0.8747	0.4988	0	0	0	0	0.4164	0	0	0	0	0.2671	0.6932	0	0.4951	0	0.2795	0	0.686	0.6486	0	0	0	0.9361	0.8533		0	0.4499	1.0923	0	0	0	0	0	0
	1.6256	541.285		2.4334	1.6048	16.0521	23.354	0.8112	5.8592	0.7444	0	0.4127	0.1395	0	14.0041	0.6882	2.6118	0.4846	0	0	2.2404	2.3731	1.7076	16.5669	23.9055	0.771	6.2023	0.4017	0	0.2226	0.0707	0	15.7774	0.6475	2.6415	0	0	0.3253	2.3087		0	0	0	1.542	0	0	0	0	0
	1.3588	576.868		0.1249	0	0	0	0	0	0	0.1279	0	0	0	0.0714	0	0	0.1567	0.2847	0.1854	0	0.2342	0.2617	0	0	0	0	0.1052	0.2168	0	0	0.0042	0.1208	0	0	0.1955	0.462	0.1853	0		0.2319	0.4879	0.394	0.3692	0.0561	0	0.2297	0.8801	0.6838
	1.7409	586.288		0	0	0	0	0.2502	0	0.1878	0	8.7509	0.9584	1.1888	0	0	0.2399	0	0.1667	0	0.115	0	0.0412	0	0	0.2579	0	0.2423	0.0539	9.0686	1.1073	1.1435	0	0	0.3293	0	0.2572	0.095	0.04		1.2099	0.0427	0	0	0	0.2843	1.0481	0	0
	2.0939	198.154		0	0	0	0	0	0	1.1565	2.1432	0.3985	0	0	0.2855	0	0.2486	1.2482	1.9078	0	0.9771	0	0	0	0	0	0	0.4552	2.4389	0.5363	0	0	0	0	0.2495	0.9275	1.1036	0	1.0166		0	0	0	0	1.5368	0	0.4188	0	0
	1.379	508.935		0.109	0	0	0.2888	0	0	0.0945	0.0726	0	0	0	0	0	0	0	0	0	0	0.1748	0	0	0.2324	0	0	0	0	0	0.0538	0	0.0722	0	0	0	0	0	0		1.4673	0.0131	0.0321	0	0	0.0227	1.5415	0	0
	3.1089	331.197		0.3872	0.2449	0.0848	0.1237	0.0771	0.1832	0.091	0.5454	0	0.0907	0.0982	0.2284	0.1954	0.1527	0.3424	0	0.1365	0.1381	0.2854	0.1807	0.0659	0.0964	0.0633	0.1062	0.1958	0.4796	0	0.0912	0.087	0.1504	0.311	0.1365	0	0.1958	0.1971	0.2389		0.1369	0.126	0.3146	0.2833	0.4786	0.1957	0.2152	0.2282	0.3553
	1.5822	501.152		0	0	0	0.0136	0	0	0	0	0	0	0	0.0714	0	0	0.0817	0	0	0	0	0	0	0.0194	0	0	0	0	0	0	0	0.1291	0	0	0	0	0	0		0	0.4994	0	0.0492	0.9838	0	0	0.4401	0
	2.7078	745.424		0	0	0	0	0	0	0	0	0	0	0	0	0	0.0282	0	0	0	0	0	0	0	0	0	0	0	0	0	0	0.0158	0	0	0	0	0	0.0323	0		1.4962	0	0.0321	0	0	0	2.2729	0	0
	2.3983	635.325		0	0.0655	0	0	3.0313	0	6.8756	0.0704	0.0276	0	0	0.0089	4.0901	1.4979	0.3905	0	0	0	0	0	0	0	3.2203	0	9.3957	0.0507	0	0	0	0	4.7317	1.9876	0.4163	0.0754	0	0		0	0	0	0	1.5281	0	0	0	0
	2.9619	470.328		0.8519	0	0.1864	0.0797	0.2364	0.1065	0	0	0.0471	0	0	0	0	0.0507	0	0.2348	0	0	0.7995	0	0	0	0.1277	0	0	0	0	0.0761	0	0	0	0.1182	0.0936	0	0.0828	0.137		0.671	0.1123	0.0569	0	0.6301	0.0567	0.2959	0	0
	4.1049	326.144		0	0.0811	0.028	0	0	0.4213	0.2775	0.1566	0	0	0	0.0714	0	0.1573	0	0	0.2418	0.7171	0.2654	0.1282	0.2589	0	0	0.5452	0.2875	0	0	0	0	0.1142	0.0453	0.1567	0	0	0.4614	1.1603		0.1018	0.1446	0.8559	0.1868	0.1575	0.0796	0.1621	0.4117	1.132
	2.7103	306.195		0	0	0	0	0	0.3096	0	0	0	0	0	0.3489	0	0	0	0	0.864	0.3763	0	0	0	0	0	0	0	0	0	0	0	0	0	0	0	0	0.684	0		0	0.4093	0.3978	0.7156	0	0	0	0	0
	2.7604	689.461		0	0	0	0	0	0	0	0.0502	0	0	0	0	0	0	0	0	0	0.0099	0	0	0.006	0	0	0.0104	0	0.0103	0	0	0	0	0	0	0	0	0	0		1.4774	0.0131	0	0.0164	0.014	0	1.4351	0	0
	3.903	544.304		0	0	0.0783	0	0	0	0	0.4912	0.2213	0.233	0	0	0	0	0	0	0	0.3016	0	0	0.157	1.1584	0	0.19	0.4472	0.4438	0	0	0	0.1326	0.3432	0.7166	0.6122	0	0	0		0.4146	0.5829	0	0.5223	0	0	0.3648	0.795	0.2123
	3.8428	431.243		0.3193	0.3018	0.0698	0.1004	0	0.2153	0.0799	0	0.0786	0	0.0376	0.2766	0	0	0.2179	0.4935	0	0	0.2533	0.2351	0	0.1035	0.0728	0.1876	0.1118	0	0.0802	0.0427	0	0.3022	0.1682	0.1174	0.1342	0.3786	0.2586	0		0.2981	0.1959	0.3365	0.1793	0.2385	0.2615	0.2567	0.3031	0.4734
	1.8671	325.262		0.1984	0.3076	5.8206	1.3602	3.5797	2.2167	0	0.0461	0	0.4636	0.5465	0.0357	0	0.0101	0	0	0.3586	0.0298	0.2533	0.2698	7.5423	2.1597	2.9623	1.8416	0.0215	0	0	0.4364	0.5576	0.0334	0.0127	0.0184	0	0	0.2817	0.0503		0.1987	0.9754	0.1923	0.0986	0.0433	0	0.0811	0.8659	0.0701
	1.5052	358.247		0.1185	0.2074	0	0.2559	0	0.1475	0.0806	0.1802	0	0	0	0	0.08	0	0	0	0.2548	0	0	0	0	0.1755	0	0	0.0697	0.171	0	0	0	0.2296	0.1629	0	0.1562	0	0	0		0.2748	0	0	0.8782	0.3507	0	0.1692	0	0
	3.6979	320.3		0.1102	1.5464	0	0.9409	0.1	0.5509	0	0	0.045	0.2836	0.1519	1.7801	0.1698	0.8292	0.3919	0	0.2324	0.2988	0	1.335	0.0599	0.9789	0.0783	0.4664	0.1042	0	0.0552	0.2681	0	1.5889	0.1781	0.8603	0.4612	0.0862	0.4694	0.3094		0	0.5364	0	0.4594	0.1279	0.3796	0	0.4969	0
	1.3568	284.075		0.1102	0.1099	0	0	0	0.1124	0.0737	0.0729	0	0	0	0.1133	0.0421	0	0.2943	0.2392	0.1451	0.1986	0.094	0.0695	0	0.0566	0.0091	0.1136	0.0799	0.1134	0	0	0	0.1624	0.1144	0.0294	0.2528	0.2451	0.1616	0.1551		0.1888	0.1709	0.4022	0.4759	0.1823	0.0796	0.1584	0.1136	0.4875
	2.1692	535.646		0.7412	0.2087	0	0.0273	0	0.0749	0.0656	0	0	0	0	0.1427	0	0.0254	0.0327	0.0949	0.0645	0	0.8829	0.1661	0	0	0.0091	0.123	0.0319	0	0	0	0	0.1054	0.0336	0	0	0.0943	0.0647	0.0203		0.1242	0.2103	0.3205	0.6071	0.0421	0.1933	0.2297	0.1845	0.192
	3.2396	326.105		0.156	0.2966	0	0	0.0498	0.2007	0.1874	0.3708	0	0.1166	0.1021	0.2013	0	0.1167	0	0.283	0.2514	0.2682	0	0.203	0.1677	0.0565	0.0591	0.3082	0.2172	0.2867	0.0605	0.1218	0.1007	0.2722	0	0.0986	0.3795	0.1886	0	0.2794		0.1423	0.0936	0.3686	0.5926	0.1683	0.1251	0.1721	0	0.2123
	1.3557	253.166		0	0.357	0.0913	0.3421	0.1116	0.1191	0.1569	0.2065	0	0.094	0	0.2209	0.1213	0.0744	0	0.3574	0	0.176	0.2871	0.272	0.1574	0.318	0.0776	0.1826	0.1907	0.2639	0.1568	0.0622	0.0713	0.244	0.206	0.0747	0	0	0	0		0.2748	0.1798	0	0.7451	0.2895	0	0.2118	0	0
	1.3254	240.145		0	0.3864	0	0	0	0.1685	0	0.1966	0	0	0	0	0	0	0.2479	0	0.3708	0.13	0	0	0	0	0	0	0.1389	0	0	0	0	0	0.0645	0	0	0.3315	0.3818	0		0.3354	0.3476	0.1763	0	0.4629	0.164	0.3641	0.2759	0.2981
	2.9857	213.191		0.2314	0.197	0.0671	0.1076	0.0781	0.1404	0.1639	0.2292	0.1002	0.1063	0.084	0.1784	0.1992	0.099	0.3748	0.4555	0.1612	0.2251	0.2292	0.1603	0.0973	0.0875	0.0773	0.1822	0.1298	0.2397	0.0745	0.1081	0.0789	0.1932	0.1009	0.1321	0	0.4087	0.2748	0.1952		0	0.3086	0.3747	0.4049	0.2419	0.1556	0.2567	0.2555	0.4734
	2.4523	289.171		0	0	0	0.2569	0	0.5539	0	0	0.2537	0.1589	0	0.7602	0	0	0	0	0	0	0.5806	0.64	0	0	0.1836	0.568	0	0	0	0	0.1599	0.7106	0.4957	0	0	0	0.9325	0.6524		0	0.7899	0	0	0.694	0	0.7713	0.8525	0
	1.3879	578.272		1.1497	0.1674	0.1042	0	0	0.1443	0	0.0993	0.6334	0.4639	0.304	0	0.1685	0	0	0	0.0876	0	1.4056	0.5292	0.1544	0.1431	0	0.0832	0.4024	0.1759	0.5115	0.3448	0.4694	0.1723	0	0	0.2769	0	0	0		0.045	1.055	0	0	0.1683	0.2114	0	0.7954	0
	2.8003	425.315		0.1032	0	0	0	0.0181	0	0	0.0817	0	0.0536	0.0543	0.0803	0	0	0	0	0	0	0	0	0.0752	0.0528	0	0.1068	0	0	0	0	0	0	0.0841	0	0	0	0	0		0.0825	0.064	0.1172	1.1191	0	0.0968	0	0	0
	3.8449	388.273		0.3859	0	0	0.1449	0.0769	0	0	0	0	0	0	0	0.2809	0.5886	0	0	0	0	0	0	0	0	0.0591	0	0	0	0.1097	0	0	0	0	0.7215	0	0	0	0		0	0	1.4795	0	0	0	0	0	1.2384
	2.4873	439.26		0	0	0	0	0	0	0	0	0	0	0	0	0	0	0	0	0.0527	0	0.0279	0	0.0258	0	0	0	0	0	0.0325	0	0	0	0	0	0	0	0	0		1.452	0	0	0	0.0272	0	1.1763	0	0
	1.9303	452.274		0	0	0	0	0	0	0	0	0	0	0	0	0	0	0	0	0.7069	0	0	0	0.6137	0	0	0	0	0	0	0	0	0	0	0	0	0	0.6883	0		0	0	0	1.4062	0.0714	0	0.3245	0.2174	0
	2.018	348.223		0.3782	0.5446	0.1273	0	0	0	0	0	0	0.1149	0.0853	0.4661	0	0.2025	0	0	0	0	0	0	0	0.1473	0	0.5091	0	0.3328	0	0	0.1135	0	0	0	0	1.0158	0	0.3423		0.3945	0	0.6326	0.4496	0	0	0	0	0.6094
	2.3906	310.198		0	0.1754	0	0	0.3571	0.3897	0	0	0	0.1307	0	0.6382	0	0	0	0.4799	0	0.2652	0	0	0	0	0	0	0.1364	0	0	0	0	0.4955	0.3859	0.2854	0	0.7926	0.2338	0		0	0.4715	0	0	0.3229	0.6811	0	0	0
	2.9685	288.221		0.7192	0.3621	0.2871	0	0.2127	0	0	0.3584	0	0.1981	0.1808	0.4129	0	0.3368	0	0	0	0	0	0.4205	0.2421	0.3169	0	0	0.2843	0.3983	0	0.1849	0.1574	0	0.4605	0	0	0	0.5598	0.4257		0	0.685	0	0.7876	0	0	0.4372	0.745	0
	1.3842	356.329		0.0441	0.0484	0	0	0	0.0843	0	0.6221	0.0118	0	0	0.1249	0.0876	0	0.1798	0.3606	0.2418	0.0617	0.0965	0.1214	0	0.0103	0	0.1041	0.0399	0.8389	0	0	0	0.1756	0.0589	0.0411	0.4188	0.2829	0.3164	0.219		0.1863	0.2499	0.4327	0.2297	0.1964	0.1752	0.3242	0.1278	0.7539
	3.0245	254.18		0	0	0	0	0	0.2715	0.2074	0.3821	0	0.0899	0.0995	0.2464	0.2374	0	0.4541	0	0.3869	0.311	0	0.3526	0	0	0.1001	0.4124	0.1917	0.2393	0.065	0	0.1168	0.2518	0.2103	0	0.4792	0.4271	0	0.3559		0	0.2497	0.6731	0.5415	0	0	0.3783	0.2739	0.6312
	1.7304	469.353		0	0.5835	0	0.2686	0	0.4941	0.46	0	0.2804	0	0	1.0869	0	0	0	0	0.0356	0	0	0	0	0	0	0.2933	0.6692	0	0.3016	0	0	0.7285	1.2923	0	1.2973	0	0.5983	0.1729		0.9442	0	0	0	0	0.5188	2.0634	0.6431	0
	1.5854	705.909		1.7946	0.3146	0.9022	1.3846	0	1.1803	2.5004	0	3.3278	0.6134	0.5782	0.3116	1.0384	0.5596	1.3728	0.1329	2.0513	1.9126	0	0.4882	0.8102	0	0.4752	1.0666	2.2998	0.0902	3.0671	0.4716	0.3945	0.2877	0.9677	0.4372	1.7608	0.3583	2.1566	1.8135		0	0.2103	0	0	0	1.2514	0.0135	0.3265	0.3507
	3.4114	491.238		0.4684	0.2631	0.3097	0.3432	0.157	0.239	0	0.3288	0.2049	0.1133	0.1186	0.1874	0.2099	0	0	0	0.1741	0	0.4583	0.2565	0.2336	0	0	0	0	0.3341	0.2178	0.1215	0	0	0.1934	0.1623	0	0.2829	0	0		0	0.4868	0.6311	0.3426	0	0	0.2583	0	0
	1.8478	318.193		0.3499	0	0	0	0	0	0	0	0	0.9773	0	0	0	0.2002	0	0	0	0	0	0	0	0	0.0864	0	0	0	0	0.909	1.2108	0	0	1.0558	0	0	0	0		0.4597	0	0	0	0.516	0.4811	0	0	1.0121
	1.3619	347.222		0	0	0.1763	0	0.366	0	1.2447	2.3125	0.222	0	0	0	0.2111	0	0.2961	0	0.4691	0.5143	0	0	0.1832	0	0	0	1.2685	2.1699	0.1067	0	0.2692	0	0	0	0.3305	0	0.5283	0.5447		0	0	0	0	1.4565	0	0	0	0
	1.5488	644.336		0	0	0.9337	0.4076	1.7795	0.3085	0.345	0	0	3.6805	3.5992	0	0	0.7201	0	0	0	0.3246	1.1188	0.5698	0.8178	0	1.7923	0.5629	0.4221	0.4351	0.9833	4.1948	3.7381	0	0	0.6057	0	0	0	0.4147		1.4546	0	0	0	0	0	1.4305	0	0
	2.7546	173.17		0.1212	0.3587	0.1342	0.1137	0.0926	0.2208	0.1803	0.2188	0	0.0951	0.0981	0	0.175	0.1928	0	0.3554	0	0.3507	0.2292	0.3151	0.1094	0.1133	0	0.253	0.1597	0.1856	0.1031	0.1211	0.0852	0	0.239	0	0.3866	0.264	0.2425	0.2237		0.227	0.368	0.2724	0	0.3787	0.2047	0	0.2053	0.4396
	3.9259	338.271		0	0	0.102	0	0	0	1.356	2.4061	1.1349	0	0	0	0	0	2.1912	1.6312	1.3206	0	0	0	0.0624	0.0673	0	0	1.0492	2.2766	0.9108	0	0	0	0	0.0796	1.5505	0	0.5815	1.0185		0	0	0	0	1.4497	0	0.1621	0	0.3507
	4.114	384.035		0.2094	0.1058	0.151	0.0227	0	0.1966	0.1311	0.2366	0.0118	0.0248	0.0131	0.0803	0.0505	0.0812	0.1798	0.1139	0.0806	0.2133	0.1568	0	0	0	0.0273	0	0.1597	0	0	0.0321	0.0284	0.0703	0	0.1149	0	0	0	0.223		0.3921	0.3023	0.4006	0.2298	0.0842	0.0341	0.3648	0.2239	0.3683
	2.7546	610.378		0.2789	0.0769	0	0	0.0533	0.1217	0.0883	0.0659	0	0.1171	0.0631	0.2758	0.0757	0.0415	0	0.5243	0	0	0.3136	0.0641	0	0.0464	0	0.1071	0	0	0	0.1015	0.0568	0.3805	0	0	0.0644	0.7093	0.097	0		0.8204	0.1314	0.2885	0	0	0.2024	0.716	0	0.1194
	1.8403	619.28		0.425	0.3346	0.0796	0.0874	0	0.6128	0	0.2512	0	0	0.1545	0.2938	0.3249	0	0.1325	0.0759	0.1935	0.2488	0.3196	0.1925	0	0	0	0.297	0	0	0	0	0	0.2787	0.2153	0	0.2121	0	0.2023	0.2361		0.3858	0.3943	0.2462	0.2461	0	0.1592	0.2284	0	0.263
	2.9279	485.253		0.3248	0.258	0.1077	0	0.0699	0.1501	0	0	0.1186	0.0908	0.087	0.1046	0.2617	0.146	0.2502	0	0.1731	0.1363	0.2999	0.1895	0.1032	0	0.065	0.1481	0	0	0.1302	0.1028	0.0825	0.0891	0.251	0.1677	0	0.3119	0.1241	0		0.2217	0.4135	0.3207	0.3619	0.1123	0	0.2108	0.3126	0.332
	3.2072	280.216		0	0.1318	0.0641	0.0939	0.1036	0.3093	0.1397	0	0.1031	0.0572	0.0628	0.1247	0.1833	0.1242	0.1073	0.2802	0.1511	0	0	0.1549	0.0484	0.1123	0.0703	0.2839	0.1786	0	0	0.0632	0.0601	0	0.0966	0.0772	0	0.3478	0.1535	0.1369		0.3767	0.1395	0.3551	0.3185	0.1262	0.1137	0.7123	0.2555	0.2743
	2.7534	672.384		0.3661	0.0549	0.1233	0.2395	0.1331	0.2032	0.1831	0	0.0531	0.1405	0.0984	0.2409	0.4461	0.1589	0.1308	0	0.0967	0.1788	0.3394	0	0.1191	0.2241	0.1451	0.2082	0	0.2029	0	0.1304	0.1284	0.1986	0.3743	0.1248	0.145	0	0	0		0.1615	0.4337	0.3686	0	0.1588	0.307	0.2432	0.3265	0.3507
	2.7529	735.455		0.3293	0	0.0615	0.297	0.3895	0.1592	0.5062	0.4896	0.0873	0.3023	0.3904	0.4461	0.8221	0.3675	0.0327	0	0	0.1378	0.3465	0	0.2676	0.5865	0.4345	0.2115	0.5193	0.4847	0	0.4813	0.3949	0.4914	0.9581	0.4587	0	0	0.0808	0.0608		0.0869	0.1577	1.1849	0	0	0	0.0675	0.2839	1.1299
	1.2709	441.337		0.7011	1.03	0.0336	0.0651	0.0558	0	0.1229	0.0313	0.1273	0	0.0131	0	0.2322	0.1471	0.4741	0	0.5015	0.3178	0.7716	1.2728	0	0	0	0.2025	0	0.0516	0.0918	0	0	0.3362	0.2786	0.1414	0.4027	0	0.4016	0.338		0.2377	0.3203	0.4808	0	0.1552	0.2316	0.4458	0.511	0.7364
	1.4393	669.364		0.2373	0	0.069	0	0	0	0	0	0	0	0.0083	0.3136	0	0	0	0	0	0	0.2931	0	0.0208	0	0	0.0888	0	0	0	0	0.0237	0.2867	0	0	0.2837	0	0.1585	0		0.1319	0.3083	0	0.361	0.3353	0.2889	0	0	0
	1.3804	450.304		0.2401	0.1452	0	0	0	0.0741	0	0.0536	0	0	0	0.2065	0.0896	0	0.3285	0.2467	0.135	0	0.2358	0	0	0.0795	0	0	0.0304	0	0	0	0	0.196	0	0	0.2729	0	0.2044	0.1511		0.236	0.4016	0.2546	0.0656	0.2385	0.229	0.2697	0.3632	0.3487
	3.4644	318.283		0	2.6288	0.2028	0.5287	0.0996	0.7202	0.201	0.1979	0	0.346	0.1639	1.1855	0.2058	1.1072	0.4006	0	0	0.6574	0	2.6002	0	0	0.0864	0.7109	0.16	0	0	0.2634	0	1.2913	0.3364	1.0327	0	0	0	0.67		0	0.6692	0	0.7559	0	0	0	0.5889	0.3627
	1.871	410.216		1.0133	0.7533	0	2.7811	0.9914	1.3593	1.2306	0.9085	0.791	2.1057	0	0.6303	0	0	0.9608	0	0.6178	0	0.8485	0.6973	0	3.5483	1.5731	1.1946	1.2225	0.9066	0.592	2.1133	1.2609	0.657	0.6145	0	0	0	0.8398	1.0176		0.6216	0	0	0.8033	0	0	0.637	0	0
	1.2714	366.079		0.1273	0.1292	0	0	0	0	0.0879	0	0	0	0	0.1585	0.1094	0.0304	0.1798	0.3226	0.2541	0.2086	0.1206	0.2027	0.018	0	0	0.1113	0.0399	0	0	0	0	0.1317	0.0757	0	0.3705	0.2659	0.3233	0.1476		0.1615	0.203	0.3934	0.2625	0.2805	0.1201	0.1486	0.2775	0.4734
	2.0682	642.351		0.5248	0	0.2395	0	0.1663	0.3366	0.0439	0	0.8135	0.4376	0.1682	0	0	0.6894	0	0	0.2526	0	0.1304	0.0681	0.2705	0	0.0253	0.2844	0	0	0.8398	0.2618	0	0	0.1085	0.6198	0.1578	0.0993	0.2282	0.2786		1.2267	0.0789	0	0	0	0.1137	1.0805	0.0568	0
	4.8259	341.32		0	0	0	0	0	0	0	1.5416	0.827	0	0	0	0	0	0	0	1.1683	2.531	0	0	0	0	0	0	0	0	0	0	0	0	0	0	1.3545	0	0	0		0	0	0	0	1.4187	0	0	0	0
	1.6176	292.181		0	0	0	0.1852	0	0.4758	0	0	0	0	0	0	0	0.2046	1.1291	0	0	0	0	0.7326	0	0.2533	0.0869	0.5157	0	0	0	0.0435	0	0.7472	0.4278	0.1501	0.9545	0.9814	0	0.5228		0	0	0.8484	0	0	0.5703	0	0	0
	3.6324	451.168		0	0.2637	0.1734	0.1915	0.1177	0.2247	0.2868	0.5289	0.07	0.1677	0.1503	0.1527	0.143	0.2537	0	0.0949	0	0.1986	0	0.1269	0	0.0875	0.0819	0.142	0.1038	0.2785	0.0344	0.0626	0.085	0.1405	0.0757	0.1605	0.0805	0.0754	0.0808	0.0811		0	0.2792	0	0.7955	0	0.3439	0	0	0
	1.4237	360.219		2.3107	0	0	0	0	0	0	0	0	0	0	0	0	0	0	0	0	0	2.1194	0	1.5452	0	0.1777	0	0	0	0	0	0	0	0	0	0	0	0	0		1.4176	0	0	0	0	0	0	0	0
	2.2649	271.16		0.4043	0	0	0	0	0	0	0	0	0	0	0	0	0.2197	0	0.8059	0	0.4066	0.4387	0	0.2332	0	0.2259	0	0.2945	0	0	0	0	0	0	0	0.748	0.7563	0.664	0		0	0	0	0.6893	0.7274	0	0.8057	0	1.0049
	2.3891	597.338		0.1096	0	0.1119	0.2582	0	0	0.2953	0	0.1108	0	0	0	0.1423	0	0.3751	0	0.2737	0.2585	0.0998	0.1352	0.0649	0.3009	0	0	0.2191	0.1694	0.1621	0	0	0.1036	0.1391	0.0864	0.3713	0	0.291	0.214		0.236	0.4863	0.2882	0.2789	0	0.1251	0.2093	0.638	0.5085
	1.5261	304.18		0	0	0	0	0	0	0	0	0	0	0	0	0	0	0	0	0	0	0	0	0	0	0	0	0	0	0	0	0	0	0	0	1.037	0	0	0		0.4672	0.4938	0	0	0	0.4528	0	0.3961	0.8659
	3.9325	435.251		1.1617	0.2134	0.3076	0.3687	0	0.3213	0.4176	0.0968	0	0.1797	0.1685	0.2542	0	0.5931	0.2779	0	0.1794	0.3977	0.9943	0.2345	0.2145	0.336	0	0.2772	0.253	0.1106	0.0865	0.1798	0.1344	0.2136	0	0.1784	0.3383	0.1178	0.1866	0.2788		0	0.6829	0.1631	0.3268	0	0.2388	0	0.4924	0
	1.3748	461.216		0	0.415	0	0.1922	0	0	0.311	0	0.1524	0	0	0.3561	0	0	0.3024	0	0	0.1589	0	0.2541	0	0.2038	0	0.0949	0.4367	0	0	0	0	0.3422	0	0	0.4106	0	0.1664	0.2355		0.3072	0	0.4647	0	0.2284	0.4097	0.3485	0.5482	0
	1.8477	332.21		0	0.5417	0.1691	0.1824	0	0.4807	0.3783	0.8466	0	0	0	0.7303	0	0	0.9711	0.6258	0	0.3994	0	0	0	0.1827	0	0	0.4747	0.8984	0	0	0	0.4142	0	0.1688	0.9339	0	0.9996	0		0.7904	0.617	0	0	0	0	0	0.6599	0.5979
	2.6164	302.12		0.1653	0.0977	0	0	0	0.1498	0.082	0	0.0236	0	0.0196	0.1573	0.0717	0.0412	0.2452	0.3606	0.2579	0.1589	0.1447	0.2344	0.0719	0	0.0273	0.1514	0.0799	0	0	0.0143	0	0.1483	0.1178	0	0.2606	0.3629	0.1979	0.191		0.1833	0.2367	0.3827	0.3098	0.1544	0.1393	0.1876	0.2839	0.459
	4.5174	732.548		0.1534	0	0.1734	0	0	0.1779	0	0.25	0.0472	0	0	0.0898	0.0841	0	0	0	0.3063	0.0904	0	0	0.2089	0.1544	0	0.1893	0	0	0	0.2106	0	0.1493	0	0.0734	0	0.2471	0.3233	0		0.1491	0	0.2404	0.7361	0.2805	0	0.1351	0	0
	3.5149	379.19		0	0.2479	0.0447	0.2207	0.0324	0.1283	0.3463	0	0.1938	0	0	0.0503	0.1077	0.0777	0.3764	0.2657	0.2158	0.2069	0.2205	0.1908	0.0679	0.1849	0.0351	0.1041	0.2661	0	0.1174	0.0392	0	0	0.1459	0.0511	0.172	0.2645	0.2165	0.1919		0.3532	0.2103	0.5155	0	0.2491	0.0767	0.3075	0.2625	0.3491
	2.034	447.131		0	0	0	0.1565	0	0	0	0.0313	0	0.0286	0.0337	0	0	0	0	0.0949	0.0824	0	0	0	0	0.1479	0.0224	0	0	0	0.0748	0	0	0.0527	0	0	0	0	0.097	0		0.0373	0	0.0321	1.3338	0	0	0	0	0.0526
	1.5396	359.228		1.2221	1.4586	3.4279	1.1871	4.5201	0	2.4942	1.2486	8.4687	6.8933	17.9332	0	2.706	2.5378	0.969	0.1724	1.1946	2.3243	2.6713	1.5677	4.5801	1.3093	5.0118	1.1109	2.2153	0	9.0227	10.6868	13.4752	0.2748	1.3995	2.6578	0	0	1.1091	1.2275		1.1367	0	0	0.1641	0.1023	0	1.5056	0	0
	3.3262	306.136		0	0.1648	0	0.0648	0	0	0.1004	0.142	0	0.072	0.121	0.1784	0.0841	0.0761	0.2125	0.1707	0	0.2917	0.1568	0.0962	0	0.0515	0	0.1514	0.1118	0	0	0.0606	0.0623	0.1592	0.125	0.0712	0.281	0.1696	0.1616	0.2027		0.4099	0.1446	0.6388	0	0.0842	0.1251	0.2922	0.1845	0.3682
	1.3865	382.809		0	0	0	1.3911	0	0.3029	0	0	0	0	0	0.2141	0	0	0	0.038	0	0	0.0681	0	0	1.2969	0	0.2555	0	0	0.0235	0	0	0.1581	0	0.0438	0	0.0189	0	0		1.3151	0.0131	0.016	0.0328	0	0.0227	1.3199	0	0.0351
	1.5023	458.071		0	0	0	0	0	0	0	0	0	0	0	0	0	0	0	0	0.0395	0	0	0	0	0	0	0	0.024	0	0	0	0	0.0176	0.0252	0	0	0	0	0		0	0	0.0321	1.3519	0.014	0	0	0	0
	1.7645	184.138		0	0	0	0	0.0476	0	0.7162	1.6401	0.3893	0	0	0.0803	0	0.0558	1.3303	1.4766	1.2262	0.6104	0	0.1175	0.051	0	0.0405	0.1041	0.7662	1.5597	0.3437	0	0.0221	0	0	0	1.7209	1.3995	1.3152	0.711		0	0	0.1692	0	1.2273	0	0.1756	0.1562	0.3507
	1.2724	521.333		0	0	0	0	0.4605	0	0	0	0	0.5216	0.5395	0	0	0	0	0	0	0	0	0	0	0.0113	0.436	0	0.024	0	0	0.5831	0.7123	0	0	0.1744	0	0.5469	0	0		0.6108	0	0.7853	0	0	0	0	0	0.6973
	1.7479	555.359		0	0.3376	0	0	0.2756	0	0.2884	0	0	1.1099	1.38	0	0.4149	0.3897	0	0	0	0	0	0.444	0	0.2494	0	0	0.2996	0	0.4502	1.0893	1.4006	0	0.4671	0	0	0	0.4978	0		0.378	0.5138	0.5031	0	0	0	0.4171	0.4259	0.652
	1.2134	315.153		0.6285	0	0	0.4956	0	0	0.2212	0.1816	0	0.9336	0	0	0.2522	0	0.3289	0	0	0	1.7752	0	0	0.4172	0	0	0.1618	0	0	0.9236	0.5315	0	0.0837	0	0.2255	0	0	0		0	0.368	0	1.0235	0	0	0	1.0491	0
	1.3479	300.106		0	0	0.0273	0	0.1079	0.1382	0.2212	0	0.1021	0	0	0	0.0841	0	0	0.2088	0.1837	0.112	0	0	0.0831	0	0.1044	0.1234	0.2472	0	0.0776	0	0	0.0527	0.0925	0	0	0.2074	0.1906	0.1115		0.8965	0	0.2225	0	0.0906	0.1819	0.7993	0	0
	1.4214	608.313		5.1107	0.2117	0	0	0	1.1228	0.3525	0	1.2389	0	0	0.4015	0.5197	0	1.9664	0.6189	1.6358	0	5.0504	0	0.5095	0.33	0.2898	1.4314	0.5281	0	1.2435	0.3505	0.7914	0.4387	0.5941	0	2.5545	0.3753	1.4945	0		0	0.4578	0	0.5251	0.4084	0	0	0.442	0.1578
	2.9129	313.17		0	0.1462	0.2079	0.1472	0.0862	0	0.4597	0	0	0	0	0.2803	0.2885	0	0	0	0	0.2923	0	0.2073	0	0.1668	0	0	0.4815	0	0	0.0321	0	0.202	0.2092	0	0	0	0.3015	0.1926		0.5938	0.5517	0	0.2415	0	0	0.4083	0	0
	2.8959	440.324		0	0	0	0	0	0	0	0	0	0.0774	0	0	0	0	0	0	0	0.0867	0	0	0	0	0.0375	0	0	0	0	0	0	0	0	0	0	0	0.2502	0		0	0	0	1.3857	0	0	0	0.0952	0
	3.1795	244.192		0.3686	0.2527	0	0.1559	0	0	0	0	0	0.1724	0.1421	0.2766	0	0.0913	0.4741	0.5703	0	0	0	0	0.107	0.153	0	0.2272	0.1837	0	0.1141	0.142	0.163	0	0	0.1689	0.4374	0.4433	0	0.2585		0	0	0.4963	0.4078	0.2545	0.2268	0	0	0.5185
	1.902	420.207		0	0.1367	0.2025	0	0	0.2583	0.1767	0.3377	0	0	0.2496	0	0.5122	0	0.2698	0.3805	0	0.3263	0.4908	0.4747	0.3299	0.1453	0	0	0.2537	0.367	0.1442	0.1518	0.2074	0.1248	0.9861	0	0	0	0	0.3044		0.2216	0.7361	0.2955	0	0.1314	0	0.1839	1.4283	0.6454
	4.2548	470.289		0.3196	0.2944	0.2125	0.6109	0	0.4126	0.4749	0.2476	0.1056	0.0558	0.0979	0.1963	0.1841	0.2556	0.4087	0.1898	0	0.3702	0.5946	0.3042	0.2343	0.5189	0.1092	0.405	0.4516	0.3341	0	0.0832	0.101	0	0.3067	0.2394	0.5628	0.2939	0.2586	0.3128		0	0.3704	0.3365	0	0.3086	0.3669	0.1275	0.5427	0.4112
	1.5806	398.595		0.2976	0.2307	0.151	0.0831	0.0835	0.1966	0.1475	0.1223	0.0884	0	0	0.2052	0.1599	0	0.2493	0.1898	0.2902	0.139	0.2292	0.1603	0	0.1133	0.0491	0.2629	0.1278	0.1984	0.1232	0	0	0.2722	0.2778	0.0696	0.1611	0.2829	0.194	0.1926		0.1863	0.3417	0.3526	0	0.2385	0.2615	0.2297	0.3123	0.5786
	3.4628	268.158		0.4643	0.5791	0	0	0.1629	0	0.3653	0.2255	0	0	0	0.42	0	0	0	0.9816	0	0.6834	0.4636	0	0.4472	0.3294	0.2126	0.4914	0	0	0	0.1937	0.142	0.3705	0.3112	0.2411	0.703	0	0.8405	0.6454		0.519	0	0	0.8604	0	0	0	0	1.4419
	1.6057	242.143		0	0	0	0	0	0.1305	0.2341	0	0.165	0	0	0.1874	0	0	0.9135	0.6544	0.9879	0.4269	0	0.1666	0	0	0	0.1798	0.4284	0	0.1716	0	0	0.1794	0	0	0.785	0.6765	0.9698	0.5373		0	0	0	0	1.3779	0	0	0.2413	0
	2.0702	514.193		0.0698	0.0769	0.073	0	0	0	0.0223	0	0.176	0	0.2383	0.1151	0	0.157	0	0.1329	0	0	0.0932	0.0927	0.0448	0	0.126	0.0912	0.0688	0.0649	0	0	0.2983	0.0443	0	0.0363	0.0967	0.1697	0.1455	0		0.6287	0.1654	0.0962	0.2297	0.1122	0.1453	0.6996	0	0
	1.3992	305.691		0	0	0	0.1512	0	0.1289	0.1128	0.1042	0	0	0	0.1407	0	0	0.1798	0.1664	0	0	0	0	0.0898	0.175	0	0.1136	0	0.0825	0	0	0	0.1396	0	0	0.2255	0.1131	0.1778	0		0.4675	0.2465	0.2966	0	0.1392	0.2274	0.4593	0.2555	0.263
	4.6395	364.275		0	0.2087	0.2827	0.2981	0	0	0.3671	0	0	0	0	0.1341	0.1734	0.1223	0	0	0	0.2519	0.051	0	0.2641	0.3302	0	0	0	0	0	0.0264	0	0.0625	0.1296	0.1337	0	0	0	0		0.2341	0.158	0.1744	0.5561	0.2516	0	0.141	0	0
	2.0085	299.157		0	0	0	0	0	0	0.2855	0	0	0	0	0	0.5706	0	0	0	0	0	0	0	0	0	0.1837	0	0	0	0	0	0	0	0	0	0	0	0	0		0.6493	0	0	0	0.7212	0	0	0	0
	1.3622	343.24		0	0	0	0	0	0.224	0	0.7145	0.2267	0.4785	0	0.181	0	0	0.2652	0	0	0	0	0	0	0	0	0	0	0.4601	0	0.6401	0.8021	0	0	0	0.3151	0	0	0.2631		0.2191	0.2677	0.4153	0.0656	0.1262	0.2756	0.3751	0	0
	3.924	602.415		0.0882	0	0	0.0473	0	0	0.0574	0.7448	0.0468	0	0	0	0.1262	0.0475	0.0817	0.6346	0.0806	0	0.0844	0	0	0	0	0	0.0676	0.8315	0.0458	0	0	0.0351	0	0	0	0.8486	0.0808	0		0.0497	0.0657	0.7212	0.082	0.4489	0	0.0405	0	0.9281
	3.625	346.314		0	3.9929	0.2406	0.6427	0.0995	0.8939	0	0	0	0	0.2646	1.7189	0	1.8086	0	0	0	0	0	3.2935	0.2359	0.6922	0	0.8425	0	0	0	0	0	1.6514	0	1.3747	0	0	0	0		0	0	0	1.3674	0	0	0	0.5958	0
	1.2729	354.69		0	0	0	0	0	0	0	0	0	0	0	0	0	0	0	0.019	0.0484	0	0	0	0	0	0	0	0	0	0	0	0	0	0	0	0	0	0	0		1.3658	0	0	0	0	0	1.1958	0	0
	2.9625	319.107		0	0	0	0	0	0	0	0.4726	0.1886	0	0	0	0	0	0	0.0569	0	0	0	0	0	0	0	0.0507	0.0319	0.2717	0.2234	0	0	0	0	0	0.1128	0	0.0485	0		0.0745	0	0	0.0492	1.2391	0	0.1216	0	0
	2.182	211.138		0.3367	0	0	0	0.0723	0	0.1885	0	0	0	0	0.2646	0	0	0	0.6168	0.528	0	0.368	0.3953	0	0	0.1397	0	0	0	0.1445	0.0926	0	0	0	0	0.6082	0	0	0.3372		0.4188	0	0.4921	0	0.4484	0	0.404	0	0.5673
	1.9174	545.037		0.0331	0	0.15	1.199	0	0.0536	0	0	0	0	0	0.0268	0.0168	0	0	0	0	0.0298	0	0	0.2615	0	0	0	0	0	0	0	0	0	0	0.035	0	0	0	0		1.3563	0	0	0	0	0	1.0164	0	0
	1.7138	408.242		5.4648	4.4662	17.2924	1.4549	32.1477	8.8717	6.9534	3.355	4.9191	23.0648	18.5614	0	18.8368	23.7431	2.1986	0	4.527	9.2653	5.2505	4.0669	16.6137	1.3822	31.6295	8.6388	6.6654	3.694	5.0532	19.0843	20.8819	0	17.6203	23.6571	2.2333	0.7736	4.7052	8.9614		1.3549	0	0	0	0	0	1.1699	0	0
	3.1668	552.33		0	0	0	0	0	0	0	0	0	0	0	0	0	2.3091	0	0	0	0	0	0	0	0.3869	0	0.2875	0	0	0	0	0	0	0	2.2108	0	0	0	0		1.3535	0	0	0	0	0	0	0	0
	2.7068	566.351		0	0	0	0	0	0	0.0899	0	0	0	0	0.1777	0	0	0	0.7781	0	0	0	0	0	0	0	0	0	0	0	0	0	0.2687	0	0	0.0894	0.8109	0	0		0.9208	0	0.4315	0	0	0	0.9503	0	0.4497
	1.3171	350.031		0	0.0879	0	0	0	0	0.0164	0.0208	0	0.0069	0.018	0	0	0	0.0654	0	0.1129	0	0	0.1145	0	0	0.0091	0	0	0	0	0	0.0126	0	0	0	0.0644	0.0754	0.1293	0.0222		0.0745	0	0.1603	1.1173	0	0	0	0	0.1219
	3.3605	387.185		0.0601	0.193	0	0	0	0.118	0.0778	0	0	0	0	0.4112	0.1004	0	0.0834	0	0	0	0	0	0	0	0	0	0	0	0	0	0	0.1496	0.1402	0	0	0	0	0		0.1691	0.2103	0.219	0	0.1518	0.6003	0.1616	0.1562	0.1278
	2.7075	675.448		0	0	0	0	0	0	0	0	0.0118	0	0	0.0178	0	0.0095	0.0163	0	0.0161	0	0	0	0	0	0	0	0	0	0	0	0	0	0	0	0	0	0	0		1.3331	0	0	0.0164	0	0	1.3877	0	0
	1.9978	425.303		0.2275	0.2887	0	0.121	0.0349	0.0803	0.0705	0.2372	0.0846	0	0	0.1033	0.2253	0.066	0.188	0.2681	0.2297	0.1164	0.1327	0.2715	0.0166	0.1231	0.0416	0.1096	0.1174	0.1447	0.0823	0	0.046	0.1512	0.1983	0.039	0.2385	0.1697	0.1983	0.1434		0.0884	0.3603	0.2843	0.307	0.1354	0.1733	0.1505	0.4884	0.2539
	1.9478	656.885		0.0473	0	0	0	0.0208	0	0	0	0	0	0	0	0	0	0	0.038	0	0	0	0	0	0	0	0	0	0	0	0	0	0.0703	0	0	0	0.0566	0	0		0	0.0885	0.4968	0.4266	0.0281	0.307	0.1351	0	0.5961
	3.5917	375.266		0	0.0534	0.0806	0.0346	0.0712	0	0.7647	0.75	0	0	0.0369	0	0	0.0582	0.7264	0.9091	0.6403	0.7775	0.0838	0	0	0	0.0359	0	0	0.6388	0.4519	0.04	0	0.1045	0.0673	0.0457	1.088	0.5887	0	0.5585		0	0.1709	0.2926	0	0.8805	0	0.2081	0.1254	0.2104
	2.5711	347.245		0	0.3856	0.4803	0.4229	0.3158	0.4152	0.3418	0.1179	0.1938	0.2452	0.2152	0	0.2694	0.4965	0.3427	0	0.4764	0.3569	0	0.316	0.4328	0.6205	0.2799	0.4007	0.3714	0.2103	0.1792	0.2275	0.2317	0.3579	0	0.4591	0	0	0.5763	0.2495		0.4384	0.4877	0	0	0	0.4153	0.4437	0.4839	0
	1.7799	517.796		2.7638	0.6462	2.9078	3.5363	0	2.877	3.3647	1.3834	0	0	0	0.763	3.2371	0	0.8992	0	6.6904	1.7471	2.8235	0.7192	3.0146	3.6875	0	2.9002	3.0064	1.2012	0.3058	0	0	0.8222	3.2064	0	0.7733	0	6.9873	1.6313		0	0.0131	0.5769	0.2954	0	0.4548	0	0	0.4909
	1.3872	509.259		0	0	0	0	0	0.4906	0	0	0.8142	0	0	0	0	0.8333	0	0	0	0.6926	0.8191	0	0.3808	0	0	0.6321	0.3935	0	0.4607	0	0.5336	0.1608	0	0.7074	0	0	0	0.8129		1.2623	0	0	0.0317	0	0.0455	1.3679	0	0
	2.7778	380.167		0.0811	0.2562	0.0462	0	0.0769	0.1705	0.1414	0	0.0423	0	0	0	0.0894	0.0658	0.2523	0	0.1449	0.1976	0.1374	0.1793	0	0	0.06	0.0841	0.1288	0	0	0	0.0096	0.0892	0.0942	0.0492	0.1513	0.2528	0.1343	0.1135		0.3769	0.1771	0.1779	0	0.3689	0.2383	0.3345	0.1502	0.161
	3.1229	288.257		0	0	0	0	0	0	0	3.197	1.2104	0	0	0	0	0	0	0	0	0	0	0	0	0	0.0987	0	0	0	0	0	0	0	0.1009	0	2.3475	0	0	0		0	0	0	0	1.3367	0	0	0	0
	1.2503	993.777		0.2813	0.0989	0.1819	1.2624	0.081	0.9482	0.1885	0	0.0453	0.0081	0	0.7968	0.5917	0	0.0163	0.0759	2.246	0.583	0.2533	0	0.9769	1.3573	0.0224	0.9348	0.1517	0	0	0	0	0.6694	0.5545	0	0.0322	0.0566	3.2143	0.534		0.2735	0.1166	0.3802	0.2461	0	0.3184	0.2999	0.1278	0.3682
	2.6486	522.329		0.1983	0	0.0578	0	0.018	0	0	0.1402	0	0.1395	0.0653	0.3745	0	0	0.1217	0.892	0	0	0.2929	0	0	0	0	0	0.1261	0.0351	0	0	0	0.39	0	0.0452	0	1.0377	0.1126	0		0.7593	0	0.4171	0	0	0.1577	0.8003	0	0.3669
	1.787	352.231		0	0	0	0	0	0	0	0.1439	0	0	0	0.1746	0	0	0.4419	0	0	0	0.2547	0	0	0.0719	0	0	0	0	0	0	0	0	0	0	0	0	0	0		0.4672	0.1741	0	0	0.3715	0.3181	0.6423	0.3257	0.4821
	4.8837	332.334		0	0	0.2015	21.7081	0.8646	2.5104	0.4176	0	0	0.6638	0	11.9042	0.1093	1.41	9.153	0	0	5.0506	0	0	0	18.4596	0.4695	1.976	0	0	0	0	0.1163	7.8664	0	0.9941	7.5143	0	0	2.8574		0	0	0	1.3295	0	0	0	0	0
	1.5038	428.209		0.1711	0.3639	0	0.0535	0	0	0	0	0	0	0	0	0	0	0	0	0	0	0.1609	0.2762	0	0	0	0	0	0	0	0	0	0.1525	0	0	0	0	0	0		0.403	0	0.016	0.809	0.0982	0	0.4559	0.071	0.0526
	1.9378	334.03		0.0992	0	0.1454	0.0339	0.0543	0.2809	0.2482	0.1875	0.1088	0.0618	0.0687	0.2141	0.1408	0.071	0.3317	0.3606	0.3477	0.2086	0	0.1389	0.1098	0.0879	0	0.1988	0.1461	0.2241	0.0859	0.0249	0.0414	0	0.1562	0.0391	0.2131	0.2451	0.3556	0.1849		0	0.2366	0.2885	0.3446	0	0.4548	0.1756	0	0
	1.3952	199.993		0	0	0	0.1093	0	0	0.1166	0.1925	0	0	0	0.1814	0.1705	0	0.4305	0.3677	0	0.1622	0.1955	0	0	0	0	0	0	0.0514	0	0	0	0.2064	0	0	0	0	0.1615	0		0	0.2716	0.2029	0.2609	0.5891	0	0	0.2816	0.2137
	1.6134	221.132		0	0	0.283	0.1224	0	0	0.3246	0	0	0.3753	0.4975	0.3658	0.2227	0	0	0	0	0.2088	0	0.1389	0.3172	0.2157	0	0	0.3004	0.3152	0	0.4371	0.4929	0.4818	0.2523	0.0612	0	0	0	0.1216		0	0.4157	0	0	0.5583	0.348	0.2077	0.3686	0
	1.9357	449.222		0.0913	0.1105	0.2028	0.105	0.4304	0	0.2722	0	0	10.9179	21.3398	0	0.39	0.344	0.1314	0	0.2222	0	0	0.1353	0	0.0748	0.5574	0	0	0	0.2262	9.313	19.4327	0.1566	0.5089	0.4013	0.1898	0	0	0.1466		0	0.1216	0	0.5406	0.4066	0.2524	0	0	0
	1.7421	400.194		0.5424	0.2975	4.186	2.1732	7.2177	1.0048	1.2184	0.5765	5.4363	3.0338	3.5073	0.2015	3.1973	1.1269	0.555	0	1.0971	0.9144	1.0829	0.2952	3.5762	1.604	6.7056	0.9682	1.2832	0.7257	5.0766	2.8393	3.5221	0.1001	2.3856	1.4693	0.6604	0	1.1683	0.8851		0.1297	0	0	0.7455	0.0414	0.404	0	0.0884	0
	3.8358	191.147		0.1212	0	0	0.025	0	0.1685	0	0.2947	0.1238	0	0.0956	0.1606	0	0.137	0.348	0	0	0	0	0.1389	0.1198	0	0	0.142	0	0.2165	0.0802	0.0534	0.0758	0.1756	0	0.0701	0	0	0.1778	0.2737		0.3975	0	0.5128	0.4102	0	0	0.2622	0	0
	1.5517	320.951		0.1102	0.1868	0.1286	0.1455	0	0.1404	0.1885	0.0833	0.1474	0.0652	0.0229	0	0.2441	0.1167	0.5232	0.2088	0.532	0.1491	0.1447	0.203	0.0898	0.1338	0.1092	0.1657	0.1597	0.0722	0.126	0	0.0221	0.0439	0.3251	0.1028	0.3383	0.4337	0.4041	0.1318		0.1739	0.2891	0.4223	0.1477	0.1964	0.091	0.2702	0.2726	0.3507
	1.6134	495.273		0.3489	1.6648	4.8295	0.6747	0	1.5875	2.9582	1.8376	3.1526	2.6485	3.1831	0.3367	3.4177	4.2481	1.3948	0	1.3314	3.4287	0.7088	1.322	4.8497	0.8133	1.7732	1.9907	3.1063	1.7967	0.8908	3.8548	3.307	0	3.8315	4.2884	1.6335	0	1.4965	3.1652		0	0	0	0.9025	0	0.4169	0.4599	0	0
	1.4192	633.359		0.5675	0	0	0	0.9962	0	0.8228	0	0	0.6754	0.8685	0	0.8321	1.0806	0	0	0	0.6856	0.559	0.1027	0	0	0.6154	0	1.0161	0	0	0.6735	0.7958	0	0.8248	1.1493	0.0535	0	0	0		0	0.9441	0	0	0	0.3752	0	0	0
	1.6449	389.249		0.0822	0.7644	0.492	0	0	0.4168	0	0	0	0	0	0.3934	0	0	0	0	0	0	0.2409	1.3908	0	0.1364	0	0.7987	0	0.5694	0	0	0	0.8387	0	0	0.6698	0	0	0		0.6144	0	0.2505	0.3633	0.0893	0	2.154	0	0.5495
	1.4208	743.393		0.7838	0.4442	0.3366	0.1522	1.237	0	0	0	2.5911	0.6524	0.5701	0.1225	0.56	0.9593	0	0.0759	0	0.4285	0.7978	1.0784	0.4762	0.3018	1.1658	0.2957	0	0	2.8469	0.6325	0.4752	0	0.3554	0.9579	0.6131	0	0.2424	0		0.3229	0	0.5118	0.4266	0.0561	0	0.1756	0.511	0.4383
	1.609	706.305		1.2709	0.8031	1.1828	0	0.9146	0.8432	0.9467	0	6.3567	1.5537	1.3003	0.3443	1.6917	1.6519	1.7296	0.1518	1.4815	1.7084	1.3237	0.6379	1.5478	0	0.8019	0.8507	0.973	0	6.3043	0	1.1937	0.255	1.2332	1.792	3.3945	0.6034	1.5674	1.6502		0	0.2629	0.1603	0.0492	0	0.8432	0	0.2413	0
	2.0539	615.406		3.6174	2.4296	7.8238	4.1413	9.9696	3.7623	2.1494	2.3149	1.7521	2.4588	1.7939	0.6014	2	4.0313	1.0678	0	2.0642	2.9322	7.9935	2.2833	9.0775	3.1493	10.2874	3.8916	2.7653	2.4884	1.5055	1.3769	2.0217	0.9392	1.6555	3.4985	1.4091	0	2.2284	3.6121		0	0.7304	0.5128	0	0	0.0682	0	0.0426	0
	1.3082	179.124		0	0.5607	0.0631	0.0775	0.0502	0.1001	0.1639	0	0	0.2019	0.236	0.2764	0.1595	0.2232	0	0	0	0.1779	0	0.5877	0.0908	0.139	0.0728	0.0852	0.1517	0	0	0.2834	0.2953	0	0.137	0.2398	0	0	0	0.1733		0.3987	0.2103	0.2083	0	0.3114	0.1819	0.3242	0	0
	1.7723	329.163		0.2103	0	0	0	0.2433	0	0	0	0	0	0	0	0	0	0	0	0	0	0	0	0	0	0	0	0	0	0	0	0.0985	0	0.1908	0	0	0	0	0		0	0.5874	0.7221	0	0	0	0	0	0
	2.4618	601.358		0.1461	0.2287	0	0	0	0	0	0.1254	0	0	0.1493	0.1606	0	0.1598	0.1798	0.1349	0	0	0	0	0	0.1258	0.0488	0	0	0.1513	0	0	0.1901	0	0.3184	0.1213	0	0	0.097	0		0	0.5203	0.2083	0.412	0.1683	0	0.1621	0.5394	0.1427
	1.8664	496.177		0	0	0.0947	0	0	0.0685	0	0.186	0	0	0	0.0178	0	0	0.4588	0	0.0967	0	0.1086	0.3069	0.2152	0.0724	0	0.0992	0.1019	0.2058	0	0	0	0.1177	0	0	0.8699	0.4557	0.2101	0		0.0373	0	1.1974	0	0.014	0.0598	0.3633	0.1472	1.6415
	1.738	489.293		1.2798	0	0	0.4199	0	0	0	0	0	0	0	0.289	0	0	0	0.2657	0	0	1.1806	0	0	0.4485	0	0	0	0	0.0347	0	0	0	0	0	0	0.3206	0	0		0.3385	0.5746	0	0	0	0.3936	0	0	0.3894
	1.6109	706.103		0	0.6192	1.3296	0	0.8583	0.8323	0.3272	0	5.4993	1.2054	0.942	0.2207	1.5618	1.5926	1.761	0	1.2458	1.6868	1.0277	0.6434	1.4559	0	0.7592	0.7684	1.1652	0.0516	5.5329	0.8808	0.7483	0.3368	0.2696	1.3877	2.9921	0	1.165	1.7232		0	0	0.1763	0	0.0421	1.0878	0	0	0.1324
	3.6718	300.257		0.3223	0.2795	0.0865	0.0867	0.1181	0.2778	0	0	0	0	0.0628	0.2512	0.2357	0	0.3527	0.5002	0	0	0	0.2543	0	0.1543	0.1166	0	0	0	0.1121	0.1118	0	0.2459	0.2665	0.1266	0.4176	0.7092	0	0		0.2728	0.2776	0	0.4621	0	0.2937	0.4864	0.4058	0.5556
	3.6239	403.18		0.2384	0.2137	0.0615	0.0898	0.0588	0	0	0	0.0295	0.0288	0	0.1458	0.1739	0	0	0	0	0.1289	0.1948	0.1496	0.0265	0.0971	0.0637	0.1104	0	0.0916	0	0.039	0	0.1727	0.1274	0.0375	0.1408	0	0.1131	0		0.1352	0.2055	0.2083	0	0.2703	0.4869	0	0.2804	0.1753
	1.3842	934.997		0	0	0.4289	3.2108	0	0	0	0	0.019	0	0	0.3212	0	0.071	0.0327	0	0.0806	0	0.2171	0	0.2939	3.7854	0	0	0	0	0	0	0	0.3337	0	0.0885	0	0	0.0464	0		1.305	0	0	0	0	0	1.2896	0	0
	1.3375	993.488		0	0	0	0.9808	0	0.4014	0	0.125	0	0	0	0.3321	0	0.0463	0	0.7444	0	0	0	0	0	1.4771	0	0.6282	0	0.0944	0	0	0.1194	0.4555	0	0	0.2651	0.7166	0	0		0.4472	0	0	0	0	0.8574	0.77	0.7808	0
	1.3927	968.563		0.2115	0	0	0.1751	0	0.2589	0.2814	0.1719	0	0	0	0.1784	0.2762	0.1051	0.4339	0.1139	0.4801	0.1445	0.4114	0.2798	0	0.0784	0.0333	0.2178	0.2761	0.0928	0	0	0	0.119	0.2372	0.0701	0.615	0.264	0.3919	0.1915		0.2733	0.5126	0.3526	0.1641	0	0	0.2432	0.4685	0.4185
	2.121	260.17		0	0	0	0	0	0.3641	0.3327	0.4257	0	0.0377	0	0	0	0	0.5172	0.8195	0	0	0	0.5349	0	0	0.0921	0	0.2748	0	0	0	0	0.2137	0	0	0.1103	0	0.603	0.3379		0	0	0	0.3222	0.7175	0.2628	0	0	0
	1.5285	458.585		0.5951	0	0.4855	0.4284	0.0576	0.7299	0.0655	0	0	0	0	0	0	0.0509	0	0	0	0.0867	0.5422	0	0.4311	0.3551	0.0507	0.7765	0	0	0.2833	0	0.0131	0	0	0	0	0	0	0		1.3024	0	0	0	0	0	1.0992	0	0
	3.8308	426.313		0	0	0	0	0	0.0586	0	0.4956	0	0.0621	0	0.0431	0.0753	0	0	0.3911	0	0	0.1568	0	0	0.0952	0	0	0.1532	0.373	0.0256	0	0	0.059	0	0	0.0805	0.4748	0.097	0.1118		0.0621	0.1971	0.5997	0.1061	0.3366	0	0	0.071	0.5786
	1.4261	265.123		5.4053	0.1264	0	0	0	0	0	0	0	0	0	0	0	0.1407	0.2559	0.2043	0.1889	0	5.6633	0	0	0	0	0	0	0	0	0.0178	0	0	0	0.1375	0.1218	0.3489	0.3292	0.1115		0.1881	0	0	1.1127	0	0	0.2735	0	0.2158
	1.3264	369.995		0.1212	0.0989	0	0	0	0.1299	0.0737	0	0	0	0	0.1194	0.0703	0	0.2585	0.2847	0.2741	0	0.1499	0.0427	0	0.074	0.0139	0.1609	0.1114	0.0928	0	0	0.0142	0.174	0.0618	0.0367	0.1611	0.4302	0.291	0.0806		0.1739	0.2103	0.0481	0.1468	0.3109	0.4094	0	0.2981	0
	1.1764	209.11		0.1638	0	0.1007	0.0591	0.0749	0	0.0579	0	0.052	0.0852	0.0818	0.0981	0.0926	0	0	0	0	0	0.2292	0.0946	0.0599	0.0456	0.0773	0	0	0	0.0344	0.0956	0.072	0	0.0577	0	0	0	0	0.1115		0	0	0.1102	1.0173	0.1683	0	0	0	0
	3.3184	329.238		0.4393	0	0.4075	0.7475	0.3978	0.4542	0.4736	0.2655	0.2431	0.2614	0.3214	0.3571	0.2612	0.6324	0.5112	0.347	0.433	0.2117	0.4786	0	0.453	0.6151	0.3684	0.3793	0.5392	0.3009	0.2223	0.2997	0	0.4435	0.3127	0	0.5193	0.1807	0	0		0	0.5031	0	0	0.4487	0.3434	0	0.5371	0
	1.4065	232.16		0.0785	0	0	0	0	0	0	0	0	0	0	0	0	0	0	0	0	0	0	0	0	0	0	0	0	0	0	0	0	0.1868	0	0	0	0	0	0		0	0	0.4588	0.4183	0.4155	0	0	0.74	0.6396
	1.4601	673.311		0	0	0	0	0	0.0878	0	0	0	0	0	0.0852	0	0	0	0	0	0	0	0	0.0391	0	0	0.057	0	0	0.0228	0	0	0.2938	0	0	0.2909	0	0	0		0	0.1954	0.1763	0.2461	0.4144	0.2604	0.1471	0.1735	0.1937
	1.3762	564.289		1.8496	1.0584	0	0	0.5634	0.1534	1.0599	0	0.6929	0.6033	0.8472	0.4316	0	0.4257	0.7226	0	0.1819	0.5925	1.9264	0.813	0.2807	0	0.586	0.2122	1.3173	0	0.7814	0.8908	0.9264	0.3363	0	0	0.9238	0.2829	0.1351	0.4108		0	0.8124	0	0	0.2946	0.185	0.0337	0.9666	0
	4.0629	259.227		0.3076	0.2198	0.0833	0.0807	0.0724	0.2154	0.0993	0	0.0827	0.1161	0	0.1674	0.2188	0.1308	0.4741	0	0.237	0	0.1563	0	0.0599	0.1236	0	0.1325	0.1595	0	0	0.1032	0.0221	0	0.1736	0	0	0	0	0.1832		0.2112	0.2234	0	0.3282	0.3366	0.1926	0.2155	0	0.3047
	2.5384	434.276		0	0	0	0	0	0	0	0.2934	0.116	0.2229	0.1147	0.4439	0.2623	0	0	1.069	0	0	0	0	0	0	0	0	0	0	0	0.2194	0	0.805	0.2794	0	0	1.1236	0	0		1.2881	0	0	0	0	0	1.0981	0	0
	3.6878	598.305		0.156	0.2307	0.2333	0.1433	0.206	0	0.1474	0.3579	0	0.0926	0.1439	0	0.9511	0.1624	0.0654	0.3936	0.129	0	0.2654	0.2137	0.1497	0.0922	0.1774	0.0946	0.1757	0.4288	0.2107	0.0321	0.0979	0	0.753	0.1372	0.2416	0.3394	0	0.1825		0	0.8148	0.2885	0.1805	0	0	0.2799	0.812	0.3331
	3.8421	536.336		0	0.4394	0	0	0	0.0977	0.6584	0.4217	0	0	0	0	0	0	0	0	0.1526	0.288	0.1689	0	0.1852	0	0.0851	0.1609	0.6906	0	0	0	0	0.1142	0.1382	0	0.0644	0	0.1597	0.2534		0	0	0	1.2828	0	0	0	0.0994	0
	3.5153	259.172		0	0.2794	0	0.1738	0	0	0.4507	0.2778	0.2107	0.0685	0.0431	0	0.2019	0.0976	0.4619	0.4056	0.3148	0.3476	0.1748	0.2917	0	0.2157	0	0.1325	0.3788	0.2897	0.0974	0.068	0	0	0.2263	0.0558	0.2978	0	0.2176	0.1521		0.2881	0.2799	0.4487	0	0.1517	0.1091	0.3416	0	0.4771
	4.1638	348.33		0.0978	0.3873	0	0.6951	0.0951	0.5161	0.1533	0	0.0299	0.2301	0.075	1.7037	0.1935	0.7794	0.884	0.1054	0.2777	0.4168	0.0724	0.5343	0.1617	0.8829	0.0952	0.4931	0	0	0.0516	0.2644	0.1124	1.7321	0.1258	0.7545	0.7652	0.1405	0.1551	0.2937		0.1362	0.1709	0.0826	0.5871	0.1177	0.1819	0.1803	0.2051	0
	1.4003	407.258		0	0.3512	0	0.2851	0.1573	0.3098	0	0.3592	0.4488	0	0.3253	0.2548	0.4475	0	0.0763	0	0	0	0	0.5669	0.2448	0.4348	0.0162	0.4203	0.128	0	0.4108	0.1337	0.3069	0.2771	0	0	0.1664	0.132	0	0.0515		0.3097	0	0.1961	0.3929	0.1853	0.1915	0.3878	0.2981	0.3368
	2.7681	267.21		0	0.3911	0.1231	0.1727	0.154	0.2404	0.4751	0.5192	0.2934	0	0.0649	0.1459	0	0.2646	0	0.5739	0	0.4075	0	0.1969	0.1617	0.1977	0.1442	0	0.3594	0.5999	0.3189	0.0841	0.0576	0.3096	0.1767	0.2127	0.5075	0	0	0.2738		0.6833	0	0.364	0	0	0.2274	0.5805	0.3698	0.794
	1.3963	610.694		0.8202	0	0.1807	0	0	0.2038	0	0	0	0	0.1112	0.0268	0.0653	0.3989	0.1069	0.2277	0.2841	0	0.7261	0	0	0.1153	0	0.2742	0	0	0	0.1377	0	0	0.1104	0.4645	0	0.3206	0.3278	0		1.0487	0.0526	0	0.0492	0.1122	0.0114	1.1406	0.0568	0.0175
	3.8437	600.574		0.1763	0.239	0	0.1182	0.0317	0.1627	0.0164	0.0208	0.1179	0	0	0.1606	0.0673	0	0	0.2657	0.1686	0.1481	0.3184	0.2992	0	0.1025	0.0182	0.2168	0.016	0	0.1432	0.0321	0	0.1317	0.1093	0.0458	0.0322	0.2263	0.1455	0.0101		0.236	0.2497	0.3191	0	0.2525	0.2148	0	0.0852	0.1929
	3.6047	267.127		0.1003	0.1099	0.0509	0.0682	0	0.1285	0.0737	0	0.0472	0.048	0.0425	0.2498	0.1094	0.0761	0	0	0.0967	0.0973	0.1526	0.1371	0	0.0721	0.0364	0.1692	0.0559	0	0.0458	0.0347	0.0283	0.2035	0.1093	0.0685	0.1128	0	0	0		0.1863	0.1446	0.1282	0.1969	0.1964	0.4182	0.1486	0.1703	0
	2.5218	430.218		0	0	0	0.2425	0	0.3431	0.1469	0	0	0	0.0588	0	0.1481	0	0	0	0	0	0.2654	0.3856	0	0.1767	0	0	0	0	0	0.1486	0	0.1601	0.1868	0	0	0	0	0		0	0	0.3902	0	0.3559	0.524	0	0	0
	3.9895	344.245		0	0	0	0	0	0	1.0001	2.3467	0.5235	0	0	0	0	0	1.0331	0.4517	0	0	0	0	0	0	0	0	0	1.6244	0.3183	0	0	0	0	0	0	0	0	0		0	0	0	0	1.2628	0	0	0	0
	1.4125	519.248		0	0	0.0512	0.033	0	0	0	0	0	0	0	0	0	0	0.2268	0.4197	0.3484	0	0	0	0	0	0	0	0	0	0	0	0	0	0	0	0	0	0.2694	0		0.5273	0	0.6328	0	0	0.1002	0.4608	0	0.2461
	4.098	625.074		0.022	0.011	0	0	0	0.3745	0.1691	0.25	0.0118	0.0069	0.0033	0	0.0084	0.0254	0	0	0	0.5708	0.0603	0.0427	0.2096	0	0.0045	0.3313	0.1208	0.2578	0.0057	0.0071	0	0.0351	0.0168	0.0979	0.0322	0.0189	0	0.6901		0.1687	0.368	0.7212	0	0	0	0.1486	0.1489	0.7013
	2.4136	430.212		0	0.2526	0.1339	0	0	0.2818	0	0.1511	0	0	0.1013	0	0	0.1836	0.2847	0.2342	0	0.2703	0.3544	0	0.244	0	0	0	0.1594	0	0.0938	0	0.0956	0	0	0	0.1871	0	0.2684	0		0	0	0	0.5647	0.3051	0.3881	0.3024	0.5256	0
	2.1303	320.208		0	0	0	0	0.1368	0.3919	0	0.4079	0	0.1079	0	0.5022	0	0	0.5494	0	0.7	0	0	0	0	0	0	0	0	0.4434	0.2485	0	0	0.4598	0	0.1764	0	0	0.6837	0		0	0.465	0.7924	0	0	0	0	0	0
	1.5332	170.123		0.0882	0	0	0	0	0	0.278	0.9442	0.1533	0	0	0	0.0589	0	0.5898	0.4731	0.8846	0.288	0	0	0	0.0424	0	0.0597	0.6335	0.9232	0.1489	0	0	0	0	0	0.6606	0.7543	1.0511	0.6473		0	0.0697	0	0.1313	1.0554	0	0	0	0.1929
	1.5371	346.235		5.9857	3.0269	9.319	1.1108	8.8084	3.3313	4.0717	2.6766	9.8175	5.82	6.8847	0.317	11.647	13.9048	1.5622	0	0.9827	4.3581	4.9743	2.6634	11.1998	1.4637	10.0359	3.497	4.6545	1.9666	9.5943	6.3284	6.6777	0.3383	12.9953	15.5328	1.2727	0	1.4212	4.0189		1.2558	0	0	0	0	0	1.0345	0	0
	3.8782	432.298		0.2819	0.4121	0	0	0	0	0	0	0	0	0	0	0.3457	0.6171	0	0	0	0	0.2699	0.2565	0	0.108	0	0	0.0861	0	0	0	0.0571	0.1581	0.2657	0.6426	0	0	0	0		0.1684	0	1.0869	0	0	0	0	0	0.9929
	2.069	429.26		0.1677	0.1147	0	0	0	0.0898	0.1052	0.2259	0.0538	0.0873	0	0	0.1899	0.1773	0	0.3762	0	0.0941	0	0	0.1403	0.0913	0	0	0.114	0.2261	0	0	0.0832	0.06	0.2078	0	0.1503	0.507	0.175	0.1151		0.3555	0.1936	0.2675	0.3288	0	0.1083	0.4074	0	0.1912
	2.3177	441.114		0.3857	0.033	0.6268	0.2025	0.2179	0.2528	0.254	0	0	0.09	0.0229	0.2944	0.0084	0.1682	0.0817	0.3692	0.0645	0.4255	0.386	0	0.7198	0.2059	0.1683	0.2773	0.3514	0	0.0516	0.0499	0.0158	0.2547	0	0.1468	0	0.1697	0.112	0.4055		0.1987	0.604	0	0.1315	0.2385	0.0796	0.1891	0.5995	0
	1.3478	449.747		1.0869	1.3635	7.4588	21.0666	0	2.5515	0.2668	0.1597	0	0	0	8.6347	0	0.4723	0.21	0	0.5211	1.0491	1.0224	1.1454	6.7866	14.5789	0.0227	2.2758	0.2553	0.1574	0.0328	0	0	9.7814	0	0.476	0.3513	0	0.5195	1.1884		0	0	0	0.9344	0	0.3178	0	0	0
	2.001	276.184		0.4572	0	0	0.203	0.1323	0.4782	0.3758	0.477	0	0.1239	0.1079	0.4825	0.4963	0	0.9978	0	0.9603	0.4983	0.5763	0	0.216	0	0.2079	0.4916	0.4239	0.6389	0	0.0904	0.1187	0.588	0.3679	0.2794	0.9174	0	1.0316	0		0.4927	0	0	0	0.7577	0	0	0.4745	0
	1.3547	353.22		0	0.6242	1.0157	0	4.4398	0.7455	0.2339	0.4514	2.0392	24.565	8.6201	0	2.4264	1.1933	0.3434	0.038	0.4367	1.6675	0.2015	0.5693	1.1164	0.0947	4.9428	1.0557	0.2657	0.9638	2.0893	18.4477	8.0362	0	3.324	2.7555	0.4577	0	0.3443	1.2723		0	0	0	0.0328	0.3086	0.9076	0	0	0
	1.3548	289.19		0	0.1837	0	0.1915	0.3474	0	0.1544	0	0.355	0	0	0.1279	0	0.2565	0.2526	0	0	0	0.497	0.2532	0	0.2236	0	0	0	0.1737	0	0.2486	0	0.0712	0	0	0.3158	0	0.1554	0		0.296	0.3711	0.307	0.1606	0	0.1137	0	0.6198	0.3924
	1.2819	313.052		0.0992	0.149	0	0.0182	0	0.103	0.0656	0	0	0	0	0.1384	0.0599	0	0.4662	0.3606	0.2418	0.1093	0.1459	0.1175	0	0.0257	0	0.1041	0	0	0	0	0	0.1756	0.0759	0.0245	0.2255	0.1509	0.291	0.1216		0.1491	0.1922	0.1484	0.2396	0.3086	0.2098	0.1351	0.2413	0.4208
	2.1674	342.085		0.1102	0.2527	0.2135	0	0.0543	0	0.1229	0	0.336	0.0309	0	0	0.0638	0.0804	0	0	0	0	0	0.2671	0.2216	0.0206	0	0	0.0639	0.0619	0.275	0.057	0.0442	0	0	0.0391	0	0.0943	0	0		0	0.7065	0	0.1646	0.2385	0.1365	0.0405	0.6104	0.0526
	3.8681	428.271		0	0.5687	0.2477	0.2492	0	0	0	0	0	0	0	0	0	0.2623	0	0.4725	0	0	0.3377	0	0.2456	0.2792	0.1319	0.2787	0	0	0	0	0	0	0.3776	0	0.3858	0	0.4203	0		0	0	0	0.8697	0	0.3752	0	0.3646	0
	1.9787	228.15		0	0	0	0	0	0	0.3125	0.5419	0.187	0	0	0	0	0	0.7122	0	0	0.3433	0	0	0	0.1863	0	0	0.3688	0.4438	0.2804	0	0	0.0594	0	0	0.7075	0	0.3249	0.4674		0	0	0.4887	0.1477	0.6074	0	0.4104	0	0
	4.183	355.299		0	0	0	0	0	0	1.0637	0	0	0	0	0	0	0	1.084	0	0	1.5932	0	0	0	0	0	0	0.9648	0	0	0	0	0	0	0	1.7432	0	0	1.7167		0	0	0	0	1.2392	0	0	0	0
	3.9245	361.345		0	0	0	0.0637	0	0	0.9968	1.0616	0.7009	0	0	0	0	0	0	2.2734	0	0	0	0	0.0479	0	0	0	0	1.2901	0	0.0432	0	0.1395	0	0.1163	1.2907	0	0.9952	1.4517		0	0	0	0.0972	1.1413	0	0	0	0
	2.675	396.223		0.2972	0	0.0823	0.0969	0.1238	0.2392	0.0578	0.1669	0.0809	0	0.0627	0.2526	0.2772	0.0833	0.3407	0.1841	0.4113	0.3808	0.2723	0.1988	0.0717	0.087	0.1051	0.2073	0.1681	0.2066	0	0	0.0518	0.217	0.3095	0.0701	0.3074	0.0923	0	0.3513		0.3714	0.4257	0	0	0.4396	0	0.3254	0.3581	0.2142
	3.2557	426.197		0	0.1834	0.2058	0.0801	0.0842	0.1238	0	0	0	0.0842	0	0	0.0673	0	0.1525	0.1658	0	0	0	0.1463	0	0	0	0.1493	0.145	0.146	0	0	0.087	0	0.0832	0	0.1195	0	0	0.1876		0.5502	0.3564	0	0	0.1389	0.1868	0.2848	0.3067	0.3985
	1.9263	657.364		0	0	1.7486	0.3978	0.5165	0	0	0	0.2846	0.2382	0.2201	0	0.7263	0.8216	0	0	0	0.2643	0	0	2.145	0.4839	0.4879	0.3252	0	0	0.2668	0.1727	0.2102	0	0.6648	0.6468	0	0.0943	0	0		0	0	0.5449	0.6867	0	0	0	0	0.8101
	2.8645	314.164		0	0	0.7362	0.121	0.0926	0	0	0.1323	0	0.084	0.0902	0.1788	1.7478	0.0797	0.127	0.3879	0	0.6213	0.114	0	0.7142	0	0	0.1087	0	0	0	0	0.054	0.1796	1.2771	0.0994	0	0.4113	0	0		0	0.8495	0	0.3802	0	0	0	1.1289	0
	1.6136	215.065		0.2576	0	0.4286	0.2869	0	0.0281	0.0328	0.2456	0	0.0548	0.06	0.0178	0.0505	0	0.1471	0	0.0322	0	0.3225	0	0.4452	0.3998	0.0546	0.0568	0.024	0.2511	0.025	0.0356	0.0537	0.0471	0.0283	0.0294	0.0644	0	0.0323	0.0405		0	0.3991	0	0.1641	0.6306	0.0341	0	0.1865	0
	1.5588	220.047		0.1943	0	0	0	0	0	0	0	0	0	0	0	0.1553	0.049	0	0.5138	0	0	0.2122	0	0	0	0	0.1882	0	0	0	0	0.02	0	0.1671	0.0766	0.2791	0.4248	0	0.1032		0	0	0.497	0.3623	0.3645	0	0	0.1987	0.377
	2.8129	419.172		0	0.1279	0	0.0904	0	0.1246	0.0573	0.1533	0	0.0583	0	0	0.2405	0.0503	0	0.1708	0	0.1647	0.3515	0	0.0592	0	0	0	0	0	0.0483	0	0.0578	0.369	0	0	0.2739	0	0.1365	0		0	0	0.3924	0	0.2709	0.5591	0	0.3731	0.22
	1.545	402.271		0	0	0	1.3326	0	0	0	0.3325	0	0.0657	0	0.6704	0	0	0	0	0.6026	0	0	0.5459	0	1.4927	0	0	0	0.465	0	0	0	0.5352	0	0	0	0	0.5706	0		0.5574	0	0	0	0.6627	0	0	0	0.7189
	2.7538	499.157		0.0331	0.0549	0.0783	0	0	0.0562	0.0983	0.1042	0	0.0206	0.0544	0.1561	0.1094	0.0504	0	0	0.0484	0.067	0.0482	0.0641	0.0719	0	0	0.0946	0.1317	0.0953	0.0115	0	0.0158	0.1206	0.1262	0.0765	0.1289	0	0.0485	0.1115		0.2112	0.3417	0.4006	0.0492	0	0.216	0.3107	0	0.4033
	3.9202	292.229		0	0	0	0	0.0631	0	0	0	0.4347	0	0	0	0	0	0.7725	0.8118	0	0.5983	0	0	0	0	0	0	0.4311	0	0.362	0	0	0	0	0	0	0	0	0		0.2473	0	0.4648	0	0.5032	0	0	0	0
	3.942	646.439		0	0.0696	0.0112	0	0	0	0	0	0.0518	0	0	0	0.0841	0	0.049	0.4365	0	0	0.0706	0.0534	0	0.0226	0	0	0	0	0.0572	0	0	0.0527	0.1176	0	0.0805	0.6009	0.0162	0		0.0373	0.0789	0.641	0.0492	0.4068	0	0.0405	0	0.6312
	1.5098	364.044		0.1212	0.1529	0.0168	0.0432	0.0136	0.0749	0.0734	0.0785	0	0	0	0.1874	0.0252	0	0.3597	0.3441	0.9834	0	0.1086	0.1069	0.0299	0	0	0.1034	0.1358	0.146	0	0	0	0.281	0	0.0098	0	0.2515	0.7597	0		0.1207	0.1971	0.1763	0.2133	0.3507	0.1527	0.0811	0.2525	0.3309
	1.3264	411.053		0.1998	0	0	0	0	0	0	0.0473	0	0	0.0199	0.1025	0.0421	0	0.0163	0	0	0	0.095	0	0	0	0	0	0.0399	0	0	0	0	0.137	0	0	0	0	0	0		0.2112	0.3032	0	0	0.3758	0.3148	0.1657	0.3975	0
	1.4898	451.219		0.9347	0.2372	0	0	0.1861	0.1242	0.4854	0	0.5994	0	1.297	0.1385	0	0	0.1843	0	0	0	1.2264	0	0	0	0.9337	0	0.4989	0.2568	0	1.0022	1.4912	0	0.1116	0	0	0	0	0.1345		0	0.8412	0	0.2954	0	0.0682	0	0.423	0
	1.4419	293.863		0.1543	0.1933	0	0	0	0.0094	0	0	0	0	0	0	0	0.0457	0.376	0.873	0.5207	0.1688	0.1809	0.2565	0	0	0	0	0.008	0	0	0	0	0.0263	0	0.0832	0.3383	0.1509	0.3879	0.1115		0.2484	0.0394	0.7212	0.1798	0.014	0	0.3221	0.0284	0.7539
	2.7425	558.361		0	0.033	0	0	0	0	0.0449	0	0	0	0	0	0.2545	0	0.0979	0	0	0	0	0	0	0	0	0	0	0	0	0	0	0	0.288	0	0	0	0	0		1.1057	0	0.0689	0	0.0281	0	1.0297	0	0
	1.4578	492.787		0	0	0.1085	0	0	0	0.2024	0	0.8319	0	0	0	0	0	0	0	0	0	0	0	0.1334	0	0	0	0	0	0.9943	0	0	0	0	0.0425	0	0	0	0		0.8458	0.3549	0	0	0	0	0	0	0
	3.0812	362.127		0.0331	0	0.0719	0	0	0.2355	0	0	0	0.0172	0	0.0714	0	0	0	0	0.0322	0.2582	0	0	0.0841	0	0	0.2177	0	0	0	0.0294	0	0.0771	0	0	0.0644	0	0	0.1853		0	0	0.9282	0.2443	0.0281	0	0.027	0	0.6241
	3.5838	294.247		0	0	0	0	0	0	0.3201	2.0335	0.9478	0	0	0	0	0	1.9604	1.5588	1.1961	1.3973	0	0	0	0	0.0728	0	0	1.134	0.69	0	0.0505	0.1581	0	0	1.6021	1.2264	0.84	1.1852		0	0	0	0	1.1993	0	0	0	0
	1.9378	359.083		0	0	0.4643	0	0.0317	0.265	0.1229	0	0.2021	0.175	0.121	0	0.0337	0	0.1635	0.5124	0.628	0.1887	0	0	0.3999	0	0.0364	0.3029	0.1333	0	0.3121	0.1414	0.1312	0	0.0589	0	0.1979	0.5657	0.6527	0.2701		0.5193	0	0.2244	0	0	0.4548	0.3374	0	0.1557
	2.8629	385.187		0	0.2017	0.2102	0	0.3755	0	0.2506	0	0	0	0	0	0.3382	0	0	0	0	0	0	0	0.1776	0	0.4972	0	0	0.2705	0.0738	0	0.0969	0	0.317	0	0	0.2018	0	0		0	0.6946	0	0	0	0.5007	0	0	0
	1.4351	407.195		1.6815	0.0436	0.2606	0.177	0.0892	0.0931	0.5145	0.0625	0	0.0716	0.0443	0.0535	0.028	0	0.1776	0	0	0.0751	1.2092	0.1464	0.2182	0.1596	0.0364	0.0757	0.2834	0	0.1871	0.0637	0.0666	0.0703	0.1092	0.2094	0.1765	0	0.0886	0		0.1301	0.597	0	0.3827	0.0842	0	0.1891	0.4259	0.1317
	4.2571	235.186		0	0.3294	0.5067	0.422	0	0	1.0837	1.2474	0	0.5265	0.4217	0.7268	0	0.2468	1.5588	0	0	0.5345	0	0	0.4118	0	0	0	0.8788	0	0	0	0	0.7045	0	0	0	1.0131	0	0.8097		0.5592	0	0	0	0.6341	0	0	0	0.7849
	3.8568	460.276		0	0	0.2268	0	0.1086	0	0	0	0.0628	0.1372	0.0398	0	0	0	0.0817	0	0	0	0.2247	0	0.1912	0	0.0637	0	0	0	0	0	0	0	0.0673	0.0595	0	0	0	0		0	0.4027	0	0.5251	0	0.2649	0.2432	0	0.2511
	2.3489	314.073		0.2314	0.2417	0.0224	0.0409	0.0226	0.0562	0.0328	0	0.0339	0.0137	0.0068	0	0.0841	0.0249	0.1798	0.121	0	0.0795	0.263	0.1389	0.0299	0	0	0	0	0.0412	0	0	0.0158	0.0611	0.1262	0.0196	0	0.2263	0.2101	0.0912		0.081	0.3185	0.1763	0.1398	0.4769	0	0.0675	0.4259	0.1403
	1.8227	336.205		0.696	0.7074	0	0.1413	0	0	0.4795	0	0	0	0	0	0.5715	0.2214	0	1.1562	0	0.6726	0	1.0413	0	0	0.1462	0.7516	0	0.7634	0.1833	0	0	0.6275	0.438	0.2531	1.6574	1.1685	0.7505	0.7555		0	0	1.1925	0	0	0	0.5344	0.5905	0
	2.5167	603.351		0	0	0.0695	0.146	0	0	0.1352	0	0	0	0	0.2339	0.2518	0.024	0	0	0.0527	0	0	0.1389	0	0.1458	0	0	0.0943	0	0	0	0	0.1932	0.2416	0	0	0.2074	0.0808	0.1318		0.3377	0.8546	0	0	0	0	0	0.9258	0.1403
	2.0437	905.145		0	0	0.0182	0	0	0.0557	0	0.0313	0	0	0	0.042	0	0.0132	0	0.484	0.2258	0	0	0	0	0	0	0	0.016	0.0103	0.0117	0	0	0.0439	0	0.0129	0	0.5469	0	0		0	0.0131	0.2404	0.5169	0	0.4207	0.0675	0	0.192
	1.2732	542.06		0.2204	0	0.0296	0.0322	0	0.0324	0	0.0607	0	0	0	0.1297	0.0514	0	0	0.1376	0	0	0.332	0.0321	0	0.0964	0.0171	0	0	0	0	0	0	0.1574	0	0	0.0805	0.0189	0	0		0.5341	0.0789	0.1554	0.0328	0	0.3866	0.4511	0.1317	0.0877
	1.7128	691.357		0	0	1.2994	0	7.9558	0.1802	0.2828	0	2.03	9.325	10.1051	0	1.1511	7.9472	0	0	0.22	0.9755	0	0	1.3952	0	8.3356	0.3402	0	0	2.3733	11.0526	12.8382	0	1.2945	8.5119	0	0	0	1.2052		1.1863	0	0	0	0	0	1.2035	0	0
	1.348	373.268		0.3536	2.3457	0.2533	0.0674	1.4305	0.3354	0.1992	0.2684	3.65	0.2743	0.2773	0.0981	0.5877	0.6304	0	0	0	0.3565	0	2.0316	0.5518	0.0906	0.7072	0	0.2668	0	3.3357	0.4066	0	0	0.5248	0.8449	0	0	0	0.2908		1.1532	0	0.0321	0	0	0	1.2769	0	0
	2.1747	276.185		0.3412	0.3719	0	0	0	0	0	0	0	0	0.1275	0	0	0.1609	0	1.4557	0	0.3634	0.4107	0	0	0	0	0.4262	0	0	0	0	0	0.2964	0.3157	0.185	0	2.3373	0	0		0	0	1.0888	0	0.0963	0	0.4998	0	2.0613
	2.7985	334.277		0.248	0.5273	0.2983	0.1388	0.1549	0.2077	0.0937	0.8299	0	0.2778	0.236	0.2787	0.138	0.4218	0	0	0	0.1385	0.1172	0.5689	0.4017	0.2293	0	0.2269	0	0.8767	0.0792	0.2555	0.2446	0.3176	0	0.3677	0	0	0.1751	0.1659		0.1094	0.2629	0.4855	0.1453	0	0.1795	0	0.268	0.7518
	1.3931	611.027		0.6059	0	0.1514	0	0	0.127	0	0.0844	0.3092	0.1039	0.1291	0.0268	0	0.4046	0	0.1898	0.3429	0	0.635	0	0.1302	0.1415	0	0.248	0	0	0.3109	0	0.0763	0	0.0982	0.3899	0	0.2301	0.3614	0.1852		1.0868	0	0	0.0164	0.0561	0.0227	1.1994	0	0.0175
	2.0241	450.918		0.1323	0	0.0391	0.3793	0	0.103	0	0	0.1002	0	0.0233	0.0625	0	0.1268	0	0.0949	0.0484	0	0.0724	0	0.0479	0.4241	0	0.0946	0	0	0.0516	0.0392	0.0253	0.0527	0.0336	0.1174	0	0.0943	0.0162	0.0203		1.0614	0	0.0321	0.0656	0	0.0227	0.7565	0	0.0175
	2.5269	412.211		0	0.1828	0.0401	0.0507	0	0	0.0328	0	0	0	0	0	0.0358	0.0723	0.2663	0.2297	0	0.0971	0	0.1853	0.0322	0.0257	0	0	0.124	0	0	0	0	0	0.0456	0.0499	0	0.121	0.069	0		0	0.2345	0.128	0.1474	0.5789	0.0925	0.0603	0.4896	0.3039
	1.9185	662.024		0	0	0.2796	0.3508	0	0.0693	0	0	0	0.0168	0.0177	0.0446	0	0	0	0	0.0322	0	0	0	0.2826	0.5153	0	0.1266	0	0	0.0407	0	0	0.0439	0	0.0303	0	0	0	0		1.1646	0	0.016	0	0	0	0.743	0	0
	1.4102	393.122		1.0877	0.1208	0.0467	0.0136	0	0.0655	0.0246	0	0	0.0274	0.0405	0	0	0.0332	0.1308	0	0	0.0536	0.7966	0.0748	0.0847	0	0	0.0473	0	0	0.0172	0.0463	0.0253	0	0.0351	0.0446	0	0	0	0		0.1013	0.6288	0.0641	0.1805	0.0964	0.1088	0	0.2555	0.0351
	2.5193	299.171		0	0	0	0.108	0	0.1584	0.1721	0.1917	0.0704	0.08	0	0	0	0.1348	0	0.0892	0	0.1255	0	0	0.0651	0.1092	0	0.199	0.133	0	0	0.0708	0	0.1277	0.1584	0	0.1908	0	0	0.0985		0	0.2349	0.235	0.3407	0.3685	0	0	0.2681	0.2636
	1.7697	506.336		0	0	0	0	0	0	0	0	0	0	0	0	0	0	0	0	0	0	0	0	0.0515	0	0	0	0	0	0	0	0	0	0	0	0	0	0	0		0	1.1789	0	0	0	0	0	0.9535	0
	2.9148	353.235		0.1437	0.2527	0.0604	0.1837	0	0	0.1522	0	0.0919	0	0	0	0	1.3067	0	0	0	0	0.2397	0	0	0.2368	0	0	0	0	0	0	0.1867	0	0	1.2062	0	0	0	0.1317		0.654	0	0	0.5244	0	0	0.5928	0	0
	4.0242	346.317		0.1189	0	0	0	0	0	0.2976	0	0.0244	0	0	1.9341	0	0	1.0022	0	0	0	0	0	0	0	0.0812	0	0	0.1255	0	0	0	1.4792	0.1917	0	0.7707	0	0.2707	0.9205		0	0	0	1.1775	0	0	0	0	0
	3.4346	597.273		0.0624	0.0439	0.1238	0.0584	0.1158	0	0.0906	0.1866	0.0388	0	0.0091	0.0268	0.4008	0	0	0.2039	0.0645	0	0	0.0534	0.0839	0.0618	0.0982	0.0523	0	0.2115	0.0929	0.0392	0.0525	0	0.2691	0.0538	0	0	0	0		0.1863	0.7623	0.1465	0.082	0	0	0.1621	0.3123	0.1578
	2.4151	613.372		0.3491	0.3406	0.1766	0	0.0644	0.3297	0.171	0.1637	0	0.0806	0.0992	0.1501	0.2597	0.0787	0.327	0	0.203	0.1458	0.3513	0	0.1731	0.265	0.0366	0.3434	0.2029	0	0.1152	0.1071	0.1218	0	0.0737	0.1296	0	0	0	0.2419		0.1863	0.377	0	0.4102	0.2004	0	0.2432	0.3944	0.3507
	1.4194	535.276		0	0.3595	0	0	0	0.2335	0	0	0	0	0	0	0	0.8715	0	0.7944	0	0	0	0	0	0	0	0.6802	0	0	0.0949	0	0	0	0.0606	0.8959	0.4699	0.7626	0	0.1907		0.5076	0	0.6004	0.0656	0	0	0.7743	0	0.4935
	1.3449	607.284		0	0.7473	2.5884	0.8628	3.5495	2.5973	1.3415	0.5305	2.3199	1.5685	1.8726	0.337	1.9853	2.145	0.9514	0	1.3282	1.3834	0	0.992	2.7776	1.0784	3.0054	2.526	1.5107	0.8451	2.4204	1.5225	1.8563	0.0481	3.0447	1.79	0.8722	0	1.6755	1.0216		1.1467	0.0263	0	0	0	0	0.9074	0	0
	3.5616	214.258		0	0.4653	0.0559	0	0	0	0	0	0.0694	0	0	0	0	0	0	0.1139	0	0	0	0.3929	0	0	0	0	0	0	0.0903	0.0855	0.0391	0.123	0.0757	0.1474	0	0	0.1616	0.4562		0	0	0.4837	0.6883	0	0	0	0	0.4734
	2.1495	224.017		0	0	0.2199	0.2619	0.1427	0	0.2983	0.4824	0.342	0.1119	0.1565	0	0.4086	0.2707	0	0	1.3579	0.6756	0	0	0	0	0.2879	0.5275	0	0	0	0.1728	0	0	0.2768	0.247	0	0	0	0		0	1.1698	0	0	0	0	0	0	0
	1.5353	376.249		0	0	0.1082	0.0146	0	0	0.3849	1.2078	0	0	0	0	0	0	0.5992	0	0.8982	0.4174	0	0	0	0.0262	0	0	0.4054	1.4521	0	0	0	0	0	0	0.7429	0	1.1668	0		0	0	0	0	1.1694	0	0	0	0
	1.3212	474.59		0	0	0.8943	0.5005	0	0	0	0	0	0	0	0.1517	0	0	0	0	0	0.1625	0	0	0.6572	0.4631	0	0.282	0	0	0	0	0	0	0	0	0	0	0.1678	0		1.1463	0	0	0	0	0.0227	0.8211	0	0
	1.9737	249.202		0	0	0	0	0	0	0	0	0	0	0	1.8215	0	0	0	0	0	1.354	0	0	0	0	0	0	0	0	0	0	0	2.3142	0	0	0	0.0566	0	1.5228		0	0	0	0	1.1663	0	0	0	0
	1.405	549.287		0.5767	0	0	0	0.7229	0.2321	0	0	0.5338	0	0	0	0	0.4618	0.3236	0.4935	0	0	0	0	0	0	0	0.4087	0.1931	0	0.2383	0	0	0.1391	0.2832	0	0	0	0	0		0.6472	0	0	0	0	0.5165	0.7085	0	0.4333
	1.5831	557.688		0.4113	0	0.3204	0.6111	0.453	0.3057	0.3538	0.2122	0.1028	0	0.11	0.2485	0	0	0	0.0759	0.0806	0	0.3429	0.0427	0.4094	0.5097	0.4513	0.3957	0.3636	0.2429	0	0	0	0.0508	0.0917	0	0	0.0377	0.1111	0		0.1739	0.3417	0.0641	0.2263	0.0701	0.2854	0.0946	0.1327	0.0701
	3.3355	630.291		0	0	0.0895	0.0847	0.2501	0.0655	0	0	0.1709	0.0356	0.0843	0	0.573	0.0673	0	0.2277	0.0645	0.0497	0.1734	0.1141	0.0539	0	0.1501	0	0	0	0.1485	0.0606	0.0505	0.0527	0.6156	0.0924	0	0.1886	0.0485	0		0.0745	0.6571	0.2083	0.1641	0	0.0569	0.2297	0.9231	0.1639
	1.4226	189.153		0	0.2087	0	0	0	0.1592	0	0	0	0	0	0	0	0	0.4251	0.3267	0.2254	0.1441	0.2171	0.2137	0	0	0	0	0	0	0	0	0	0	0	0.0783	0.6104	0.3965	0.1385	0.1666		0.225	0	0.3686	0.4266	0.1403	0	0.2567	0	0
	1.5107	196.104		0.0661	0	0.2516	0.3551	0.1794	0	0.4179	0.1667	0.0943	0.3553	0.3988	0	0	0.1045	0	0	0	0	0.1447	0	0.3809	0.4585	0.1319	0	0.2673	0.3505	0.067	0.2707	0.4704	0.2196	0.1323	0.1272	0	0	0	0		0.4099	0.1709	0.1736	0.2789	0.1262	0	0.507	0.1703	0
	1.9422	214.147		0	0	0	0	0	0	0.6996	1.7417	0.425	0	0	0	0	0	1.4579	2.1976	1.415	1.035	0	0	0	0	0	0	0.6217	1.6679	0.4248	0	0	0	0.1315	0	1.4512	1.815	1.5432	0.9312		0	0	0	0	1.1592	0	0	0	0.3453
	1.6069	712.366		0.5593	0	0	0	0	0	0	0	0	0	0	0	0.5827	0.3867	0	0.4175	0.2229	0.9378	0.3218	0	0	0	0	0.08	0	0	0	0	0	0	0.5687	0.5366	0	0.3394	0.2206	0.8082		0.9853	0	0	0.0492	0.0561	0.0682	1.1949	0	0
	2.2252	455.24		0	0	0	0	0	0	0.0278	0	0	0	0	0	0	0	0	0	0	0	0	0	0	0	0.0073	0.0988	0	0	0	0	0.0127	0	0.0292	0.0088	0	0	0	0.0316		0	0.9	0.1526	0.1052	0	0	0	1.1228	0
	1.2737	667.072		0.2423	0	0	0	0	0	0.0575	0	0.0149	0	0	0.1338	0	0	0	0.206	0	0	0.4277	0	0	0	0	0.0379	0	0	0	0	0	0.1493	0.0313	0	0.0805	0.1509	0.0808	0		0.4835	0.0789	0.1786	0	0.0982	0.3184	0.3276	0.2246	0.1227
	1.6635	299.188		0	0	0	0	0	0	0	0	0	0	0	0	0	0	0.311	0	0	0	0	0	0	0.1172	0	0	0	0	0	0	0	0	0.1346	0	0	0	0	0		0.2185	0.3763	0.3947	0.1668	0	0	0.2461	0.4538	0.4156
	1.4101	462.289		0.3278	0	0	0	0.0105	0	0	0	0	0.0234	0	0.1525	0.5286	0.6281	0	0.4939	0	0	0	0.4759	0	0	0.0261	0	0	0	0	0	0	0.2085	0	0	0	0.2451	0	0		0.3718	0.1446	0	0.443	0.1964	0	0.1518	0.0426	0.1791
	2.772	284.227		0	0.0763	0	0.0394	0	0.0749	0.6433	1.0841	0.7631	0.0343	0.0314	0	0.0787	0	1.6235	1.2964	0	0	0	0.0662	0	0.0252	0.0416	0.0537	0.5889	0	0.6159	0	0.0402	0	0	0.0762	1.0607	1.1569	0.8792	0.9106		0	0	0.2724	0	0.8806	0	0	0	0.2142
	2.6904	213.152		0	0	0	0	0.0489	0	0	0	0	0	0.0883	0	0	0.1112	0	0	0	0	0	0.2263	0	0	0	0.1721	0.2037	0.2184	0	0.081	0	0	0.191	0	0	0	0	0		0.3197	0	0.4063	0.4266	0	0	0	0	0
	2.0447	504.293		0	0	0.3366	0	0	0	0.2874	0	0	0	0	0	0	0	0	0	0	0	0	0	0.2956	0	0	0	0.3018	0	0	0	0	0.1436	0	0	0	0	0	0		1.1513	0	0	0	0	0	1.1414	0	0
	1.606	312.152		0	0	0	0	0	0	0	2.4842	0	0	0	0.0544	0	0	0	0	0	0	0	0	0	0	0	0	0	2.744	0	0	0	0	0	0	0	0	0	0		0.4661	0	0	0.684	0	0	0	0	0
	1.3415	868.527		0.1681	0	0.2596	0.2129	0	0	0	0.0657	0	0.0935	0	0	0.1992	0	0.3417	0	0	0.1419	0	0	0.3547	1.174	0.1711	0.1301	0	0	0	0	0	0	0	0	0	0	0	0		0.2236	0	0.8978	0	0.0281	0	0.5269	0	0
	3.9042	241.27		0.2543	0	0	0	0.082	0	0	0	0.1958	0	0	0	0.1346	0	0.2476	0.3606	0	0	0.2774	0	0	0	0.0591	0.2082	0	0	0.1269	0	0	0	0.1227	0.0587	0.2459	0.4526	0.3089	0.1521		0.3156	0	0.4819	0	0.3507	0	0	0.4127	0
	3.7202	294.248		0	0	0	0	0.0861	0	1.2592	2.1798	1.076	0.0531	0	0	0	0	1.7759	1.1709	1.3247	1.2991	0	0	0	0	0	0.0669	0.7706	2.0848	0.7175	0	0.042	0	0	0	1.4854	1.0869	0.7605	0.6929		0	0	0	0	1.1476	0	0	0	0
	1.3848	372.264		0	0	0	0.065	0	0.0857	0.0981	0.1228	0.0523	0	0	0.1189	0	0	0.1836	0.0569	0	0.1257	0.1624	0.1046	0	0	0	0	0.0636	0.1135	0.0708	0	0	0	0	0	0.1444	0	0.0808	0		0.0783	0	0.1442	0.2376	0.4769	0.21	0	0.1154	0.2104
	4.0611	302.164		0.3528	0.3406	0	0.1573	0	0.1604	0.0983	0.7516	0.185	0.0305	0.1088	0.1874	0.446	0.2621	0	0.6141	0.1612	0.1542	0.3739	0.2244	0	0.2416	0.0904	0.135	0	0.8001	0.188	0.0819	0.0694	0.0877	0.5406	0.2389	0.3241	0.3771	0	0.2027		0.5467	0.5967	0	0	0	0	0.4157	0.5539	0.263
	4.1194	266.252		0	0	0.0588	0	0	0	0.525	0.7412	0.3773	0.0262	0.0428	0	0	0	0.8741	0.6453	0	0	0	0.0748	0	0	0	0	0	0.6589	0.249	0	0	0	0	0	0.6627	0	0.3394	0.4719		0	0.0564	0.212	0.1313	0.7434	0	0	0	0.1227
	1.6142	278.2		0.3056	0	0	0	0.3066	0	0	0	0	0.3288	0.538	0.2387	0	0.47	0.1798	0.4172	0.2828	0	0	0	0	0.1247	0.245	0.2686	0	0.1487	0	0.377	0.4087	0.3498	0.2044	0.411	0	0.3766	0.1778	0		0	0.251	0	0.4011	0.3254	0.1645	0.4046	0	0
	2.0771	249.129		0.3854	0.3806	0	0	0	0	0	0	0	0.0446	0.1079	0	0.4511	0.172	0.6896	0	0.3317	0	0	0.4379	0	0.1441	0	0.3335	0	0	0	0	0	0.123	0	0	0.8639	0	0.3047	0		0	0.2246	0.2244	0.6509	0.0421	0	0.0758	0.3265	0
	2.3362	308.225		0	0.0662	0	0	0	0.0749	0.6959	1.0038	0	0	0.0583	0	0	0	0.9156	0	0	0	0	0	0	0	0	0	0.5532	0	0.332	0.0358	0.0497	0.0911	0.0574	0.0248	1.1897	1.0686	0.5909	0.6359		0	0	0	0.2824	0.8581	0	0	0	0.1643
	1.6143	551.686		1.8469	0	0	0.1213	0	0.1599	0	0	0.331	0.0481	0.0226	0.0714	0.1333	0.6912	0.1144	0.6643	0.331	0.1019	2.7224	0	0	0	0	0.1337	0	0	0.5178	0	0	0.0615	0	0.834	0.1772	1.188	0.194	0.1151		1.1286	0	0	0	0	0.0114	0.8785	0	0.0351
	3.4346	619.248		0.1323	0.0879	0.1734	0.0833	0.1601	0.0655	0.0574	0.0833	0.1356	0.0583	0.0576	0.0178	0.5133	0.0254	0	0.0949	0	0.1084	0.0844	0.0534	0.1318	0.0772	0.1046	0.0189	0.024	0.3586	0.1318	0.0606	0.0694	0.0263	0.3785	0.047	0	0.0943	0.1131	0.0405		0.1863	0.7414	0.1603	0.0492	0	0	0.1879	0.7098	0.1227
	1.3881	280.148		0.0953	0	0	0	0	0	0.0439	0.0531	0	0	0	0.3652	0	0	0.2097	0.1329	0.2284	0	0	0.127	0	0	0	0	0.0852	0	0	0	0	0.3265	0.0492	0.0142	0.1637	0.3583	0.3449	0		0.1225	0.2622	0.2595	0.2051	0.0959	0.192	0	0.2489	0.1314
	2.2155	348.219		0	0	0	0	0	0	0.2602	0.3682	0	0	0	0	0.6334	0.1659	0	0	0	0	0.468	0	0.1016	0	0	0	0	0	0	0.0781	0.0976	0	0.5557	0	0	0	0	0		0	0.7874	0.3471	0	0	0	0.5768	0.7921	0
	4.0968	405.226		0.551	0	0.1454	0.2445	0.1167	0.2329	0	0.2645	0	0.0846	0	0.2141	0.5191	0.2752	0.5559	0.6665	0	0.3576	0.7973	0.5022	0.2516	0.3757	0	0	0	0	0	0.1339	0.0877	0	0	0	0	0	0	0.315		0.4622	0	0	0.6705	0	0	0.6755	0.4864	0.7043
	1.6082	871.867		0.7937	0.7932	1.719	0	1.3312	1.0427	1.0075	0	13.0752	2.1744	1.7774	0.4193	2.2412	2.933	1.8767	0.2277	1.3652	1.9884	1.6384	0.5176	1.7515	0	1.3366	1.2799	1.2185	0.0604	13.0275	0.2037	1.0649	0.3582	1.7666	2.4684	4.6085	0.6411	1.5503	2.1982		0	0.1973	0.1282	0	0.0701	0.7368	0	0.3231	0
	1.4323	689.301		0	0	0	0	0	0	0.0885	0.3531	0	0	0	0.3815	0	0	0	0	0	0	0	0	0.1507	0	0	0	0	0.344	0	0	0.6797	0.4846	0	0	0	0.0377	0	0		0	0.4422	0	0.0164	0.6695	0	0	0.5991	0
	1.3239	604.999		0	0	0	0	0	0	0	0	0	0	0	0	0	0.043	0	0.0569	0	0.0856	0	0	0	0	0	0	0	0	0	0	0	0.1053	0	0	0	0	0.1689	0		0.0869	0.184	0	0	0.5469	0.307	0.1286	0.2981	0.0175
	4.0533	280.259		0	0.1387	0	0	0	0	0.2732	0.7608	0.2431	0.0567	0	0	0.2843	0.1241	0	0	0	0.4222	0	0.2209	0	0.1038	0	0	0	0.6177	0	0	0	0.204	0	0.1153	0	0	0	0.3244		0.6316	0	0	0	0.4926	0	0.6074	0	0.741
	1.903	557.366		0.3463	0	0	0.132	1.0442	0.1947	0	0	0.4063	0	0	0	0	0	0	0.0569	0	0	0.4629	0	0.4502	0	0.9494	0.2692	0	0	0.4662	0.2766	0	0	0	0	0.1152	0.0566	0	0		1.1223	0	0	0	0	0	0.3887	0.0574	0
	4.1084	649.384		0.1874	0	0.1734	0.1273	0.2761	0.1592	0.1147	0.4188	0.0825	0.16	0.149	0.2498	0.1646	0.1065	0.0817	0	0	0	0.2544	0.1175	0.0913	0.094	0.1862	0.0804	0.1677	0.241	0.0802	0.114	0.1195	0	0.0925	0.1144	0.0967	0	0	0		0.1242	0.265	0.1282	0.1969	0	0.4077	0.1216	0.0931	0.0701
	1.2321	299.079		0	0	0.0327	0	0	0.1311	0.1229	0.0521	0	0	0	0.1449	0.0609	0.071	0.2674	0.1725	0.2096	0.298	0	0	0.055	0	0	0.1359	0	0.0412	0.0286	0	0	0.193	0	0.0391	0.2094	0.1381	0.1616	0.328		0.1491	0	0.4968	0.2133	0.1683	0.0937	0.1216	0	0.3523
	2.0684	431.313		0	0.0439	0	0	0	0	0.3944	1.084	0.7814	0	0	0	0	0	0.5605	0.3854	1.0364	0.6971	0	0	0	0.039	0.0381	0	0.4274	0.6806	0.7536	0	0	0	0	0	0.5678	0.4419	0.7654	0.67		0.0557	0	0.0437	0.047	0.9469	0.0225	0	0	0.0515
	1.3307	321.135		0	0	0.0936	0.1431	0	0.081	0.1702	0	0	0	0	0.1579	0	0	0.1282	0.1464	0	0.0862	0	0	0.0871	0.1323	0.0531	0	0.142	0	0	0	0	0.1364	0	0	0	0	0	0		0.174	0.1718	0	0	0.3372	0.4315	0.15	0	0
	1.7187	320.212		0.4796	0	0	0	0.2016	0	0	0.4102	0	0	0	0.4834	0.2066	0.2207	0.9541	0	0	0.3821	0.3149	0	0	0	0.181	0	0	0.4661	0	0.1712	0	0	0.3186	0	0	0	0.7897	0.3761		0.646	0	0	0	0.4655	0	0.6588	0	0
	1.3528	573.815		1.815	0.5345	0	0	0.2372	0	0	0	0.4328	0.3241	0.5016	0	0	0	0	0	0	0	2.3043	0.446	0	0	0.2603	0	0	0	0.331	0.3639	0.5225	0	0	0	0	0.1131	0	0		0.7214	0.1183	0.2144	0	0.0561	0	0.7211	0.0568	0.1753
	2.2603	311.161		0.2826	0	0	0	0	0.4093	0.1588	0	0	0	0	0	0.2739	0	0	0	0	0	0	0	0	0	0	0	0	0	0	0	0.0419	0	0	0	0.8919	0	0	0		0	0	0	0	0.569	0.5398	0	0	0
	1.8166	682.403		0.1833	0.2539	0	0.0923	0	0.1226	0.1886	1.1511	0	0	0	0.1965	0.1457	0	0.3309	0.911	0	0	0.2824	0.2408	0.188	0.1203	0.0643	0	0	1.2073	0.0674	0	0	0.2617	0	0	0.2704	0.4512	0.2267	0		0	0.2497	0.1442	0.3968	0.2946	0.0227	0	0.2734	0.0877
	3.9852	324.211		0	0	0	0	0	0	0	0	0	0.1341	0.1252	0.2687	0	0	0	0	0	0	0	0	0.2087	0	0	0	0	0	0	0.125	0.1356	0.223	0	0	0	0	0	0		0	0.5733	0	0	0	0.5344	0	0.7712	0
	1.3205	286.174		0.3619	0.5753	0	0	0	0	0	0	0	0	0	0.1102	0	0	0	0	0	0	0.3796	0.2711	0	0	0	0.1648	0.0897	0	0	0	0.1562	0.2315	0.2158	0	0	0	0	0		0.4256	0.2806	0	0.2406	0	0.1592	0.4542	0.2392	0.2451
	1.9261	508.242		0	0	0	0	0	0.085	0	0	0.015	0	0	0	0.0417	0	0	0	0	0	0.0174	0	0	0	0	0	0	0	0	0	0.0459	0	0	0	0	0	0	0.0234		0.1166	0	0	0.4531	0	0.5347	0	0	0
	1.916	245.134		0	0.2957	0.0963	0	0	0	0	7.9127	0.0884	0	0	0	0	0	0	0	0	0	0	0.3066	0	0	0.0535	0	0.1446	8.0762	0	0	0	0	0	0	0.3529	0.4727	0	0		0	0.2998	0.425	0.3781	0	0	0.3717	0.3664	0.5917
	3.9316	549.28		1.0345	0.0879	0.1971	0.3295	0	0.1311	0.3114	0	0	0.1612	0.1233	0.0892	0.0525	0.5113	0.1737	0	0	0.2384	0.6875	0.171	0.2093	0.2416	0	0	0.2715	0.133	0	0.1286	0	0.123	0	0.1754	0	0	0.0647	0		0.1283	0.4627	0.1122	0.2196	0.1797	0	0	0.4543	0
	4.6537	473.325		0.1433	0.8043	0.1342	4.8363	0.0453	0.4878	0.3687	0	0	0.3626	0.3677	3.1162	0.1767	0.4025	0	0	0.2741	0.9546	0	0.6518	0.1617	5.3746	0.0409	0.492	0.3434	0	0	0.3627	0.3278	3.7905	0.1514	0.4225	0.1933	0	0.097	0.8041		0	0.2589	0.0962	0.2789	0	0.4662	0	0.3123	0
	1.3254	291.055		0.2755	0.0549	0.0391	0.0409	0	0.0932	0.0901	0.0313	0	0	0	0	0.0337	0	0	0.2657	0.2257	0.0397	0	0.0647	0	0.036	0	0.0946	0.1677	0.1031	0	0.0214	0	0.1215	0	0.0391	0.0967	0.1886	0.2425	0		0.2202	0.1971	0	0.125	0.2393	0.3184	0.3648	0.2533	0
	4.1226	314.275		0	0	0	0	0	0	1.3369	0.4259	0.8586	0	0	0	0	0	2.0397	1.6705	0	1.7063	0	0	0	0	0.0551	0	0	2.2583	0.5908	0	0	0	0	0	1.2002	1.353	0	1.1668		0	0	0	0	1.0971	0	0	0	0
	1.447	720.207		0	0	0	0	0	0.0468	0	0.0313	0	0	0	0.1434	0.0337	0	0	0	0	0	0	0	0	0	0.0136	0.0284	0	0	0	0	0	0.118	0	0	0	0	0	0		0.0617	0.2049	0.1353	0	0.3516	0.3429	0.0774	0.511	0
	3.6378	542.311		0.0794	0.1318	0	0.0834	0.0514	0.103	0.1922	0.8254	0.138	0	0	0.0625	0.1094	0.0765	0	0.8351	0.1129	0.1236	0.1359	0.1839	0.0269	0.0711	0	0.0685	0.1175	0.7236	0.1463	0	0	0	0.1502	0.0758	0.2416	0.6977	0.1293	0.0987		0.4976	0.1493	0.4487	0	0	0	0.6643	0.1562	0.4383
	2.1068	540.328		0.1529	0.1062	0.1933	0.1146	0	0.1427	0.0918	0.0942	0.0339	0	0	0.1101	0.0534	0.1194	0.1189	0	1.0274	0.0604	0.1272	0.0892	0.0819	0	0	0.2052	0.0882	0	0	0	0	0.1661	0.1484	0.0571	0	0	0.9685	0.0804		0	0.1405	0	0.7981	0.1554	0	0.1594	0	0
	3.0663	251.133		0.0551	0	0	0	0.1222	0	0.6443	1.3047	1.0429	0	0	0.1784	0.0589	0	0.9378	1.8093	0.845	0.5687	0	0.1389	0	0.0875	0.1683	0	0.6683	1.1467	1.0029	0	0	0.1656	0	0	0.9869	1.7269	0.7817	0.6257		0	0	0	0	1.0931	0	0	0	0.1403
	1.3513	202.049		0.0441	0.1275	0.0401	0.0483	0.0218	0.0596	0	0.1459	0	0	0	0.116	0.0337	0	0.1635	0.0759	0.0846	0	0.0965	0.066	0.0659	0	0.0136	0.0852	0	0.134	0	0	0.0272	0.1669	0.0421	0.0196	0.1289	0.1697	0.0808	0.0304		0.2737	0.4994	0.1282	0.0656	0.1262	0	0.3107	0.3224	0.263
	2.4492	384.094		0.8946	0.0769	0.4399	0.2683	0.1177	0.3651	0.2466	0.18	0.0413	0.1647	0.036	0.4019	0.0337	0.2638	0.1558	0.3571	0.2265	0.8284	0.7805	0.0534	0.2755	0.4084	0.0444	0.4354	0.2715	0.1237	0.0286	0.1597	0.0316	0.3952	0.0168	0.2887	0.1772	0.4149	0.1778	0.7589		0.2871	0.2629	0.0641	0.0492	0.2244	0.2047	0.3783	0.4608	0.0701
	2.8968	284.226		0	0	0	0	0	0	0.6268	1.5243	0.5677	0	0	0.0671	0	0	0	1.0054	0	0	0	0	0	0	0	0	0.7177	1.3921	0.6421	0	0.032	0	0	0	1.0395	1.0407	0.8662	0.9438		0.1014	0	0.2725	0	0.7183	0	0	0	0.2183
	3.7242	293.261		0	0	0	0	0.0407	0	0.5709	0.5508	0.4298	0	0	0	0.0673	0	0.6611	0	0	0.6581	0	0	0	0	0	0	0	0	0	0	0	0	0	0	0.5036	0	0	0		0.1554	0.1385	0	0	0.798	0	0	0	0
	1.3277	383.089		0.2643	0	0.0391	0	0	0.0655	0.0819	0	0	0	0	0.1338	0	0.0201	0	0	0	0	0.2522	0	0.092	0	0	0.0379	0.0694	0	0	0	0.0143	0.131	0	0	0	0.1886	0	0		0.236	0.2888	0	0	0.3433	0.2232	0.1891	0.3789	0
	2.7726	493.386		0.0331	0.1648	0.0447	0	0.1165	0.0468	0.1475	0	0.0295	0.024	0.0262	0	0.0337	0.0672	0.0654	0.038	0.0484	0.0768	0.1206	0.1488	0.012	0.0309	0.0301	0.0852	0.1118	0	0.0172	0.0249	0	0	0.0906	0.1139	0.0777	0	0	0.071		0.1695	0.0639	0.3627	0.1969	0.2396	0.0569	0	0.0724	0.279
	2.3124	474.305		0.2256	0	0	0.7137	0.0252	0.1598	0.2527	0.2428	0.0715	0	0.0518	0.1573	0	0.1979	0.3377	0	0	0.4572	0	0	0	0.6764	0	0.1277	0.1949	0.221	0.1117	0	0.0636	0.2428	0.1103	0.2809	0.3725	0.332	0.3492	0.4869		0.2727	0	0	0.4994	0	0.3155	0.2859	0	0.3967
	4.202	325.148		0.3106	0.2527	0.1957	0.2028	0.0724	0.2533	0.1311	0	0.0786	0.0549	0.0687	0	0.1796	0.0602	0.327	0	0	0.1093	0	0.0855	0	0.1374	0	0.123	0.0878	0	0.0469	0.0423	0.0379	0.0439	0	0	0.0805	0	0.0485	0.0811		0	0.4034	0.2518	0.1313	0.1735	0.1251	0	0.1703	0.2604
	3.4301	214.257		0	0	0	0	0.253	0.3344	0	0	0	0	0	0	0	0.3044	0.4496	0	0.3547	0.4447	0	0	0.1631	0	0	0	0.0878	0	0	0	0.0852	0	0.2019	0.2195	0	0	0	0		0	0	0	0	0	1.0849	0	0	0.5535
	1.9484	553.309		0	0	0	0	0	0.0538	0.0359	0	0	0	0	0.0805	0	0	0	0	0.1807	0.1591	0	0	0	0.1716	0	0.099	0	0	0	0	0	0.1107	0.0849	0	0	0	0.1482	0		0	0.5087	0	0.3571	0.2189	0	0.2185	0.3856	0.1108
	1.3572	383.713		0	0	0	0.967	0	0	0	0	0	0	0	0.1611	0	0	0	0.0569	0	0	0	0.1278	0	1.3435	0	0	0	0	0	0	0	0.2088	0	0	0	0	0	0		1.036	0.0131	0	0.0328	0	0	1.0164	0	0
	1.9039	403.177		0.3257	0.2415	0.1962	0.0861	0	0.1399	0	0	0.0615	0	0	0.1407	0	0	0	0.1665	0.0436	0.2225	0.3453	0.2099	0.2023	0.1459	0	0.1164	0	0.2076	0.1182	0	0.056	0.0854	0	0.0589	0	0.1085	0.0448	0.0838		0	0.5097	0.287	0.2845	0	0	0	1.4129	0.4056
	4.6302	284.226		0.2137	0.2307	0	0	0	0	0.1606	6.0282	0	0	0	0	0	0.1157	0.2059	0	0	0.2384	0	0.2084	0	0.1096	0	0	0	7.0014	0	0	0	0	0.2271	0	0.1933	0	0	0.2078		0	0.2892	0	0.4266	0.3647	0	0	0	0.2805
	2.6521	360.225		0	0	0	0.1506	0.2423	0	0	0	0	0.1247	0	0.2673	0.3449	0	0	0	1.0129	0.4009	0	0	0	0	0.1173	0.5502	0	0	0	0.2004	0.0822	0.4877	0.273	0	0	0	0	0		0	0.2466	0	0	0.3394	0.4911	0	0.6182	0
	1.411	661.348		0	0	0	0	0	0	0	0.161	0	0	0	0	0.6422	0	0.3518	0.2088	0	0.2079	0	0.3982	0	0	0	0.1986	0	0.0619	0	0	0	0.1314	0.5576	0	0	0.0754	0	0.3903		0.9361	0	0	0	0.1403	0	0.7439	0	0
	1.5484	263.181		0	0	0	0.0555	0.2191	0	0	0.3041	0.0527	0	0	0	0.1014	0	0	0	0	0	0	0	0	0	0.2213	0	0.0639	0.2212	0	0	0	0	0	0	0	0	0	0.0366		0.1923	0.133	0	0.7506	0	0	0	0	0.2608
	3.7908	341.2		0	0	0.2192	0.1482	0	0	0.1806	0	0	0	0	0	0.1919	0	0	0	0	0	0	0.2111	0.1117	0.1789	0	0	0	0.1848	0	0	0	0	0.1415	0	0	0	0	0		0.3887	0.2347	0	0.2762	0.176	0	0.2791	0	0
	2.2438	322.189		0.3269	0	0	0	0.1789	0	0	0	0	0	0	0.3601	0	0	0	3.2373	0	0	0.779	0.7178	0.3681	0	0.2712	0.8722	0	0.2954	0	0	0	0.4276	0.3361	0.481	0	4.0289	0.6321	0		0.4536	0	0	0.6192	0	0	0.7466	0	0.901
	4.0923	290.213		0	0	0.2287	0	0	0	0.586	1.2045	0.3861	0	0	0	0	0	0.7881	0.698	0	0.5984	0	0	0	0	0	0	0.5933	1.4916	0.4784	0	0	0	0	0.0693	0.6513	0	0	0.6705		0.3836	0	0	0	0.6882	0	0	0	0
	2.2213	852.504		0.4603	0.0779	0	0	0	0.2257	0.0855	0	0	0.513	0.7403	0.0357	0	0	0	0.1898	0.4837	0.0957	0.7389	0.0321	0.2135	0	0.2115	0	0.1189	0	0.0813	0.4842	0.8282	0.0511	0.1513	0	0.0967	0.3824	0.194	0.1243		0	0.6177	0.016	0	0.2665	0.1706	0	0.3265	0.1052
	1.6641	342.249		0.682	0.4306	0.8085	0.1709	0	0	0	0.9715	0	0	0	0.0935	0	0.4813	0	0	0	0	0	0	0.899	0.2284	0.1856	0	0	1.1074	0	0	0	0	0.3653	0.4532	0	0	0	0		0.3977	0	0	0.6723	0	0	0.4909	0	0
	4.1158	330.275		0	0	0	0	0	0	0	0	0	0	0	0.425	0	1.2735	0	0	0	0	0	0	0	0	0	0	0	0.973	0	0.299	0	0.3689	0	1.0008	0	0	0	0		0.5837	0.4806	0	0	0	0	0	0	0
	3.195	240.201		0	0	0	0	0	0	1.5422	3.4943	1.2061	0	0	0	0	0	3.0458	0	1.9055	1.4013	0	0	0	0	0	0	1.5268	3.3811	1.4111	0	0	0	0	0	2.9622	2.9011	0	1.7976		0	0	0	0	1.0611	0	0	0	0
	4.6522	451.312		0	0.4891	0.151	2.8669	0	0.3558	0.2276	0.0757	0	0.2151	0.1962	1.9437	0	0.208	0.1798	0	0.1232	0.5959	0	0.4915	0.1609	3.0801	0.0307	0.3691	0.3035	0	0.0229	0.1635	0.2085	2.0313	0.1346	0.2691	0.122	0	0.097	0.4258		0.0124	0.3023	0.0685	0.2107	0	0.4662	0	0.1833	0.1052
	2.0416	212.18		0	0	0.0895	0.0682	0.0498	0.1592	0	0	0	0	0	0.2052	0	0	0.4485	0.4466	0	0.2086	0	0	0	0.1005	0.0616	0.1374	0	0	0	0	0	0	0	0	0	0.2451	0	0		0	0	0.5668	0.4923	0	0	0.4101	0.5055	0.7013
	1.8305	378.237		0.9799	0.5097	1.1803	0	2.5337	0	0.4878	0	1.551	1.5761	1.6638	0	1.5544	0.6227	0	0	0	0.3765	1.3681	0.4707	1.3338	0	2.3441	0.5126	0	0	1.416	1.4078	1.9559	0	1.2097	0.7175	0	0	1.2117	0.3312		0.6043	0	0	0	0.4546	0	0	0	0
	1.8677	148.101		0.1763	0.2527	0.3666	0.2433	0.2716	0.3772	0	0.0592	0	0.0961	0.0929	0.0749	0	0	0.1962	0	0.1621	0.0497	0.1898	0.1603	0.4844	0.2409	0.2684	0.3786	0.0479	0	0	0.1176	0.0912	0	0	0.0343	0.1128	0.0943	0	0.088		0.1242	0.3105	0.2298	0.1477	0.0982	0.1478	0.2161	0.3407	0.1227
	1.7133	501.361		0	0	0.0942	0	0	0	0.1653	0	0	0	0	0	0	0	0	0	0	0	0	0	0	0	0	0	0	0	0	0	0	0	0	0	0	0	0	0		0.5219	0	0	0.3135	0.2212	0	0	0.8329	0
	1.7888	365.128		0	0	0	0.0781	0	0	0.0979	0	0	0	0	0.1873	0	0.072	0.1168	0.0912	0.1564	0.087	0	0.1282	0.0659	0.1057	0	0	0	0	0	0	0	0.1449	0	0	0.1754	0.1169	0.1701	0.076		0	0	0	0.4178	0.3357	0.3021	0	0	0
	3.8446	640.486		0.0441	0.5223	0	0.1001	0.1177	0.4213	0.0656	0	0.1876	0.0145	0.036	0.4282	0.1683	0.1015	0	0.3999	0	0	0.2774	0.3419	0	0.2162	0.1046	0.3123	0.0319	0.0516	0.1281	0	0.0095	0.404	0.2503	0.0933	0	0.2872	0.316	0		0	0	0.3655	0.0164	0.6736	0	0	0.3123	0.4559
	2.9556	436.2		0.3031	0	0.0771	0.1049	0.0344	0	0.1758	0	0.0707	0.0448	0.064	0.4307	0.2045	0.0507	0.2585	0	0	0.2327	0.1689	0.2161	0.1017	0.1188	0.0478	0.2238	0.0958	0	0.0514	0.0717	0.0527	0.4247	0.143	0	0.2255	0.2576	0.2098	0.2089		0.2484	0.185	0.1231	0.2955	0.2005	0	0.297	0.2596	0.31
	2.4047	224.017		0	0	0.4281	0.2441	0.2541	0	0	0	0	0.18	0.2256	0.3332	0.4865	0	1.2312	0	1.0459	0	0.5354	0.4118	0.3239	0.2359	0	0	0.3779	0	0.2188	0.1712	0.123	0	0.3335	0.2564	1.0243	0	0	0		0	0	0	1.0523	0	0	0	0	0
	1.389	535.31		0	0	1.7138	0	0.5758	0	0.8256	0	1.6969	0.0056	0	0.1093	0	0	0	0	0	0	0	0	1.69	0.0931	0.5551	0	0.8426	0	1.8057	0.0119	0	0	0.844	0	0.5637	0.0754	0.7186	0		0.9866	0	0	0	0.0421	0.0227	1.0763	0.071	0.0877
	3.3213	351.218		0	0	0.2822	0.3493	0.2331	0.2512	0.2998	0	0	0.1807	0.1929	0.2637	0	0.4594	0	0	0.3334	0	0.2568	0	0.2934	0.3797	0.2029	0.2705	0	0	0	0	0	0.2357	0	0.3966	0.1896	0	0	0		0.3648	0.3989	0	0	0	0.284	0	0.3701	0
	1.3179	462.236		0	0.511	0	0.2229	0	0.0972	0	0.2777	0	0.387	0	0	0	0	0	0.3283	0	0.3789	0	0	0	0	0	0	0	0.6488	0.3068	0.2365	0.324	0	0	0	0	0.4149	0	0		0.5587	0.2366	0	0	0.1262	0.1251	0.6484	0.2041	0
	2.0314	239.134		0	0	0	0	0	0	0	0	0	0	0	0	0	0	0	0	0	0	0	0	0	0	0.0432	0.1199	0	0	0	0	0	0	0	0	0.5871	0	0	0		0.3747	0	0	0	0.6714	0	0	0.4008	0
	3.9733	652.428		0	0	0	0	0	0	0	0	0	0	0	0	0	0.8147	0	0	0	0	0.3136	0	0	0	0	0	0	0	0	0.0286	0	0.1583	0.2271	0.8319	0	0	0	0		0	0	0.8974	0.1477	0	0	0	0	0.8416
	1.9044	603.32		0	0	0.3976	0	0.6112	0	0.1274	0	0.9677	1.07	1.8343	0	0.4206	1.3541	0	0	0	0.2922	0	0	0.3413	0	0	0.1506	0.3026	0	0.7915	0	2.984	0	0.4839	1.221	0.1239	0	0	0.1699		1.0112	0	0	0.0328	0	0	0	0	0
	4.2162	360.333		0	0	0	0	0	0	0	0	0.3177	0	0	0	0	0.2722	0	0	0.5643	0	0	0	0	0	0.141	0.6559	0	0	0	0	0	0	0.3733	0.2315	0	0	0.6708	0.4115		0	0	0	0	1.044	0	0.8441	1.238	0
	1.4485	595.225		0	0	0	0	0	0	0.0328	0.0313	0	0	0	0.0981	0	0	0	0	0	0	0	0.0321	0	0	0	0.0284	0.008	0.0206	0	0	0	0	0	0	0.0819	0	0	0		0	0	0	0.3774	0.4163	0.2502	0.2584	0	0
	1.3581	310.092		0	0	0	0	0	0	0.295	0.4271	0	0	0.0109	0	0	0	0.4138	0.5124	0.5159	0.1937	0	0.0434	0	0	0	0	0.2476	0.5718	0	0	0	0	0	0	0.29	0	0.4738	0.081		0	0	0	0	1.0436	0	0.054	0	0
	1.7096	278.186		0	0	0	0.0765	0	0	0.194	0	0.1133	0	0	0	0.2165	0	0	0	0.2099	0.1564	0.1042	0.2518	0.102	0.1313	0	0	0.1759	0.1136	0.106	0	0	0.0529	0.1956	0	0.2165	0	0	0.1436		0.1884	0.4606	0	0.2647	0.1279	0	0	0.3395	0
	1.3857	935.501		0.1302	0	0.3993	3.2638	0	0.2341	0	0	0	0	0	0.3658	0.0369	0.0636	0	0.019	0.0673	0.0873	0	0.094	0.3234	4.4745	0	0.591	0	0	0	0	0	0.3209	0	0	0	0	0	0.104		1.0399	0	0	0	0	0	1.2234	0	0.0175
	2.4157	381.226		0	0.1665	0	0.0962	0	0.2638	0	0	0	0	0	0.2348	0	0.1131	0.3427	0	0.3363	0.1573	0	0	0	0	0.1182	0	0	0.173	0	0	0	0.3162	0.1529	0.1033	0	0.2467	0	0.2609		0	0	0.3902	0.3098	0	0.3395	0	0	0.3734
	1.8643	241.232		0	0.022	0.0839	0.0728	0.3445	0.0749	0.2999	0.3079	0.0413	0	0	0.2052	0.0823	0.0609	0.3433	0	0.0806	0.0596	0.0241	0	0.1138	0.0864	0.4285	0.0757	0.286	0.48	0	0.0784	0	0.2108	0.1093	0.0294	0.562	0.0943	0	0		0	0.1577	0.1603	0.3221	0.1595	0.2388	0.0675	0.1078	0
	1.2623	465.913		0	0	0	0.0761	0	0	0	0.0567	0	0	0	0.0892	0	0.0473	0.1467	0	0	0	0	0	0.0525	0.0865	0.4655	0	0	0	0	0	0	0.1877	0	0.4291	0	0	0	0		0	0.184	0.0641	0.2789	0.2385	0.2729	0	0.3833	0
	2.7255	687.393		1.3208	0	0	0	0.0069	0	0.0164	0	0	0	0	0.0446	0	0	0	0.038	0	0	0.7426	0	0	0	0	0	0	0	0	0	0	0	0	0	0	0	0	0		0.9902	0	0	0	0.014	0.0341	1.0026	0.0426	0.0351
	1.9164	727.916		0	0	0	0	0	0	0.0385	0	0.0391	0	0	0	0	0	0.0327	0	0	0	0	0	0	0	0	0	0	0	0	0	0	0	0	0	0	0	0	0		0.3229	0.2629	0.0481	0.2352	0.0982	0.0682	0.2972	0	0.1052
	1.5753	518.313		0.4773	0.839	1.4707	0.3535	4.6637	0.2813	0.7362	1.3036	0	2.642	3.4954	0	2.5092	4.6994	0	0	0	1.8903	0.5313	0.7682	1.3314	0.2059	4.6987	0	0.903	1.2533	0.3556	2.9334	3.9193	0	2.3985	5.1578	0	0	0	1.9351		1.0336	0	0	0	0	0	1.1383	0	0
	2.3579	713.382		0	0	0	0.1522	0	0	0	0	0	0.1206	0	0	0	0	0.2943	0	0	0	0	0	0.1253	0.174	0.1289	0	0	0	0.1933	0.1029	0.1589	0.1725	0	0	0	0	0.2748	0		0	0.4206	0	0.2625	0.1681	0.1819	0	0.4401	0.3156
	3.9552	350.253		0	0	0	0	0	0	0	0	0	0	0	0	0	0	0	0	0	0	0	0	0	0	0	0	0	0	0	0	0	0	0	0	0.6076	0	0	0		0	0	0	1.0327	0	0	0	0	0
	3.0784	291.185		0	0.2261	0.1678	0	0.0566	0.1141	0	0	0	0.03	0	0	0	0.1386	0.1258	0.2123	0.1612	0.204	0	0	0.1857	0	0.1001	0.1497	0	0	0	0	0	0	0	0.12	0	0	0	0		0.5453	0	0	0.3038	0	0.1819	0	0	0
	1.7955	285.14		0	2.385	0	0	0	0	0	0	0	0	0	0	0	0	0	0	0	0	0	2.221	0	0	0	0	0	0	0	0	0	0	0	0	0	0	0.5368	0		0.5158	0	0	0.5133	0	0	0	0	0
	1.2315	144.144		0.149	0.3296	0	0.0182	0.0226	0.0749	0.1393	0	0	0.0425	0.0425	0.1427	0.101	0.0304	0	0.1449	0.0322	0	0.0559	0.1603	0	0.0399	0.0591	0.0757	0.1278	0.0825	0	0.0321	0	0.1099	0.119	0.0245	0	0.2829	0	0.0304		0.0621	0.4668	0.1122	0.082	0.0897	0.216	0.0946	0.4827	0.1557
	3.7318	493.22		0	0.0543	0.0979	0.062	0.0679	0.0843	0.0819	0	0	0	0	0	0.2717	0	0	0	0	0.0596	0	0	0.0917	0	0.0564	0	0	0	0.0651	0	0	0	0	0	0	0	0.0485	0		0.126	0.7821	0.0641	0	0.0561	0	0.054	0.4486	0
	3.5789	334.239		0.1367	0.0662	0	0.0369	0.0616	0	1.0073	1.403	0.7762	0.0523	0.0697	0	0	0.1377	1.2233	1.3459	0.6289	1.3684	0	0.0953	0	0	0	0	0.9579	1.2448	0.583	0	0	0.1037	0.0439	0	1.1464	0.8727	0.6668	0.8947		0	0	0	0	1.0281	0	0	0	0
	1.7635	403.282		0	0	0	0	0	0	0.7979	1.5587	0.3168	0.1208	0.1561	0	0	0	0.7627	0.3072	1.4152	0.7642	0	0	0.0451	0	0.0695	0	0.7708	1.3766	0.3095	0	0.2033	0	0	0.1085	0.7207	0.6153	1.8991	0.992		0	0.018	0	0	1.0092	0	0	0	0
	1.537	338.217		0	0.3534	0	1.458	0	0	0	0	0.0532	0	0	0.3024	0	0	0	0	0.2505	0	0.1973	0	0	2.2517	0	0	0	0	0	0.201	0	0.3906	0.1651	0	0.483	0	0.3304	0		0.3645	0	0.385	0	0.2761	0	0.5415	0.2791	0
	4.0619	365.172		0.3086	0.1648	0	0.1129	0	0.0713	0.0737	0.2915	0	0.0306	0.0654	0.0625	0.2678	0.148	0	0.3912	0.174	0.0955	0.328	0.1989	0	0.1479	0	0.0654	0.0826	0	0.0917	0.0463	0	0	0.3605	0.1158	0.1607	0.4051	0.1616	0.0904		0.431	0.4074	0.0845	0	0	0.1023	0.3019	0.4543	0.0526
	3.7454	275.141		0	0.3955	0	0	0.0769	0.291	0	32.1317	0	0	0.1177	0	0	0.1208	0.2105	0.3606	0.2741	0.3774	0.2765	0	0.1286	0	0.1137	0.265	0	34.8726	0.1031	0.0628	0.1231	0	0.1511	0.1459	0.3061	0.3602	0.3059	0.3236		0	0	0.5449	0.2954	0	0.1819	0.3494	0	0.381
	1.355	383.966		0	0	0	0.9639	0	0.123	0	0	0.4187	0	0	0.116	0	0	0	0	0	0	0.0896	0.0737	0	1.0248	0	0	0	0.0616	0.3096	0	0	0.1493	0	0	0.1322	0.0566	0	0		0.9092	0.0131	0	0.0985	0	0	0.8241	0	0
	4.6538	517.35		0.1984	0.4614	0.2461	8.0679	0.0549	0.5805	0.4818	0	0	0.4134	0.3496	3.9064	0.1683	0.4605	0.2125	0	0.2386	0.9806	0.1327	0.577	0.2373	9.2072	0	0.6352	0.4313	0	0	0.4597	0.4151	4.3413	0.2271	0.6281	0.2416	0	0.3718	1.1511		0	0.276	0.1923	0	0.0982	0.4526	0.0675	0.2555	0.1052
	1.6102	674.893		0.872	0.432	1.2706	1.1209	2.053	1.4678	2.0765	0	5.9851	1.7392	1.3873	0.3271	1.2575	1.3705	1.4248	0.0949	2.3771	2.5755	0.8016	0.4822	1.0931	0.3666	2.1845	1.4978	2.7992	0	6.0894	1.3748	1.2195	0.3102	0.8597	1.1229	2.6206	0.3354	2.0798	2.9206		0	0.0789	0.0962	0	0	0.8439	0	0	0.0701
	4.3859	313.324		0	0	0	0	0.0453	0	0	0.0521	0.0943	0.024	0.0131	0	0.101	0.0399	0.3131	0.358	0.1451	0	0.1689	0.1496	0.018	0	0.0318	0.1609	0.0319	0	0.0729	0.0178	0	0.1669	0	0.044	0.2669	0.269	0.097	0		0	0.276	0.2881	0	0.3751	0.0796	0.2062	0.3123	0.3382
	1.6274	175.129		0	0.2602	0.0951	0.0773	0	0.2399	0	0.1114	0	0	0	0.1695	0	0.0506	0	0	0	0.0596	0.1447	0.3206	0.0659	0.1338	0	0.2461	0	0	0	0	0	0.1844	0.1177	0.0538	0	0	0	0		0.5341	0	0.1923	0.1306	0.0701	0.091	0.5944	0	0.1578
	1.4105	640.332		0	0	0	0	0	0.2577	0	0	0	0	0	0	0	0	0.062	0	0	0	0	0	0	2.9538	0.022	0.2038	0	0	0	0.0141	0.0257	0.1677	0	0	0	0	0	0		0.8431	0.0131	0.0321	0.1149	0.014	0	0.6339	0	0
	4.5194	312.257		0	0	0	0	0	0	0.7763	2.0739	0.531	0	0	0	0	0	0	0	0	1.1186	0	0	0	0	0	0	0	1.8685	0.395	0	0	0	0	0	0	0	0	0		0	0	0	0	1.0167	0	0	0	0
	2.2647	884.418		0	0.0549	0	0	0	0.0293	0	0.0313	0	0	0.0077	0	0	0	0	0	0	0	0	0	0	0	0	0	0	0	0	0	0	0	0	0.0132	0	0	0.0323	0.0186		1.0163	0	0	0	0	0	1.092	0	0
	1.9488	199.177		0	0	0	0	0	0	0	0	0	0	0	0	0	0	0	0	0	0	0	0	0	0	0.0497	0	0	0	0	0	0	0	0	0	0	0	0	0		0	0.4963	0	0.5185	0	0	0	0	0
	1.3824	254.055		0	0	0.0895	0.1084	0	0.542	0.0901	0.1042	0	0	0	0.3202	0	0.1268	0.5688	0	0	0	0	0.1799	0.5274	0.2008	0	1.4307	0.1828	0.2887	0	0.0321	0	0.9344	0	0.2003	1.0622	0	0.3879	0.2838		0.5313	0	0.4833	0	0	0	2.3493	0	1.2582
	1.3317	220.103		0.0661	0	0	0	0	0.0187	0	1.2116	0	0	0	0.0803	0	0	0	0	0.1129	0.05	0	0	0	0.0566	0	0	0	0.9596	0	0	0	0	0	0	0	0.1168	0	0.0424		0.1329	0.1558	0.1763	0.1299	0.2365	0.1819	0.1373	0.1505	0.243
	1.5687	316.226		2.4484	2.4277	5.9166	1.1255	11.1577	1.8909	2.7358	1.9361	10.1586	8.4351	11.8355	0.3947	6.4625	5.9415	1.6915	0	1.6814	2.4972	1.9494	1.9946	6.4905	1.2519	10.6566	2.0684	3.0307	1.4625	9.8046	9.74	12.6863	0.344	7.0705	5.9209	1.8928	0	1.4967	2.4222		0.773	0.1081	0	0	0.1315	0	0.6261	0	0
	4.5299	332.321		0.2308	0	0.0726	0.495	0	0	0	0	0	0	0.0449	0	0	0	0	0.6685	0	0	0	0	0.0312	0.2694	0	0	0	0	0	0	0.0631	0	0.1161	0	0	0	0	0		0	0.2785	0	0	0.734	0	0	0.4969	0
	1.7349	815.355		0	0	0	0.0157	0	0	0	0	0	0	0	0	0	0	0	0	0	0.0802	0	0.0508	0	0	0	0	0	0	0	0	0	0	0	0	0	0.0377	0	0		0.7955	0	0	0.0492	0.0421	0.1251	0.743	0	0.0175
	2.051	699.369		0	0	0	0	0	0	0	0	0.1771	0.1123	0	0	0	0	0	0	0	0	0	0	0	0	0	0	0	0	0	0.1441	0	0.1278	0	0	0	0	0.2549	0		0	0.2234	0.3119	0.2133	0	0.2615	0	0	0
	1.9983	327.193		0.2793	0.213	0	0.115	0.0601	0	0	0.1134	0	0	0.0509	0	0.1767	0	0	0	0	0	0.3757	0	0	0	0	0	0	0.0798	0	0	0.0663	0.1725	0.0617	0	0	0	0.154	0		0.308	0.4308	0	0.2713	0	0	0	0.4639	0
	1.6417	467.276		0	0.6262	0	0	0	0	0	0	0	0	0	0.1976	0.2956	0	0	0	0	0	0	1.5784	0	0	0	0	0	0	0	0	0	0.3929	0.3768	0	0	0	0	0		0.5621	0	0.3051	0.1427	0	0	1.346	0	0.5491
	1.7567	638.373		0.3626	0.6467	0.7936	0.1671	0.8508	0	0.5399	1.7132	3.9236	3.4055	1.7078	0.344	1.7746	2.0076	0.4635	1.1387	0	0	0.4089	0.6327	0.9775	0.3903	1.7535	0.4731	0.4028	1.493	4.0465	1.9378	4.5866	0.3996	1.6877	2.1983	0	1.0944	0	0		0.0994	0.276	0.2083	0.4239	0	0	0.1351	0.4543	0.2981
	3.2615	346.252		0	0	0	0	0	0	0	0	0	0	0	0	0	0	0	0	0	0	0	0	0	0	0	0	0	0	0	0	0	0	0.2295	0	0	0	0	0		0.4019	0	0	0	0	0.6053	0	0	0
	1.8115	391.759		0.2755	0.2307	0	0.0637	0	0.1873	0.0819	0.1042	0	0	0	0.2141	0.0704	0.0646	0	0	0	0.1192	0	0.3419	0	0.0721	0	0	0.0719	0.1134	0.0382	0	0	0.2722	0	0	0	0.2263	0.2101	0.0912		0	0.276	0.2845	0	0.1964	0.2502	0	0	0.3156
	2.9141	426.2		0	0.2037	0.0621	0.0588	0.0265	0.0755	0.1069	0.1512	0.0269	0.0388	0.0889	0	0.0851	0.384	0	0	0.1348	0.1974	0.1394	0.1791	0.0315	0.0464	0.0498	0	0	0	0.0455	0	0	0.0972	0	0.3456	0	0	0	0.1067		0.4883	0	0.1051	0.3353	0	0.078	0.3917	0	0.0875
	1.4484	273.144		0	0	0	0	0	0	0	0	0	0	0.0325	0	0	0	0.0695	0	0	0.1688	0	0.2244	0	0	0	0	0	0.1344	0	0	0	0	0	0	0	0	0	0.1115		0.3229	0	0.3285	0	0.3545	0	0	0	0
	1.7132	212.149		0	0.1538	0	0	0	0	0	0	0	0	0	0.1303	0	0	0.1737	0	0.2954	0	0	0.2137	0.0659	0.0772	0	0.1099	0.1004	0	0	0	0	0.123	0	0	0	0	0.2425	0.2088		0	0.2224	0.3526	0	0.0884	0.3411	0	0.1541	0.4261
	1.4223	511.3		0	0.1709	0	0	0.1484	0.2446	0	0	0.0248	0	0	0	0	0.1034	0	0.1244	0	0.1173	0	0	0	0	0	0	0	0	0	0	0	0	0	0.0906	0	0.1886	0	0.0977		0.619	0	0.3845	0	0	0	0.5813	0	0.5387
	4.0725	316.325		0	0.3897	0	0	0.0928	0	0	0	0	0	0.0693	0	0.2056	0	0	0	0	0.2739	0	0.2437	0.0604	0.1206	0	0	0	0	0	0	0	0	0.1747	0.1396	0	0.5655	0	0		0.1697	0	0.2928	0	0.5396	0	0.1211	0.3866	0.4296
	1.7343	422.199		0.0405	0	0	0	0	0	0	0.0501	0	0	0	0	0	0	0	0	0	0	0	0	0	0.0837	0	0	0	0	0	0	0	0.0562	0	0	0	0	0	0		1.0013	0	0	0	0	0	0.9167	0.0459	0.0936
	1.3147	220.15		0	0.5879	0.0852	0.1594	0.086	0	0.1643	0	0	0.3142	0.3318	0.306	0.1918	0.3313	0	0	0	0.149	0	0.5912	0.1078	0.1699	0.0819	0	0.1997	0	0	0.3788	0.3535	0.3215	0.1917	0.3222	0.495	0	0	0.2209		0.414	0	0	0.2665	0.3198	0	0.5707	0	0
	3.492	332.301		0.5882	0	0.2267	0	0	0	0	0	0	0	0	0	0	0	0	0	0	0	0	0	0	0	0.3065	0	0	0	0	0	0	0.5073	0	0	0	0	0	0		0.9971	0	0	0	0	0	0.8024	0	0
	1.9157	661.692		0	0	0	0.3019	0	0.0674	0	0	0	0	0	0.0731	0	0	0	0	0	0.0099	0.0603	0	0	0.4555	0.0191	0	0	0	0	0	0	0	0	0	0.0322	0	0	0		0.9806	0	0	0.0164	0	0	0.9888	0	0
	1.3351	292.019		0.2094	0.0769	0.0336	0.0591	0	0.1685	0.1169	0.0521	0.0177	0	0	0.1874	0.11	0.0457	0.1798	0.1848	0.2418	0.1011	0.2766	0.0427	0.0479	0.0618	0	0.1136	0.1139	0	0	0	0	0.1493	0.0583	0	0.1289	0.264	0.1778	0		0	0.2629	0	0.0985	0.3949	0.2398	0.1756	0.2697	0
	2.2237	272.194		0	0.3744	0	3.8578	0	0.3211	0.1355	1.1889	0	0.1063	0	1.1151	0	0.2051	0	0.4175	0	0.4068	0	0	0	3.969	0	0.3802	0	1.1992	0.1897	0	0	1.0601	0.356	0.1485	0	0.8145	0	0		0	0	0	0.5501	0	0.4432	0	0	0.6573
	2.7334	224.017		0	0	0	0	0	0.3519	0	0	0	0	0	0.3193	0	0.2843	0	0	0	0	0	0	0.4571	0	0	0.4751	0	0	0.0918	0	0	0.3782	0	0	0	0	0.9058	0		0	0	0.9913	0	0	0	0.6993	0	0
	2.8362	291.184		0	0	0.2032	0.3173	0	0	0.3362	0	0	0	0	0	0.1751	0.1743	0	0	0	0.2641	0	0	0	0.2666	0	0	0.2616	0	0	0	0	0	0	0.1406	0	0	0	0		0.7353	0	0	0	0.2558	0	0.7652	0.3443	0
	2.8289	304.214		0	0.815	0	0	0.3346	0.7819	0.4173	0	0	0	0.2423	0	0	0.3757	0.9643	0	0	0.4654	0	0.836	0	0	0	0	0.4713	0	0.2284	0.2584	0.2946	0	0	0.3732	0	0	0	0.6847		0.991	0	0	0	0	0	0	0	0
	3.6044	447.218		0	0.0989	0.082	0	0	0	0.1147	0.2087	0	0.0562	0.0375	0	0.1515	0.0558	0.2523	0	0.0967	0.1065	0.1309	0.1603	0	0	0	0.1209	0.0902	0.1249	0	0.0463	0.0592	0.1379	0.0961	0.0957	0	0	0	0		0.2599	0.1314	0	0.2261	0	0.3722	0	0	0
	7.7385	383.401		0.03	0.1182	0	0.33	0.064	0.056	0.2228	0.1082	0	0	0.0582	0	0.0741	0.0548	0.1965	0.0783	0	0.1767	0	0.0401	0.1213	0.4507	0.0137	0.0415	0.1405	0	0	0	0.0349	0.1849	0.0269	0	0.1117	0	0.0254	0		0.5032	0.0528	0.0923	0.1035	0.1701	0.0655	0.4978	0	0
	2.7083	488.231		0	0	0	0	0.0936	0	0	0	0	0	0	0	0.2799	0	0	0	0	0	0	0	0.1014	0	0	0	0	0	0	0	0	0	0	0	0	0	0	0		0.1118	0.6875	0.1879	0	0	0	0	0.5459	0
	4.6808	208.062		0.1241	0.1494	0.2264	0.2332	0	0.1339	0.1948	0.1041	0.0802	0.0808	0.1041	0	0	0.2731	0	0	0.1863	0	0.0603	0	0.2339	0.1574	0	0	0	0	0	0.0733	0	0.1014	0	0.1573	0	0	0	0		0.2978	0.4892	0.101	0.0985	0	0	0	0.13	0.0929
	1.7477	386.277		0	0	0	0.1678	0	0	0	0.826	0	0	0	0	0	0	0	0	0	0	0	0	0	0.201	0	0	0	0.891	0.0521	0	0	0	0	0	0	0	0	0		0	0	0.182	0.8037	0	0	0.0479	0	0.1771
	1.687	376.229		7.2525	0	3.5196	1.0308	3.4499	8.1445	2.1271	1.2559	27.7722	8.0905	12.625	0	4.2633	25.6727	0.7766	0.6643	11.7202	9.4348	7.0362	0.8075	3.3935	1.2825	3.0841	8.8547	1.9321	0.935	31.4113	12.3375	12.6481	0	3.9685	28.8602	1.7167	1.1605	11.9548	9.6304		0	0	0	0.5421	0	0.4433	0.6832	0	0
	1.6865	392.756		0.2374	0	1.0644	0	0.5928	0.44	0	0	0.2453	1.0501	1.4804	0	0	9.6532	0	0	0	1.2179	0	0	1.1297	0	0	0.4333	0	0	0.1703	1.268	1.2714	0	0	9.2799	0	0	0	0.9333		0.9853	0	0	0	0	0	0.8126	0	0
	1.6385	470.759		0.6712	3.2011	36.5428	67.3322	3.6521	6.5076	0.7469	0	1.0686	3.1614	2.6197	5.5677	0	5.8884	0	0	0	5.2654	0.8281	2.8758	27.6835	71.1844	3.4282	6.2199	0	0	1.0543	3.0718	2.5992	6.2499	0	5.7266	0	0	0	5.3046		0.7825	0.0131	0.0321	0.1572	0	0	0.6054	0	0
	3.1777	260.263		0	0.4065	0.0168	0.1591	0	0.2715	0	2.0266	0	0	0	0	0.2104	0	0	0	0.5159	0.299	0	0.3812	0	0	0.1381	0.3597	0	2.0533	0	0	0	0.3314	0	0	0	0.2074	0	0		0	0.46	0	0	0.4223	0.1023	0.449	0	0
	1.7555	339.048		0	0	0.6061	0	0	0.6201	0	0	0.0354	0	0.0131	0	0	0.0152	0.4203	0.7403	4.6358	0.9842	0	0	0.8426	0	0.0091	0.5868	0	0	0.0209	0	0	0	0	0	0.5155	1.0546	5.0059	0.9491		0.7328	0.0131	0	0	0.2385	0	0.6792	0	0
	3.9855	362.223		0	0	0	0	0	0.2706	0.2413	0.2279	0	0.1237	0.1106	0.2882	0.2172	0.1249	0.4326	0	0.5595	0.3745	0	0.3644	0	0.1576	0.1129	0.2154	0.1919	0.3571	0.2005	0.1019	0.0774	0.2761	0.2559	0.1421	0.5058	0	0.4997	0.2312		0.3015	0	0.2214	0	0.4607	0	0.3811	0.3202	0
	1.3775	581.328		0	0	0	0	2.5729	0	0	0	0	4.507	4.269	0	0.0594	0	0	0	0.5368	0	0	0	0.2125	0	2.5292	0	0.0935	0.0736	0	5.1778	4.0815	0.0465	0	0	0.0743	0	0	0		0.4403	0	0	0	0	0.5411	0.0338	0	0
	1.8465	469.354		0.3388	0	0	0.454	0	0	0.7159	0.7997	0	0	0	0.2414	0	0	0	0	0.6208	0	0.1699	0	0	0	0	0.6215	1.3081	1.2887	0	0	0	0.8326	0	0	0.5572	0.7796	0.2459	0.1991		0	0.9801	0	0	0	0	0.762	0.5622	0
	1.4498	366.109		0	0	0	0	0	0.0281	0	0	0	0	0	0.1303	0	0	0	0	0.1612	0	0	0	0	0.0309	0	0.0284	0	0	0	0.0107	0	0	0	0	0.0967	0	0	0		0.1043	0	0	0.3774	0.2576	0.2388	0.1216	0.2545	0.2418
	1.3436	469.319		0.3647	0	0	0.0132	0	0.0246	0	0.016	0	0	0	0.2555	0.0315	0	0	0.1329	0	0.0358	0	0.3952	0.0348	0	0	0	0	0.0951	0	0	0	0.3502	0.1468	0	0	0.0943	0	0.0925		0.3528	0.2234	0.2564	0	0	0.1454	0	0.1987	0.1403
	1.5782	657.671		0	0	0.2058	0	0	0	0	0	0	0	0	0.0268	0	0.1478	0	0.1329	0	0	0.155	0	0	0	0	0	0	0	0.0606	0	0.0251	0	0	0	0	0.0762	0	0		0.8079	0	0	0.0985	0.0701	0	0.5134	0	0
	1.5447	412.203		0	0	0	0	0	0	0.5412	0	0	0	0	0	0	0.4841	0	0	0	0	0	0	0	0.1597	0	0	0.4083	0	0	0	0	0	0	0.5392	0	0	0	0		0.3915	0	0	0.5839	0	0	0	0	0
	1.4958	467.341		0	0	0	0.3735	0	0	0	0.5588	0.0265	0.0688	0	0	0.3909	0	0.9123	0.5657	0	0	0	0.0891	0	0.5407	0	0	0.6738	0.8433	0	0.0655	0	0	0	0	0.7745	0.528	0	0		0.2236	0	0.1763	0	0.5751	0	0	0	0
	4.1764	412.339		0.3527	0.2087	0	0.1642	0	0	0	0	0	0.0892	0	0	0	0.1979	0	0	0	0.1887	0.4945	0.203	0	0	0.2383	0.2934	0.2027	0.2002	0	0	0	0.4033	0	0.1961	0	0	0	0.3136		0.6698	0	0.302	0	0	0	0.4323	0	0
	1.9876	214.096		0.3738	0	0.1801	0	0.1479	0	0.1784	0.3566	0.1791	0	0.1062	0	0	0	0	0	0.5129	0.3504	0.0849	0	0	0	0	0.3788	0	0	0	0	0	0.2706	0	0.1563	0.5753	0.8932	0	0		0.4547	0	0.5155	0	0	0	0	0.4995	0
	3.2285	310.242		0	0	0	0	0	0	0	0	0	0	0	0	0	0	1.3015	1.2842	0.8008	0	0	0	0	0	0	0	0	1.6359	0.6825	0	0	0	0	0	1.2208	1.0107	0.931	0		0	0	0	0	0.97	0	0	0	0
	1.9825	632.349		2.2244	0.2758	0.1874	0	0	0	0	0	0	0	0	0.1051	0	0	0	0	0	0	2.7925	0.2589	0.1602	0	0	0.1007	0	0	0	0	0	0	0	0	0	0	0	0		0.1319	0.1258	0.202	0.361	0	0.1492	0.0757	0.2141	0.1403
	1.9419	292.231		0	0.3515	0.1566	0.0728	0	0	0	0	0.0707	0.0369	0.0511	0.0888	0.1163	0.1247	0	0	0	0.1053	0	0.5466	0.1917	0.0736	0	0	0	0	0.0627	0	0	0.177	0	0.0983	0	0	0	0		0	0.1051	0.4826	0.2188	0	0.1611	0	0	0.2306
	1.4496	614.287		0	0	0	0	0	0	0	0	0	0	0	0.1973	0	0	0	0	0	0	0.3689	0	0	0	0	0	0	0	0	0	0	0.2069	0	0	0.2692	0	0	0		0.1726	0	0	0.3374	0.4544	0	0.1932	0	0
	2.8977	380.228		0	0.8096	0.4089	0	0.2803	0.475	0.6553	0.7112	0	0.2676	0.1993	0	0.4734	0	1.1524	0	0.7682	0	0	0	0.212	0.4047	0.3407	0	0	0.6143	0.193	0.1915	0.3894	0.3606	0.2947	0.195	0	0	0	0.749		0	0.9627	0	0	0	0	0.747	1.056	0.2818
	1.8702	518.287		0	0	0	0	0.3194	0	0	0	0.7831	0.4377	0.4359	0	0	0	0	0	0	0.4425	0.359	0	0	0	0.4001	0	0	0	0.8742	0.4174	0.4636	0	0.4115	0.2793	0	0	0	0.4139		0	0.4589	0	0.5017	0	0	0	0	0
	3.8236	475.243		0	0.1538	0.0727	0.6544	0	0	0.1206	0.1066	0.2083	0.2815	0.3516	0.2777	0	0.0638	0.1308	0	0.671	0	0.0844	0.1923	0.0659	0.9008	0.1286	0.0852	0.1404	0	0.2295	0.2018	0.257	0.3142	0	0.0723	0	0	0.5063	0		0	0.2035	0.1282	0.5151	0	0.1137	0	0.1278	0
	1.5984	373.246		3.7545	2.7332	9.4455	0.6462	7.1351	2.118	9.1168	0.8065	12.4975	13.0942	15.7395	0.7195	8.8575	22.3522	1.4366	0	0	7.4644	3.3193	2.2896	13.1813	0.6543	12.402	2.2863	11.0586	2.3815	13.2588	11.931	15.8227	0.818	6.2728	22.393	1.3602	0	0	7.9896		0.9599	0	0	0	0	0	0.7257	0	0
	3.3631	312.188		0.1383	0.2839	0.2507	0.144	0.0623	0.209	0.1263	0	0	0	0	0	0	0.213	0	0	0	0	0	0.1306	0.2654	0.158	0	0.1514	0.1596	0	0	0.1095	0.0417	0.1254	0.1376	0.2749	0.1723	0	0	0		0.4975	0.2488	0	0.2132	0	0	0.4573	0.2397	0
	3.3179	320.293		0	0	0	0	0	0	0	0	0	0	0	0	0	0	0	0	0	0	0	0	0	0	0	0	0	0	0	0	0.0474	0	0	0	0	0.1863	0.2586	0		0	0	0	0.9585	0	0	0	0	0.1061
	1.4983	553.337		0	0.4261	0	0.1436	0	0	0.3397	0	0	0	0	0.0832	0.0317	0	0	0	0.1077	0.0491	0	0.426	0	0.2235	0.1687	0.0983	0.2951	0	0	0	0	0.1311	0	0	0	0.2074	0	0		0	0.1709	0.2457	0.541	0	0	0.0946	0.1779	0
	3.9102	270.283		0	0.2966	0	0.1577	0	0.2996	0	0	0	0	0	0	0	0	0	0	0.499	0	0	0.3013	0	0	0	0.4126	0	0	0.1494	0	0	0.1869	0	0	0	0	0.3688	0		0	0	0.4738	0	0.483	0	0	0.4257	0.4091
	2.6055	478.302		2.6306	0	0	0	0	0	0.2301	0	0.0996	0	0	0	0.2032	0	0	0.9428	0	0	0	0.3024	0	0	0	0	0	0.0837	0.0566	0	0	0.5329	0	0	0	0.926	0	0		0.9566	0	0	0	0	0	1.1207	0	0
	1.5742	593.364		0.199	0	0	0	0.2119	0.1656	0.0353	0.0309	0	0.6624	0.4685	0	0.403	0	0	0	0	0	0.4753	0.2135	0	0	0.3232	0	0	0	0.0302	0.5655	0.7138	0	0	0	0	0	0	0		0.8259	0.0526	0.0321	0	0	0.0455	1.1712	0	0
	1.2736	178.139		0.1763	0.1868	0.0727	0.0227	0.039	0.08	0	0	0	0	0	0.1649	0	0.1547	0.4414	0.2066	0.1451	0.1192	0.2051	0.1817	0.0779	0.0206	0.0536	0.0946	0.0479	0	0	0	0	0.281	0.0841	0.1097	0.5316	0	0.1293	0.1622		0.1944	0.1411	0.1442	0.2422	0.0982	0.1344	0.2297	0.3213	0.1753
	3.8381	517.532		0.1151	0	0.028	0.05	0.0498	0.1592	0.0246	0.0521	0.0511	0.0377	0	0.1249	0.0696	0.046	0.0817	0.1329	0.1612	0.1291	0.1447	0.1817	0.006	0.0426	0.0273	0.142	0.0319	0.0103	0.0687	0.0223	0.0032	0	0.0925	0.0538	0.0967	0.2263	0.1455	0.1102		0.2054	0.1577	0.3686	0.0492	0.116	0.0569	0.2972	0.2129	0.2279
	1.5861	986.504		0.2186	0	0.1697	0.114	0.0208	0	0	0	0	0	0	0	0	0.2434	0	0.0569	0.1232	0	0.2729	0	0.1725	0	0.0324	0.0436	0	0	0.0784	0	0	0.0255	0.0548	0.2019	0	0.2464	0.2099	0		0.8905	0.0131	0	0.0492	0	0	0.9612	0	0
	4.1993	255.123		0	0	0	0	0	0.3989	0	0	0	0	0.1636	0	0	0	0	0	0.5663	0.3832	0.2847	0	0.1776	0	0	0	0	0	0	0	0	0	0.2511	0	0	0	0	0		0	0	0.6115	0	0	0.3409	0	0.5155	0
	3.8014	347.347		0	0	0	1.1125	0.1204	0.3052	0.0367	0	0	0.2058	0.061	1.2923	0	0	0.0994	0.038	0.1612	0.5925	0	0.0214	0.0419	1.1576	0.1046	0	0	0	0	0.1944	0.0716	1.52	0	0	0.4994	0	0.1821	0.7303		0	0.222	0	0.0937	0	0.6357	0	0.1278	0
	1.3389	457.331		0.2236	0.3927	0.173	0.0349	0	0	0	0	0	0	0	0	0.2305	0.3225	0	0	0.0967	0.1128	0.3217	0.1809	0	0	0	0	0	0.0206	0	0	0	0	0.2664	0.2368	0	0.132	0.0647	0.1131		0.1987	0.4206	0.0801	0.0328	0.1964	0.0227	0.1891	0.4259	0
	4.3186	373.251		0.0441	0	0	0	0	0	0.8454	2.1737	0	0.0119	0	0	0	0.0551	1.3287	1.0818	0.6044	0.9277	0	0	0	0.0241	0	0	0.6193	1.7553	0	0	0	0	0	0	1.0855	0.6759	0.4689	0.6513		0	0	0.1095	0	0.7665	0.0738	0	0	0
	3.8094	344.244		0	0	0	0	0	0	0	0	0	0	0	0	0	0.3422	0	0	0	0	0	0	0	0	0	0	0	0	0	0	0	0	0	0.3337	0	0	0	0		0	0	0.9489	0	0	0	0	0	0.7022
	2.7227	328.252		0	0	0	0	0	0	0	0.8929	0.591	0	0	0	0	0.0927	1.3133	1.6253	1.0321	0.95	0	0	0	0	0	0	0.613	1.1626	0.4793	0	0	0	0	0	1.2913	1.6985	1.0263	0		0	0	0	0	0.9489	0	0	0	0
	1.1214	199.993		0	0	0.1222	0	0	0.3109	0	0	0	0	0	0	0	0	0.501	0.6512	0	0	0	0	0	0	0	0.2637	0.1639	0	0.1301	0	0	0	0	0	0	0	0	0.2228		0	0	0	0.4725	0	0.4764	0	0	0
	3.7247	375.267		0	0	0	0	0	0	0.5377	0.6321	0.4747	0.015	0.0448	0	0	0	0.7149	0.7388	0.4934	0.7372	0	0	0.0354	0	0	0	0.4219	1.0599	0.4189	0.0178	0	0	0	0	0.6841	0.3771	0	0.4111		0	0	0.2244	0	0.7237	0	0	0	0
	3.4102	550.315		0.1923	0	0	0	0.0315	0	0	0	0	0	0	0.0803	0	0	0	0	0	0.4785	0	0	0	0	0.0368	0.1325	0	0	0	0	0	0	0	0	0	0	0	0		0.9441	0	0	0	0	0	0.8747	0	0
	1.3929	680.357		0.2077	0	1.059	0.6202	0	0	0	0	0	0.2478	0.1662	0.0538	0	0	0	0	0	0.1521	0	0	1.1716	0.6126	0	0	0	0	0	0	0.1892	0.1885	0	0.2429	0	0	0	0		0.944	0	0	0	0	0	1.1834	0	0
	2.2221	306.246		0	0.3538	0.105	0.0489	0	0.0434	0	0.1879	0.0417	0.0446	0.0475	0.0526	0.1026	0.0832	0	0	0	0.1326	0	0.3443	0.1049	0.0484	0.0155	0.0416	0	0.1021	0.0409	0.0421	0.0437	0.1154	0.1129	0.0322	0	0	0.132	0.1161		0	0.116	0.542	0	0.0592	0.2253	0.0706	0.1074	0.1622
	3.6435	296.261		0	0	0	0	0	0	0.945	1.6066	0.8291	0	0	0	0	0	1.4328	1.4022	0	0	0	0	0	0	0	0	1.2231	0	0.8146	0	0	0	0	0	1.2703	0	0.9112	1.0701		0	0	0	0	0.9419	0	0	0	0
	1.9383	793.4		0	0.0266	0.5194	0	0	0	0	0	0	0	0	0	0	0	0	0	0	0	0	0	0	0	0	0.0263	0	0	0	0	0.1017	0	0	0	0	0	0	0.0599		0.9391	0	0	0	0	0	0.9475	0	0
	1.3928	577.312		0	0	0	0	0.2714	0	0.1008	0	0	0.037	0.1819	0	0	0	0	0.2101	0	0	0	0	0	0	0.0845	0	0	0	0	0.289	0	0	0.288	0.2322	0	0	0	0		0.8965	0	0	0	0.0421	0	0	0.0426	0
	4.6408	347.244		0	0.4221	0.4004	0.6571	0	0	0	0.4262	0	0	0	0	0.2926	0.2364	0	0	0	0.4612	0	0	0	0.5096	0	0	0	0.8838	0	0	0	0	0	0.1312	0	0	0	0		0.284	0	0	0	0.4411	0.2116	0	0.3053	0
	1.4116	669.538		0	0.0436	0.0733	0.4886	0	0.157	0	0	0	0	0	0.1338	0	0	0	0.038	0	0	0.1113	0.0591	0	0.736	0	0.1817	0	0	0.0316	0	0	0	0	0	0	0.0754	0.0547	0		0.8458	0	0	0.0656	0	0.0227	0.8923	0	0
	1.2269	185.133		0.2456	0	0.4036	0.2061	0.0778	0	0	0	0	0.0789	0.1668	0	0.1346	0	0	0	0	0	0.2555	0	0.7034	0.3037	0.0728	0.1041	0	0	0	0.1189	0.1484	0.1135	0.0841	0.0698	0	0	0	0		0	0.3205	0	0.1001	0.3086	0.2047	0	0	0
	3.4883	272.226		0	0	0.1118	0.1129	0	0	0	0	0.1166	0	0	0	0	0	0	0	0	0	0	0	0.1164	0	0.1083	0	0	0.2494	0.1403	0	0	0.1805	0.2088	0	0	0	0	0		0.1976	0	0.3009	0	0.4341	0	0	0	0
	1.5428	332.174		0	0	0.5516	0.1095	0	0	0	0	0	0.4299	0	0.2847	0	0.7539	0	0	0	0	0	0	0.5804	0.157	0	0	0	0	0	0.3431	0.3495	0.3572	0	0.6231	0	0	0	0.2125		0	0.4339	0.498	0	0	0	0	0	0
	1.8688	243.048		0.1763	0.2637	0.1119	0.1	0.0769	0.2528	0	0.0729	0	0.0309	0.0438	0	0.0532	0	0	0.1139	0.2783	0	0.1809	0.1282	0.1285	0.1198	0.1092	0.3218	0.0311	0.0825	0	0.0428	0.0442	0.0371	0.059	0.0294	0.1289	0	0	0.0811		0.1433	0.4337	0.2885	0.0656	0	0	0	0.2042	0
	1.8101	430.309		0	0	0	0.1591	0	0.1715	0	0.843	0	0	0	0.093	0	0	0	0	0	0	0	0.1593	0	0.2337	0	0	0	0.8873	0	0	0	0.1172	0	0	0	0	0	0		0.0471	0.1709	0	0.7125	0	0	0	0.0687	0
	1.3325	498.239		0	0	0	0	0	0	0	0	0.2308	1.3595	0	0	0	0	0	0	0	0	0.0766	0	0	0	0	0.1183	0	0	0.2985	1.7545	0	0	0	0	0	0	0	0		0.9301	0	0	0	0	0	1.188	0	0.0526
	1.6097	559.891		1.2475	0.022	0	0	0.0313	0.1758	0	0	0.1202	0.0131	0	0.0446	0.0796	0.1772	0.0981	0.3037	0	0	2.1646	0	0	0	0	0.1079	0	0.0206	0	0.0373	0.0095	0	0.0244	0.2546	0.1289	0.528	0	0.0404		0.9132	0	0	0.0164	0	0	0.8685	0.0426	0
	1.3392	407.54		0.3407	0	0	0	0	0.1349	0	0	0	0	0	0	0	0.1129	0	0	0.1612	0	0	0.0497	0.1135	0	0	0	0	0	0.4737	0	0	0.0939	0	0.1009	0	0.0754	0	0		0.6583	0.0394	0.0481	0	0.0701	0.1131	0.5539	0	0
	4.6531	495.338		0	0.5133	0.5313	7.3345	0	0.583	0.6333	0.1015	0	0.3772	0.338	3.8806	0	0	0.2832	0.1329	0.3708	0.8887	0.5752	0.8586	0.5608	8.6415	0.1183	0.7218	0.5876	0.1648	0	0.3871	0.3958	3.758	0.4794	0.7045	0.2255	0	0.2961	1.1975		0	0.3417	0.1762	0	0	0.4094	0.0946	0.472	0
	2.6056	349.259		0.2455	0	0.3344	0.2321	0.1394	0	0.0532	0.1905	0.1171	0.1993	0.2633	0	0	0.2313	0	0	0.1778	0	0.244	0.1765	0.2395	0.2348	0.161	0.1701	0.0785	0	0.1334	0.1918	0.1468	0	0.0709	0.2442	0	0	0.1429	0.0523		0.4297	0	0.3567	0	0.1403	0	0	0.324	0.358
	2.2598	354.266		0.0366	0.0257	0.0525	0.107	0.0388	0	0.2444	0.235	0	0.0517	0.0412	0	0.1735	0	0	0.1242	0	0	0	0	0.2094	0.1557	0	0	0.2063	0.1195	0	0.0516	0	0	0.1924	0	0	0	0.155	0		0	0.3773	0	0	0.1641	0.3843	0	0	0
	1.3724	717.952		0.0871	0.1263	0	0.0065	0	0	0	0.0208	0.0098	0	0	0.0446	0.0354	0	0	0	0.0717	0.0703	0	0.2234	0	0.0061	0	0.0195	0.0384	0	0	0	0	0.0615	0	0	0.2856	0.1697	0.2104	0		0.1739	0.4206	0.2885	0	0.0421	0	0.1756	0.2271	0.5611
	2.2041	360.222		0	0	0	0	0	0	0	0	0.2225	0	0	0	0	0	0	0	0	0	0	0	0	0	0	0	0	0	0	0	0	0	0	0	0	0	0	0		0	0	0.2627	0.4272	0	0.2345	0.2481	0	0
	1.9177	712.375		0	0	0	0	0	0	0	0	0	0	0	0	0	0	0	0	0.0523	0	0	0	0	0	0	0	0	0	0	0	0	0	0	0	0	0	0	0		0.9219	0	0	0	0	0	1.0578	0	0.0175
	2.4777	312.257		0.1577	0.1469	0	0.0546	0	0.0908	0	0	0	0	0	0.2059	0.083	0.111	0.3665	0	0.3396	0	0	0.1318	0.0898	0.0724	0	0.1292	0	0	0	0.0951	0	0	0.1032	0.1258	0.4047	0	0	0		0	0.1709	0.3891	0	0.3611	0	0	0	0.3361
	1.8632	573.351		0.3131	0.3877	0.9768	0.1052	1.8137	0.2601	0.3361	0.3355	0.2047	1.0451	0.9177	0.1222	0.5675	0	0.24	0.1139	0	0.4804	0.4283	0.3488	0.6537	0	1.5857	0.165	0.2737	0.3785	0	0.8708	1.0342	0.1135	0.7413	0.3103	0.1442	0.1051	0	0.4999		0	0.5379	0	0.2461	0.0561	0.0796	0.0811	0.493	0.2104
	4.6514	561.377		0.1102	0.5163	0.1398	8.1966	0.0543	0.44	0.4753	0	0	0.3658	0.3577	3.4701	0.2188	0.4811	0.1635	0.0949	0.3224	0.7605	0.1568	0.3633	0.1977	9.816	0.0585	0.4164	0.4145	0	0.0229	0.388	0.4414	4.161	0.185	0.4876	0.2094	0	0.2101	0.8662		0.0248	0.1314	0.1603	0.2954	0.0701	0.2367	0	0	0.1578
	3.0391	466.317		1.5207	0	0.7033	0.8434	0.3713	0.1065	0.4035	0.0303	0.5032	0.4788	0.4512	0	0.3271	0.2357	0.2319	0.1191	0	0.0755	0.8541	0	0.4724	0.4248	0.5608	0.0827	0.2286	0.178	0.5285	0.2808	0.5325	0	0.2631	0.2147	0.0661	0.0719	0.1565	0		0.0761	0.1422	0.0622	0.1475	0.1375	0.3492	0	0.0957	0
	1.6448	514.277		0	0.0503	0	0	0	0.1468	0.0338	0	0	0	0	0	0.3371	0.009	0	0.1898	0	0	0.3525	0	0.0813	0	0	0.2828	0	0	0	0	0	0.1847	0.0235	0	0.1281	0	0	0		0.173	0	0.297	0.2383	0.2033	0	0	0	0.2595
	4.1088	344.246		0	0	0	0	0	0	0.9802	1.854	0	0	0	0	0	0	0	0.7475	0	0	0	0	0	0	0	0	0	1.9438	0	0	0.0297	0	0	0	0.5	0	0	0		0	0	0	0	0.9096	0	0	0	0
	1.3345	325.155		0	0	0	0	0	0	0	0	0	0	0	0	0	0	0.0616	0	0	0	0	0	0	0	0	0.0266	0	0	0	0	0	0	0	0	0	0	0.0755	0		0.8329	0	0	0	0	0.0762	0.5882	0.0626	0
	3.0726	324.23		0	0	0.3456	0.0656	0.2589	0.2234	0.4653	0	0	0.2024	0.1226	0.7485	0.2617	0.1322	0	0	0	0.2903	0	0	0.3927	0.08	0.2861	0.2119	0.4482	0	0.1914	0.2168	0.1794	0.6512	0.3382	0.1221	0	0	0.2043	0.4494		0	0.4242	0	0	0	0.4847	0	0.5338	0
	1.4021	640.131		0	0	0	2.8802	0	0.2996	0.0237	0	0.0626	0	0	0	0	0	0	0	0	0	0	0	0.2314	3.3483	0	0.2355	0	0	0.0756	0	0	0.2356	0	0	0	0	0.0645	0.0956		0.8913	0	0	0	0.014	0	0.7176	0	0
	3.4616	462.217		0.0823	0.1141	0.0839	0	0	0	0.1393	0	0.0466	0	0.0487	0.1253	0.0505	0.0632	0.1144	0	0	0.1429	0.0839	0.1038	0.0674	0.0554	0.0427	0.1708	0.0559	0	0	0.0477	0.039	0.0749	0	0.0561	0	0.1156	0	0.2093		0	0	0.3686	0.2794	0.1366	0.1203	0.2015	0	0.2973
	2.5147	492.316		0	0	0	0.6505	0	0.3331	0	0	0	0	0.4449	0	0	0	0	0	0	0	0	0	0.4217	0	0.0254	0.4072	0	0	0	0	0	0	0	0	0	0	0	0		0	0	0.4565	0.4478	0	0	0	0	0
	3.0821	224.204		0.1114	0	0	0	0	0	0	1.4941	0.9989	0	0	0	0	0	0	2.3566	0	0	0	0	0	0	0	0	0.976	0	0.899	0	0	0	0	0	0	1.8374	1.1016	0		0	0	0	0	0.9014	0	0	0	0
	4.6854	346.039		0.0441	0.1428	0.1286	0.1577	0.0619	0.1404	0.1311	0.1042	0.0354	0.0652	0.0883	0.1338	0.1094	0.1624	0	0	0.0806	0.0795	0.0482	0.0427	0.1138	0.1544	0	0	0	0	0	0.0534	0	0	0	0.1125	0.0161	0	0	0		0.1739	0.3023	0.0962	0.082	0.1331	0.1137	0.1351	0.2129	0.0526
	2.7197	700.414		0	0	0.265	0.2433	0.181	0.1331	0	0.3424	0.0413	0.2214	0.1964	0.1536	0.1094	0	0	0	0	0.1788	0	0	0.2239	0.2342	0	0.1136	0.1274	0.3538	0	0.1633	0.1171	0.1917	0	0.0878	0	0	0.194	0.1825		0	0.2023	0.0481	0.2456	0.1772	0.2274	0.2026	0.3549	0
	2.5571	270.19		0	0	0.5921	0.6793	0.628	0	0.4493	1.3542	0.3508	0	0	0.2009	2.6862	0.7362	0	0	0	0.5405	0	0	0.6395	0.8151	0.6251	0.0823	0.5798	1.5134	0.3325	0	0	0.1762	2.7091	0.9942	0.3427	0	0	0.5083		0	0	0	0.3664	0.5334	0	0	0	0
	1.6191	680.36		0.3159	1.6212	0	1.9102	0.3068	0	1.1696	1.1015	0.1984	0	0	0	0.2498	0	0.4332	0	0	0	0	1.7114	0	2.7339	0.3125	0	0.8999	0.9599	0.2326	0	0	0.1928	0.2869	0	0	0	0	0		0.0497	0	0	0.2133	0	0.6368	0	0	0
	1.4177	461.282		0	0.2394	0	0	0	0.2314	0	0	0	0	0	0	0.2764	0	0	0.4119	0.2815	0	0	0.1702	0.6275	0	0.8281	0	0	0	0	0	0	0.0831	0.2374	0	0	0.4714	0.3078	0.116		0.4468	0.0131	0.3555	0	0.0842	0	0.6565	0	0.4324
	1.8088	491.303		8.3027	4.9716	15.8807	1.6027	78.5976	5.1903	3.6146	5.9433	35.9805	190.474	186.154	0.36	13.9089	25.4234	1.0395	0.2261	3.0982	13.8701	8.0953	4.8191	16.4656	1.422	76.512	6.0517	4.2299	6.6773	32.7609	160.3	185.407	0.4353	14.2096	25.6694	1.903	0	0	20.0548		0.1831	0	0.2724	0	0	0.4438	0	0.4491	0.2279
	1.3082	830.907		1.3512	0.022	0	0.4021	0	0.2781	0	0.0729	0	0	0.1138	0.3301	0.0478	0	0.0654	0.2277	0.1561	0	1.8581	0	0	0.4982	0.1852	0.2178	0	0.0516	0.5817	0	0.1206	0.1669	0	0	0	0.1131	0	0		0	0	0.2724	0.1477	0	0.479	0.0946	0.0568	0
	1.4301	691.32		0.329	0	0.2668	0	0	0	0.1263	0	0.181	0	0	0.1019	0	0.5264	0	0	0	0	0	0	0	0	0	0	0	0	0	0	0	0	0	0.664	0	0.0377	0	0		0.0745	0.3166	0.016	0	0.2796	0.2121	0.027	0.4577	0.0351
	3.7972	382.281		0	0	0	0.0733	0.0209	0	0.1905	0.3721	0	0	0	0.0296	0	0	0.0699	0.1483	0	0.0481	0	0.0641	0	0	0	0	0.218	0.4758	0	0	0	0.0738	0.0481	0	0	0.2461	0.1096	0.0928		0	0.1689	0.3074	0.1313	0.2126	0.0784	0	0.191	0.3766
	2.0738	208.157		0	0	0	0	0	0.1873	0	0	0	0	0	0	0	0.0812	0	0	0	0	0	0	0.1054	0	0	0	0	0.2953	0	0	0	0	0	0	0	0	0	0		0.3478	0.2174	0	0	0.1852	0.1478	0	0	0
	3.2232	330.267		0	0	0	0	0	0	0	0.8312	0	0	0	0	0	0	0.6624	1.2466	0	0	0	0	0	0	0	0	0	0.6424	0.2385	0	0	0	0	0	0	0.7448	0	0.5366		0	0	0	0	0.897	0	0	0	0
	2.1769	584.355		0.118	0	0.1518	0.0499	0	0	0	0	0	0	0	0.1695	0	0	0	0	0.85	0	0.1846	0	0	0.1216	0	0	0	0	0	0	0	0.1151	0	0	0	0.0566	0.9298	0		0	0	0	0.8969	0	0	0	0.1845	0
	1.5536	244.159		0	0	0	0	0	0	0.3649	0.6703	0.1305	0	0	0	0	0	0	0.9071	0	0	0	0	0	0	0	0	0.4206	0.6108	0	0	0	0	0	0	1.0223	0	0.5945	0.446		0	0	0	0	0.8961	0	0	0	0
	2.0678	299.238		0	0	0	0	0	0	0.8312	0.9991	0.5319	0	0	0	0	0	1.6344	1.1867	1.5093	1.172	0	0	0	0	0	0	0.7834	0.7285	0.5329	0.0124	0	0	0	0.0081	1.4205	1.2664	1.1484	1.1427		0	0	0	0	0.8951	0	0	0	0
	2.4133	275.237		0.0806	0.1527	0	0	0.0362	0.0528	0.0809	0.0833	0	0.0261	0	0.0476	0	0	0.1757	0.2833	0.2392	0.1806	0	0.1253	0	0	0	0.0757	0.0719	0	0	0	0	0.0855	0.0502	0	0.2473	0.3537	0.3021	0.2576		0.0979	0.0394	0.1546	0.2487	0.273	0.0796	0.1994	0.1278	0.2495
	1.5871	308.207		0	0.3752	0.4797	0.0659	2.9012	0.4177	0.4649	0.3842	0.3532	7.5216	8.1206	0.3267	0.6925	2.0707	0.6501	0	0	0.529	0.4903	0	0	0	2.8156	0.3895	0.4258	0.3744	0.3336	6.7388	8.558	0.2912	0.8155	2.3253	0	0	0.6122	0.5833		0	0.4356	0	0	0.457	0	0	0.32	0
	1.7691	384.194		2.3381	0.6014	2.1177	0.39	3.6218	0.9781	0.6841	1.1554	5.05	2.1842	2.9335	0	1.357	1.4122	0.632	0	0.498	0.8852	2.0222	0.6017	2.1883	0.435	3.4164	1.0762	0.7616	1.3858	5.0071	2.2703	2.9006	0	1.2043	1.454	0.6663	0	0.5013	0.8717		0.3388	0	0	0.5525	0	0	0.1464	0.0517	0
	1.3365	993.69		0	0	0	0.9076	0	0.4494	0	0	0	0.0228	0	0.3123	0	0	0.1512	0.4574	0.2096	0	0.2394	0	0.102	1.4187	0.0169	0.4543	0.0878	0.0928	0	0	0	0	0	0	0	0.6034	0.6142	0.0101		0	0	0	0	0	0.8904	0.743	1.0781	0.4383
	2.7815	654.402		0	0	0	0	0	0	0	0	0	0	0.0468	0	0.0589	0.0597	0	0	0	0.0462	0	0.0427	0.0299	0	0	0.0484	0.0399	0.0685	0	0.0599	0	0	0	0	0	0	0	0		0.5589	0	0.2885	0	0.0421	0	0	0	0
	2.7968	320.3		0	1.4467	1.568	0.9585	0	0.3708	0	0	0	0	0.798	0	0	0.6794	0	0	0	0	0	0	1.3293	1.2559	0	0	0	0	0	0	0.7102	0	0	0.7705	0	0	0	0		0	0	0	0.8889	0	0	0	0	0
	2.2254	490.206		0	0.0989	0	0.0428	0.0634	0	0	0.2413	0	0.0289	0.0519	0	0.2782	0	0	0.2475	0.1179	0.0552	0.1052	0	0.1005	0.0434	0.0683	0.0924	0	0.2523	0	0	0.022	0.0454	0.2779	0.0655	0.0753	0.2711	0.097	0.0806		0.28	0.4329	0	0.1752	0	0	0.3618	0.4102	0.2196
	1.3851	458.255		1.0388	0	1.0461	0.3184	1.2392	0.537	0	0	2.7841	0	0.9941	0	0.689	0	0	0	0	0.6647	0.8494	0	0	0.4637	1.1866	0.5897	0.2632	0	2.6218	0.2078	1.1024	0	0.6391	0	0	0	0.6871	0		0.7592	0.0657	0	0	0	0.0627	0.5315	0	0
	2.1848	459.202		0.1525	0	0	0	0	0	0	0	0	0	0	0	0.2325	0	0	0	0	0	0	0.0861	0	0.0588	0	0	0	0	0	0	0	0	0.249	0	0	0.168	0.076	0		0.2371	0.468	0.181	0	0	0	0.2273	0	0.2431
	3.7109	582.564		0.3469	0	0	0	0.0769	0	0.1444	0.0313	0	0	0	0	0.244	0	0.1144	0.2467	0	0.1887	0.4711	0	0.024	0	0.1137	0.2082	0.0758	0.0516	0.2117	0.0392	0.0126	0.3601	0.2607	0	0.0805	0.2451	0.2748	0.1521		0	0	0.4167	0.0328	0.4352	0	0	0.3265	0
	2.7479	467.335		0	0	0.1012	0.0509	0.0475	0.1214	0.2986	0.1847	0	0.1104	0.0867	0.1128	0.1581	0.0761	0	0	0	0.132	0.0585	0	0.0592	0.0582	0.078	0.123	0.2305	0.0535	0.0286	0.1226	0.1121	0	0.1645	0.0511	0	0.1254	0	0.1241		0.0578	0.13	0.3493	0.15	0	0.1975	0.1157	0.1372	0.1538
	1.5965	750.382		0.3831	0	0.2843	0	0	0	0	0	0	0.3333	0.3881	0	0.1422	0.1617	0	0.0569	0	0	0.5014	0	0.3778	0	0.0417	0	0.1062	0	0	0	0.3546	0	0	0.3116	0	0.0754	0	0		0.4605	0	0	0.2625	0.0281	0.1332	0.4053	0	0
	1.4224	505.25		0	0	0	0	0	0.0996	0	0	0	0	0	0	0	0	0	0	0	0	0.1032	0	0	0	0	0.1064	0	0	0	0	0	0	0	0	0.1385	0.2777	0	0		0.3333	0	0.5504	0	0	0	0.6385	0	0.4433
	1.334	513.975		0.0299	0	0	0	0	0	0	0	0	0	0	0.0553	0	0	0.1285	0.1708	0.0668	0	0	0	0	0	0.1581	0	0	0	0	0	0	0.0697	0	0	0.0753	0.0189	0	0		0.0497	0.1709	0	0.0328	0.3226	0.307	0.0946	0.1562	0.0701
	2.0106	432.241		0	0	0	0	0	0	0	0	0	0	0	0	0	0	0	0	0	0	0	0.3223	0	0	0	0	0	0	0	0	0	0	0	0	0	0	0	0		0.214	0.4489	0	0	0.2197	0	0	0.6856	0
	1.5697	222.023		0	0.3447	0	0	0	0	0.1779	0.2467	0	0	0	0.3223	0	0	0.5607	0.4226	0	0.2338	0	0	0	0	0	0	0.1263	0	0	0	0.0365	0.225	0.0615	0	0	0.4002	0.288	0		0.2484	0	0	0	0.259	0.3717	0	0.3362	0.3357
	1.5343	500.774		1.9248	0	13.0117	0	11.8776	6.5443	5.9174	0	0	1.9567	1.7519	0	6.2425	5.5395	0.5748	0	2.7244	8.5576	2.6969	0	14.8182	0	10.5308	6.4102	5.5054	0	0	2.1616	1.7272	0.3717	6.5986	5.7719	0.571	0	3.1138	7.846		0.8767	0	0	0	0	0	0.7565	0	0
	3.9287	336.166		0.4324	0.1538	0.0898	0.0474	0.0407	0.0654	0	0	0	0.0471	0.074	0.1752	0.244	0.0913	0.065	0	0.0967	0	0.2926	0.113	0	0.053	0	0.0852	0	0	0.0401	0.0305	0.0442	0	0.2634	0.0685	0.0805	0	0	0		0.1595	0.1968	0.1342	0.1139	0.0558	0.2158	0.1306	0.2555	0
	1.4759	709.533		0.1212	0.2307	0	0	0	0.114	0.0901	0	0	0	0	0.1086	0.0505	0	0	0.231	0.1451	0	0.2292	0.1069	0	0.0297	0	0	0.0799	0	0	0.0205	0	0.1405	0	0	0.2578	0.3162	0.1063	0		0	0.3549	0.371	0.1477	0	0	0.4559	0.57	0.2981
[truncated: 11,886 more rows]
[truncated: 4 more columns]
