# Supplementary material for: Elevated Peptides in Lung Lavage Fluid Associated with Bronchiolitis Obliterans Syndrome
Source: PLoS One. 2014 Jan 2;9(1):e84471. doi: 10.1371/journal.pone.0084471 (PMC3879344; doi:10.1371/journal.pone.0084471)
Supplement: Table S3 — Peptides matched to LCT mass spectrometry experiment. (XLSX) [file pone.0084471.s003.xlsx]

## Sheet: Sheet1
LCT matched to peptides: High intensity runs, sample source 1993-1997. Data normalized to 10,000 counts per profile.																	Sample type	Control	Control	<12 Mo	<12 Mo	<12 Mo	<12 Mo	<12 Mo	>12 Mo	>12 Mo	BOS	BOS	BOS	BOS	BOS	BOS	BOS	BOS	BOS	Control	Control	<12 Mo	<12 Mo	<12 Mo	<12 Mo	<12 Mo	>12 Mo	>12 Mo	BOS	BOS	BOS	BOS	BOS
LCT Ret. Time (min)	LCT observed m/z	Orbitrap observed m/z	Orbitrap determined spectrum charge	Peptide sequence	Previous amino acid	Next amino acid	Variable modifications identified by spectrum	Peptide start index	Peptide stop index	Protein name	Protein accession numbers	Protein molecular weight (Da)	Protein identification probability	Number of unique peptides	Number of unique spectra	Number of total spectra	Sample No. Replicates=A	5	39	2	6	30	38	54	60	64	12	24	34	35	44	56	66	75	77	5A	39A	2A	6A	30A	38A	54A	60A	64A	12A	24A	34A	35A	44A
1.5379	387.262	387.26	1	IAAI	G	G		814	817	microtubule-associated protein 1B [Homo sapiens]	gi|153945728|ref|NP_005900.2|	270616	0.996	1	1	1		0	0.5364	0	0.0387	2.4056	0	0.278	0	0.8764	5.8776	7.3963	0	0.587	0	1.3546	0	0	0.444	0	0.3964	0	0	2.5642	0	0	0	0.2023	5.2042	7.2685	0	0	0
1.3106	779.317	779.32	1	VMDSGDGV	I	T		152	159	beta actin [Homo sapiens]	gi|4501885|ref|NP_001092.1|	41719.8	1	32	34	76		0	0.2269	0	0	2.4802	0.0624	0	0	7.2225	1.957	2.1775	0	0.2002	0	0.5259	0	0.0896	0	0.1059	0.2304	0.6885	0	2.6079	0	0	0.1136	6.7751	1.9299	2.2752	0	0.2903	0
1.5647	728.322	728.32	1	NLYGDF	T	F		44	49	gelsolin isoform c [Homo sapiens]	gi|189083782|ref|NP_001121139.1|	81923.4	1	12	12	15		0	0	0	0	0.1994	0	0.0211	0	0.0498	0.5781	0.6268	0	0.0428	0	0.3058	0	0.0184	0.0593	0	0	0.0768	0.0444	0.353	0	0	0	0	0.6699	0.5298	0	0	0
1.7172	787.461	787.46	1	GLLSGLDI	T	M		268	275	arginase, type I [Homo sapiens]	gi|10947139|ref|NP_000036.2|	34718	0.909	1	1	1		0	0	0.4116	0	10.0309	0.2701	0.4529	0	0	3.9426	1.9775	0	0.5197	0	1.5802	0	0	0.585	0	0.0559	0.2692	0	10.7929	0.2188	0.5993	0.2544	0	3.9176	1.8284	0	0.7758	0
1.3589	804.368	804.37	1	DINTDGAV	L	N		59	66	S100 calcium-binding protein A8 [Homo sapiens]	gi|21614544|ref|NP_002955.2|	10816.9	1	3	3	6		0	0	0.1976	0.0241	0.8466	0.1198	0	0.198	4.9408	0.7056	0.8461	0	0.1881	0	0.5183	0	0	0.1516	0.1824	0.2638	0.3458	0	0.8924	0.1332	0	0.086	5.2948	0.6403	0.8813	0	0.1241	0.079
1.5732	950.453	950.46	1	STGGAPTFNV	K	T		92	101	profilin 1 [Homo sapiens]	gi|4826898|ref|NP_005013.1|	15036.3	1	3	3	3		0	0.1526	0.2638	0.0827	1.0476	0	0	0.111	0	0.3581	0.448	0	0	0.271	0.3322	0	0	0	0.0695	0	0.337	0	1.1011	0	0	0	0	0.3062	0.3499	0	0	0.3272
2.2614	961.467	961.46	1	GGSDLGPLmV	I	T	m9: Oxidation (+15.99)	158	167	glucose phosphate isomerase [Homo sapiens]	gi|18201905|ref|NP_000166.2|	63130.4	1	22	22	41		0	0.3955	3.6839	0.1783	13.1899	0.4669	0.6082	0.2084	0	7.7511	9.0391	0	2.0704	2.5415	8.0018	0.0981	0	1.5921	0.2003	0.1603	4.12	0.2255	12.8812	0.4611	0.87	0.2165	0.0723	9.8002	7.1528	0	2.1492	2.4501
1.5054	949.424	949.43	1	GIVMDSGDGV	T	T		150	159	beta actin [Homo sapiens]	gi|4501885|ref|NP_001092.1|	41719.8	1	32	34	76		0.3099	0.54	1.5076	0	9.1658	0.4819	0.2859	0.3274	13.3237	3.2855	3.0709	0	0.8009	0.6168	2.9965	0	0	1.0972	0	0.6718	1.9139	0	10.2778	0.3232	0	0.2884	13.6652	3.2825	2.6111	0	1.0233	0.7354
1.9976	831.415	831.42	1	SPADKTNV	L	K		4	11	alpha 2 globin [Homo sapiens]	gi|4504345|ref|NP_000508.1|	15239.6	1	38	46	98		0	0	0.6092	0	2.0454	0	0	0	0.5976	0.9962	1.1024	0	0.6231	0.438	1.0471	0	0	0.3559	0	0	0.9151	0	2.1753	0.1757	0.2184	0	0.601	1.1836	1.1	0	0.7034	0.373
1.3456	500.305	500.31	1	LVTPA	F	Q		117	121	purinergic receptor P2X-like 1, orphan receptor [Homo sapiens]	gi|157419148|ref|NP_005437.2|	48810.1	0.909	1	1	1		2.2756	3.4624	2.2148	0.3509	5.1921	0.5631	0.9864	0.9882	0.3908	2.3373	2.0589	0.44	2.5726	1.9688	2.6857	0.5886	0.2677	1.0502	2.2844	2.9714	2.1784	0.4582	4.8904	0.4292	0.6433	0.6216	0.3829	2.6062	1.9089	0.4551	2.1534	1.9773
1.7818	962.471	962.48	1	AAVLSPEEF	V	M		294	302	LPLUNC1 protein precursor [Homo sapiens]	gi|40807482|ref|NP_149974.2|	52425.8	1	53	57	83		2.2981	0.7969	4.8879	0.7659	3.8795	2.0399	0.7514	0	0.0632	1.4037	1.0013	0	1.9843	2.0003	2.4277	0.2513	1.7834	2.0749	2.8952	0.8647	5.1049	0.6661	4.1924	2.1733	0.7915	0.2383	0.1859	1.3652	1.2331	0.0962	2.6514	1.7803
1.797	894.466	894.46	1	SITSALGmV	I	L	m8: Oxidation (+15.99)	33	41	serine (or cysteine) proteinase inhibitor, clade B (ovalbumin), member 3 [Homo sapiens]	gi|5902072|ref|NP_008850.1|	44547.9	0.99	1	1	1		0.5858	0.4313	1.7039	0.7042	0.5276	0.8589	0.9345	1.129	0	0.1265	0.0444	0.1877	0.8892	0.4197	0.5315	1.2082	0.7561	1.1392	0.8261	0.6799	1.6094	0.6995	0.5048	1.0764	0.9024	1.1161	0.3184	0.1864	0	0.1911	0.9878	0.431
1.3233	565.79	565.79	2	LDINRLGQSD	I	P		182	191	transketolase [Homo sapiens]	gi|4507521|ref|NP_001055.1|	67861.4	1	21	21	33		0.6528	0.329	2.526	0	2.6322	1.7829	0	0.3055	6.0479	11.879	16.1602	0	0	0.4807	2.0891	0.122	0.9882	0.7236	0.7592	0.4871	0.5289	0.0591	2.6429	1.9096	0.6645	0	6.2023	13.5773	17.3065	0	0.3718	0
1.618	813.865	813.87	2	MEDLDTNADKQLSF	I	E		63	76	S100 calcium-binding protein A9 [Homo sapiens]	gi|4506773|ref|NP_002956.1|	13224.3	1	23	25	51		0	0	0	0	1.1374	0	0	0	0.2467	0.7688	0.8262	0	0	0	0.2671	0	0	0.029	0	0	0	0	1.082	0	0.0404	0	0.2839	0.869	0.6909	0	0	0
1.8742	635.864	635.87	2	ILENKEGLELL	N	K		217	227	enolase 1 [Homo sapiens]	gi|4503571|ref|NP_001419.1|	47152.2	1	13	13	19		0	0	0.155	0	1.4044	0	0	0	0	6.6108	3.4994	0	0	0	1.8962	0	0	0	0	0	0.181	0	1.6125	0.0724	0	0.0412	0	6.2693	3.4269	0	0	0.0411
2.0074	756.365	756.36	2	DNGFFSPKQPDLF	I	K		747	759	glycogen phosphorylase, liver [Homo sapiens]	gi|71037379|ref|NP_002854.3|	97134.4	1	4	4	5		0	0	0	0	0.2846	0	0	0	0.5482	0.8315	0.7851	0	0	0	0.3068	0	0	0	0.0891	0	0	2.0837	0.415	0	0.26	0.0952	0.7243	0.7227	0.8069	0	0.0577	0
1.3448	622.335	622.33	2	ILDINRLGQSD	A	P		181	191	transketolase [Homo sapiens]	gi|4507521|ref|NP_001055.1|	67861.4	1	21	21	33		0	0	0.4394	0.1824	0.8661	0	0	0.1216	0.6765	2.6142	2.3818	0.0507	0	0.2741	0.8057	0	0	0	0	0	0.6305	0.1657	0.7859	0	0	0.0765	0.5499	2.4227	2.4701	0	0	0.1649
1.3973	584.308	584.31	2	NRLGQSDPAPL	I	Q		185	195	transketolase [Homo sapiens]	gi|4507521|ref|NP_001055.1|	67861.4	1	21	21	33		0	0	0.5398	0	0	0	0	0	0.835	1.1835	1.4481	0	0	0	0.5714	0	0	0	0	0	0.7558	0	0.0466	0	0	0	1.0522	1.4323	1.1869	0	0	0.327
1.2346	567.292	567.29	3	FYNELRVAPEEHPV	T	L		90	103	beta actin [Homo sapiens]	gi|4501885|ref|NP_001092.1|	41719.8	1	32	34	76		0.2258	0.1316	0.0905	0	0	0.2224	0	0	1.4377	0.3936	1.0582	0.0881	0	0	0	0	0.3921	0	0.0795	0.139	0	0.0986	0.1557	0	0	0	1.5409	0.6741	1.0094	0	0	0
1.3811	728.361	728.37	2	AQDFKTDLRFQS	I	S		76	87	histone cluster 1, H3i [Homo sapiens]	gi|4504289|ref|NP_003524.1|	15386.7	1	5	5	5		0.3621	0	0.3223	0.1617	0.9284	0	0.4281	0	4.1594	2.2021	3.2875	0	0	0	1.0308	0	0	0.485	0	0	0	0	1.0906	0.4409	0.582	0.1523	3.0719	2.7751	2.6084	0	0.9164	0
1.7111	721.87	721.87	2	DLPAVSEKDIQDL	V	K		217	229	pyruvate kinase, muscle isoform M1 [Homo sapiens]	gi|33286422|ref|NP_872271.1|	58044.6	1	5	6	7		0	0	0.3264	0.5694	1.2459	0.377	0.2643	0.2266	2.906	1.7053	1.753	0	0	0.2895	0.5144	0	0.2034	0	0	0	1.677	0	1.3374	0.4834	0	0.1673	2.832	1.6083	1.6238	0	0.1108	0
1.8141	653.829	653.82	2	LNPQDKDGSFSV	L	V		299	310	polymeric immunoglobulin receptor [Homo sapiens]	gi|31377806|ref|NP_002635.2|	83265.4	1	30	33	49		0	0	0	0	2.65	0	0	0.2115	0.8462	0.7534	0.8318	0	0	0	0.1757	0	0	0.3677	0	0.0631	0	0	2.508	0	0	0.081	0.9436	0.8157	0.8099	0	0	0
1.2468	524.579	524.58	3	PNATLNSSWASPTEP	G	S		28	42	urotensin 2 receptor [Homo sapiens]	gi|9506745|ref|NP_061822.1|	42114	0.909	1	1	1		0.0804	0.0352	0	0	1.6513	0	0	0	0	0.5273	0.5359	0	0	0.0448	0.2334	0.0327	0	0.0544	0	0	0	0	1.4766	0	0	0.0516	0.4974	0.6906	0.6335	0	0.0773	0
1.3208	757.902	757.91	2	ITPNILRLESEET	I	M		29	41	complement component 3 precursor [Homo sapiens]	gi|115298678|ref|NP_000055.2|	187131	1	22	22	32		0	0.1309	0.1569	0	0.7207	0.1097	0.0473	0.1024	1.0909	0.8451	0.8491	0	0.145	0.062	0.1735	0	0	0.2202	0	0	0.0871	0	0.713	0.0864	0.0486	0.0894	1.0186	1.0214	0.7633	0	0.1512	0.0543
1.3357	857.939	857.94	2	TETQEKNPLPSKETI	K	E		21	35	thymosin, beta 4 [Homo sapiens]	gi|11056061|ref|NP_066932.1|	5034.9	1	6	7	14		0	0	0.5283	0	2.616	0	0	0.0625	2.5454	1.2815	1.263	0	0	0.0567	0.8521	0	0	0	0	0	0.4842	0	2.6107	0.0848	0	0	2.7116	1.2886	1.2231	0	0	0
1.6495	625.818	625.81	2	mDTSASGPTRLV	R	L	m1: Oxidation (+15.99)	143	154	LPLUNC1 protein precursor [Homo sapiens]	gi|40807482|ref|NP_149974.2|	52425.8	1	53	57	83		0	0.136	0	0	2.2102	0.0964	0	0	1.9887	3.0672	2.6399	0	0	0.1718	1.9749	0	0	0	0	0	0.3505	0	1.9736	0.1106	0	0.0656	2.3208	2.8423	2.8466	0	0	0
1.3608	538.261	538.26	2	GFAGDDAPRAV	A	F		22	32	cardiac muscle alpha actin 1 proprotein [Homo sapiens]	gi|4885049|ref|NP_005150.1|	42002.1	1	46	50	121		0	0.7998	1.4103	0	13.938	0	0.5134	0.5519	10.526	9.5665	9.3749	0.1546	1.2814	0.7344	4.8406	0	0	0.6427	0.2022	0.9652	1.3859	0	16.9899	0.3022	0.3997	0.7556	10.5167	8.8102	11.0642	0.0559	1.1277	0.634
1.6185	608.312	608.32	2	TKQKWEAEPV	I	Y		164	173	alpha-2-glycoprotein 1, zinc [Homo sapiens]	gi|4502337|ref|NP_001176.1|	34240.6	1	2	2	2		0	0.1585	0.7249	0.2521	2.1057	0.3484	1.0056	0.4831	2.4428	1.8491	2.7009	0	0	0.2268	0.3745	1.0369	0	0.471	0	0	0.6755	0.3207	2.0265	0	0.9382	0.4016	2.5725	0	2.5575	0	0	0.3204
2.33	695.873	695.88	2	FVNWIDSIIQR	Q	S		238	248	elastase 2, neutrophil preproprotein [Homo sapiens]	gi|4503549|ref|NP_001963.1|	28499.4	0.909	1	1	2		0.0661	0	0.1737	0	0.1011	0	0.0328	0	0.8398	0.83	1.0938	0	0	0	0.9029	0	0	0	0	0.0427	0.1659	0	0	0.0887	0	0	0.8437	0.9866	1.1977	0	0	0
1.5382	620.817	620.81	2	LGPEVHPDTIY	T	S		170	180	coronin, actin binding protein, 1A [Homo sapiens]	gi|5902134|ref|NP_009005.1|	51008	1	2	2	2		0	0.2217	0.3172	0	3.0769	0	0	0.2689	0.3369	1.1722	0	0	0	0	0	0	0	0.6178	0	0.2148	0.2016	0	2.8468	0	0	0.3073	0	1.1724	0.7483	0	0.5448	0
2.6857	852.947	852.95	2	LSQNQGGKTFIVGDQI	L	S		134	149	glutathione transferase [Homo sapiens]	gi|4504183|ref|NP_000843.1|	23338.7	1	9	9	12		0.1481	0.0549	0.0895	0	0.2222	0.1685	0.0246	0	0	1.2115	1.1931	0.0178	0	0	1.1321	0.0163	0.1451	0.1192	0.3036	0.0427	0	0	0.3186	0	0.0449	0.0206	0	1.3577	1.0192	0.0088	0.1093	0.0463
1.3396	548.276	548.28	2	AEALERmFL	G	S	m7: Oxidation (+15.99)	27	35	alpha 2 globin [Homo sapiens]	gi|4504345|ref|NP_000508.1|	15239.6	1	38	46	98		0	0	1.0912	0.4158	0.8776	0.713	0.6785	0	0	0.7203	0.6836	0	0.3401	0	0	0	0	0.487	0	0	0.9987	0.2946	0.6696	0	0.5998	0.3171	0.6309	0.7666	0.8194	0	0	0
1.4805	434.235	434.23	3	RNDEELNKLLG	I	G		89	99	H2A histone family, member X [Homo sapiens]	gi|4504253|ref|NP_002096.1|	15127.1	1	7	7	9		0	0	0	0	1.4897	0	0	0	2.5589	0.8931	1.117	0	0	0.3851	0	0	0.8398	0	0	0	0	0	1.304	0	0	0	2.7235	1.0519	0.8715	0	0.3724	0.3791
2.0014	708.892	708.9	2	ASGGVLPNIHPELL	I	A		101	114	H2A histone family, member Y isoform 2 [Homo sapiens]	gi|4758496|ref|NP_004884.1|	39472.7	0.909	1	1	2		0	0	0	0	0.6057	0.1388	0.0428	0	0.5795	0.6829	0.5485	0	0.2457	0.1809	0.3365	0	0	0	0	0.0534	0	0	0.6642	0	0	0	0.5544	0.5311	0.693	0	0.216	0.1975
2.0382	582.791	582.79	2	TLEmFPRTPG	Q	I	m4: Oxidation (+15.99)	1025	1034	ceruloplasmin precursor [Homo sapiens]	gi|4557485|ref|NP_000087.1|	122190	1	10	10	14		0	0.0439	0	0.0326	0.7779	0.0327	0	0.0521	0	0.3469	0.3378	0	0	0.1647	0.3167	0	0.0161	0	0	0	0	0	0.8426	0	0.0479	0	0	0.349	0.3042	0	0.1192	0.1468
1.8241	560.778	560.78	2	SYELPDGQVI	K	T		241	250	cardiac muscle alpha actin 1 proprotein [Homo sapiens]	gi|4885049|ref|NP_005150.1|	42002.1	1	46	50	121		1.3704	1.7779	3.0041	0.8672	9.369	1.8666	1.0931	0.6894	21.5005	7.7309	6.5309	0.3123	1.265	1.2829	4.4681	0.5395	1.0484	2.0171	1.0615	0.9292	2.8729	2.0226	8.6398	1.808	1.179	0.5136	15.5701	7.682	5.7525	0.3776	0.9852	0.889
1.2387	405.577	405.58	3	KIIAPPERKY	I	S		330	339	cardiac muscle alpha actin 1 proprotein [Homo sapiens]	gi|4885049|ref|NP_005150.1|	42002.1	1	46	50	121		0.8751	0.5264	0.6959	0.2445	4.4935	0.7461	0.2984	1.103	11.8154	2.0056	4.092	0.1741	1.2345	0.596	1.3303	0	0.687	0.712	0.772	0.409	0.7311	0.2111	4.4485	0.7508	0	1.0451	10.6923	2.7864	4.2763	0.202	1.082	0.6581
1.7105	566.647	566.65	3	WYQQKPGQAPRLLI	S	Y		56	69	PREDICTED: similar to hCG2043206 [Homo sapiens]	gi|169163270|ref|XP_001719147.1|	16572.3	1	3	3	6		0	0	1.4181	0.0704	0.4589	0	0.658	0.323	0.0442	1.1025	0.572	0	0	0	0.6082	0	0	0.7593	0.0448	0	1.5337	0.1211	0.4224	0	0	0	0.0578	1.1411	0.5546	0	0.1632	0.2317
2.1536	726.385	726.39	2	KILTQDTPEFFI	V	D		339	350	LPLUNC1 protein precursor [Homo sapiens]	gi|40807482|ref|NP_149974.2|	52425.8	1	53	57	83		0.0755	0	0.3866	0.1321	0.8509	0	0.0694	0.125	0	0.8874	0.5843	0	0	0.1713	1.0332	0	0	0	0.0913	0	0.2053	0	0.8094	0	0	0.0824	0	0.9608	0.6373	0	0	0
1.7298	780.391	780.4	2	SLVADENPFAQGALK	V	S		273	287	gelsolin isoform c [Homo sapiens]	gi|189083782|ref|NP_001121139.1|	81923.4	1	12	12	15		0	0	0	0.1782	1.1522	0.3472	0.1954	0	1.0428	0.5914	0.6031	0	0.2507	0.1297	0.161	0.0691	0	0.3722	0.0818	0	0	0	1.0538	0	0.1617	0.1542	1.0633	0.5058	0.6838	0	0	0.1363
1.686	577.751	577.75	2	YKSQQSSDPD	N	P		434	443	lactotransferrin precursor [Homo sapiens]	gi|54607120|ref|NP_002334.2|	78164.3	1	14	14	38		0	0.1703	0.2742	0	1.3214	0.1262	0.2466	0.3103	3.0423	0.9467	0.9154	0	0.2361	0.1343	0.2407	0.1962	0.1451	0.5912	0.1901	0	0.183	0.0634	1.0513	0	0.2979	0	2.2113	1.1329	1.1037	0.0703	0.2863	0
1.6451	790.38	790.38	2	SDFNQNFEVPNRI	V	I		287	299	myeloid cell nuclear differentiation antigen [Homo sapiens]	gi|4505227|ref|NP_002423.1|	45819	0.997	2	2	3		0	0	0	0	1.0821	0	0	0.3172	0.7093	0.5957	0.6678	0.0803	0	0.7632	0.3656	0	0	0	0	0	0	0	0.8718	0	0	0.2185	0.5142	0.7921	0.6376	0	0	0.9007
1.3406	657.816	657.82	2	TDYGKDLmEKV	V	K	m8: Oxidation (+15.99)	42	52	apolipoprotein A-II preproprotein [Homo sapiens]	gi|4502149|ref|NP_001634.1|	11157.2	1	4	4	10		0.5287	0.2777	0.3154	0.0671	0.3778	0	0.1224	0.3156	0	0.7129	0.6449	0.0231	0.4572	0.1634	0.3079	0.1082	0.0743	0.1928	0.7104	0.2012	0.2851	0.1227	0.2893	0	0.1206	0.3799	0.1145	0.7016	0.6027	0	0.4434	0.2572
1.5283	601.823	601.82	2	KDDDDVVIGKV	F	F		170	180	actin related protein 2/3 complex subunit 2 [Homo sapiens]	gi|5031599|ref|NP_005722.1|	34315.7	1	3	3	4		0.1104	0	0.7424	0.1683	2.7482	0	0.5808	0	0	2.0518	1.7066	0	1.0477	0.8402	1.2838	0	0	0.5782	0.1466	0	0.8053	0	2.3166	0.3596	0.7092	0	0	1.893	1.5978	0.02	0.9811	0.834
1.5114	549.631	549.63	3	ADKVPKTAENFRALS	F	T		26	40	peptidylprolyl isomerase A [Homo sapiens]	gi|10863927|ref|NP_066953.1|	17994.9	1	5	5	6		0.326	0.1475	0	0	1.2172	0	0.1273	0	0.5376	0.5463	0.3444	0	0.3634	0.2824	0.2496	0	0	0	0.3822	0.1699	0.3387	0.1709	1.2615	0.1758	0.2231	0.0696	0.5553	0.6148	0.4012	0	0.3267	0.297
1.3412	802.354	802.35	2	DFPSPGPHGGDKETY	V	N		1756	1770	PREDICTED: similar to Mucin-5AC precursor (Mucin-5 subtype AC, tracheobronchial) (Tracheobronchial mucin) (TBM) (Major airway glycoprotein) (Gastric mucin) (Lewis B blood group antigen) (LeB), partial [Homo sapiens]	gi|169202626|ref|XP_001717932.1|	215219	1	4	4	7		0	0	0.2013	0	0.5602	0.1834	0.2498	0.0529	0	0.7043	0.6643	0	0.4293	0.3684	0.6325	0	0	0	0	0.0837	0.128	0.0957	0.5574	0	0.378	0	0.1135	0.6582	0.6791	0.0522	0.292	0.3362
1.3355	638.334	638.34	2	IFGIQDGEQRI	V	S		272	282	complement component 3 precursor [Homo sapiens]	gi|115298678|ref|NP_000055.2|	187131	1	22	22	32		2.3667	1.0605	1.639	0.5351	4.2831	1.5871	0.9319	1.7154	20.5288	4.0623	4.0037	0.775	1.4447	0.8094	2.8644	0.8904	1.711	0.8066	2.9321	1.1432	1.6483	0.5443	4.0333	1.8255	0.8895	1.7726	21.0055	3.8138	4.1133	0.7811	1.5114	0.8702
1.6045	640.857	640.86	2	DLQVLKPEPEL	A	V		234	244	polymeric immunoglobulin receptor [Homo sapiens]	gi|31377806|ref|NP_002635.2|	83265.4	1	30	33	49		0	0.2205	1.6597	0	2.1312	0.3996	0.6348	0	0.8783	2.7423	2.2956	0	2.0293	1.0293	2.2958	0	0	0.7682	0	0.1448	1.7207	0	3.4256	0.4909	0.7321	0	1.9287	2.7726	2.347	0	1.9318	1.1246
1.5734	576.255	576.25	2	mAAEAEASREA	A	R	m1: Oxidation (+15.99)	207	217	stomatin isoform a [Homo sapiens]	gi|38016911|ref|NP_004090.4|	31714.1	0.997	2	2	3		1.3736	1.7727	3.2583	0.4287	9.2312	1.329	1.0177	1.8595	16.5981	4.4675	3.7631	0.3111	1.6822	1.866	3.381	0.7183	0.5624	1.9829	1.7573	1.6598	3.2113	0.3546	8.5164	1.117	0.9376	1.4991	16.5611	4.6069	4.3494	0.354	1.9854	1.4065
1.3082	554.301	554.31	2	LKQVHPDTGI	V	S		46	55	histone cluster 2, H2be [Homo sapiens]	gi|4504277|ref|NP_003519.1|	13902.7	1	19	20	34		0.0401	0	0.166	0.6566	0.6746	0	0	0.0852	0	0.7235	1.2977	0	0.2966	0.2295	1.5662	0	0	0.46	0	0	0	0	0.4932	0	0.155	0	0.5518	1.1738	1.093	0	0.8066	0.3015
1.54	516.292	516.29	2	ADKLGSTQIV	A	K		329	338	LPLUNC1 protein precursor [Homo sapiens]	gi|40807482|ref|NP_149974.2|	52425.8	1	53	57	83		0	0	0	0.3274	1.1324	0	0	0	1.1296	2.2913	2.2477	0	4.0362	1.6989	0	0	0	0	0	0	0	0.4573	1.1746	0	0	0.351	0.952	2.696	2.5393	0	3.6343	1.6939
1.7039	784.847	784.85	2	SYGTGSETESPRNPS	T	S		276	290	fibrinogen, alpha polypeptide isoform alpha preproprotein [Homo sapiens]	gi|11761629|ref|NP_068657.1|	69738.9	1	7	7	17		0.2583	0.3732	0	0	0	0.3137	0	0	0.0541	0.571	0	0.0494	0.0787	0.1162	0	0	0.2444	0.3327	0.1791	0.2763	0	0.0496	0.4731	0	0	0	0.3849	0.0944	0	0	0.1307	0
1.7702	828.882	828.89	2	DTNADKQLSFEEFI	L	M		67	80	S100 calcium-binding protein A9 [Homo sapiens]	gi|4506773|ref|NP_002956.1|	13224.3	1	23	25	51		0.0762	0	0.1233	0	0	0	0	0	0.751	0.277	0.2837	0	0.0684	0	0.7007	0	0	0	0	0	0	0	0	0	0.045	0	0.886	0.2926	0.3458	0	0.0361	0
1.8557	862.911	862.92	2	YNNNEDFQVGQAKVV	I	L		481	495	transketolase [Homo sapiens]	gi|4507521|ref|NP_001055.1|	67861.4	1	21	21	33		0.0887	0.0547	0	0.0216	0.557	0.0843	0	0.023	0.2018	0.7799	0.7038	0	0	0.321	1.6747	0.0981	0	0.0671	0.0995	0.0483	0	0	0.3185	0	0	0.0503	0.2463	0.7049	0.7399	0	0	0.2492
1.8511	690.385	690.39	2	DLQVLKPEPELV	A	Y		234	245	polymeric immunoglobulin receptor [Homo sapiens]	gi|31377806|ref|NP_002635.2|	83265.4	1	30	33	49		1.0596	2.6038	6.8777	0.688	24.746	7.5655	9.7134	2.9402	4.4057	15.6326	13.1818	0	9.5512	9.7976	12.9608	1.0059	2.7002	6.0884	1.1845	2.6937	7.5692	0.9249	28.198	8.4546	10.4198	0.4473	5.2188	16.7135	14.7941	0	9.283	10.1208
2.0866	741.86	741.87	2	SAWDKQFYPDLI	Y	R		407	418	selenium binding protein 1 [Homo sapiens]	gi|16306550|ref|NP_003935.2|	52374	0.909	1	1	1		0	0.0439	0.4914	0	0.4292	0	0.1766	0	0	0.1875	0.2417	0	0.0347	0.1151	0.2703	0	0	0.2418	0	0.1069	0.6002	0	0.397	0	0	0	0	0.2193	0.178	0	0	0.0659
1.5848	685.33	685.32	2	AHVDDmPNALSAL	V	S	m6: Oxidation (+15.99)	72	84	alpha 2 globin [Homo sapiens]	gi|4504345|ref|NP_000508.1|	15239.6	1	38	46	98		0.0908	1.1176	1.1619	1.2125	2.4965	0	0.5713	0.3848	0	0.7786	0.7385	0.3218	0.4303	0	1.1815	0	0	0.7514	0	1.3422	1.5077	2.3535	2.0114	0	0	0.3101	0.0389	0.493	0.5757	0.5844	0.3977	0
1.8779	563.762	563.76	2	TYFPHFDLS	K	H		42	50	alpha 2 globin [Homo sapiens]	gi|4504345|ref|NP_000508.1|	15239.6	1	38	46	98		0	0.3478	6.8294	0.7618	0.9345	0.463	0	0	0	3.222	2.0112	0.2855	0	0.1424	7.56	0	0	0.7333	0	0.3847	7.495	0.984	0.9976	0.4861	0	0.0619	0	3.0159	2.2406	0.2635	0	0.1436
1.3679	523.267	523.27	2	WGKVNVDEV	L	G		16	24	beta globin [Homo sapiens]	gi|4504349|ref|NP_000509.1|	15980	1	24	32	52		0	0	0	0	0.1974	0	0.6812	0.2657	0	0	1.6294	0	0	0	1.5696	0	0	1.1291	0	0	0	0	0.3145	0	0.4446	0	0.2576	1.3833	0	0	0.7764	0.2927
2.1518	662.364	662.36	2	KEYVLPSFEVI	V	V		225	235	complement component 3 precursor [Homo sapiens]	gi|115298678|ref|NP_000055.2|	187131	1	22	22	32		0	0.1075	0.3639	0	1.3147	0.2151	0.2768	0.0967	0.1752	0.3714	0.4419	0	0.567	0.2158	0.3376	0	0	0.2349	0	0	0.4695	0.0823	1.0003	0	0.2651	0	0.1336	0.3918	0.5181	0	0.4835	0.2282
1.544	490.257	490.26	3	RSGDWKGYTGKTI	V	T		137	149	glucose phosphate isomerase [Homo sapiens]	gi|18201905|ref|NP_000166.2|	63130.4	1	22	22	41		0	0	0.7599	0.2214	6.1797	0.5707	0.8926	0.5486	0	0	3.0717	0	1.4568	0.8271	2.1661	0	0	0.833	0	0.4088	0.907	0.1373	5.5851	0.5677	0.8717	0	0	3.7082	4.1205	0	1.6471	0.9043
2.2148	676.343	676.35	2	AQGPAASAEEPKPV	K	E		199	212	brain abundant, membrane attached signal protein 1 [Homo sapiens]	gi|30795231|ref|NP_006308.3|	22675.3	1	8	8	16		0	0.2646	1.152	0	5.3825	0.256	0	0	0	2.1144	1.7792	0	1.3919	1.5276	3.0298	0.0654	0	0.8276	0	0.3282	1.1595	0	5.6518	0.2106	0.1428	0.1519	0	2.1851	1.6958	0	1.5408	1.4525
2.0777	726.86	726.87	2	KFYPEDVAEELI	A	Q		83	94	ezrin [Homo sapiens]	gi|161702986|ref|NP_001104547.1|	69396.6	1	5	5	8		0	0.2417	1.052	0.0548	1.3934	0.517	0.274	0	0.1264	0.9642	0.5596	0	0.4491	0.7562	0.8694	0	0	0.6125	0	0.2458	1.0898	0	1.3365	0.3468	0.3406	0.1825	0.2339	0.9464	0.4599	0	0.4411	0.5722
2.2449	613.761	613.76	2	SKQEYDESGPS	I	I		358	368	beta actin [Homo sapiens]	gi|4501885|ref|NP_001092.1|	41719.8	1	32	34	76		0	0.022	0.3348	0.0182	0.4339	0.0859	0.1393	0.0729	0.1238	0.3064	0.2335	0	0.1881	0.2349	0.317	0.049	0	0.1788	0	0	0.2737	0	0.5077	0.1041	0.1166	0.0547	0.0816	0.2127	0.1288	0	0.1009	0.1545
1.9761	917.417	917.42	2	NYNAGDRSTDYGIFQI	T	N		62	77	lysozyme precursor [Homo sapiens]	gi|4557894|ref|NP_000230.1|	16518.9	1	9	9	15		0.061	0.1906	0.2591	0	2.8184	0.0363	0	0.0611	0	0.7365	0.2742	0	0.8364	0	0.411	0	0	0.5969	0	0	0.3916	0.0459	2.4182	0.0994	0	0	0	0.9534	0.4265	0	0.6159	0.1141
1.3506	541.981	541.99	3	KLVDTLPQKPRESI	K	I		64	77	secretoglobin, family 1A, member 1 (uteroglobin) [Homo sapiens]	gi|4507809|ref|NP_003348.1|	9976.2	1	11	12	47		0.426	0.6003	2.3522	2.3749	7.7716	1.0883	0	0	0.3467	0.5006	0.4368	0.2067	0.0994	0.3789	0.651	0	0.5976	0	0.3023	0	2.5321	2.7056	7.825	1.3004	0.0453	0.1833	0.2661	0.4443	0.5035	0	0.1535	0.3214
1.3321	695.353	695.36	2	NELRVAPEEHPV	Y	L		92	103	beta actin [Homo sapiens]	gi|4501885|ref|NP_001092.1|	41719.8	1	32	34	76		1.7101	1.464	7.9154	1.5355	7.9314	2.6192	3.4587	3.3185	21.0225	3.6515	4.0829	0	3.3516	1.7582	3.0182	1.4768	1.0047	3.8424	1.9394	1.2143	6.8713	1.7904	7.9391	2.5654	3.3387	3.1759	18.6978	4.442	3.7711	0	2.9249	1.5264
1.663	782.436	782.44	2	SGLIYEETRGVLKV	I	F		48	61	histone cluster 4, H4 [Homo sapiens]	gi|28173560|ref|NP_778224.1|	11349.7	1	6	7	12		1.8044	0	1.7399	1.0323	1.4703	1.1603	0.3501	1.3783	0	1.8016	0.2986	0	0.8785	0.3548	0.2869	0.2105	1.4303	0.8184	2.4511	0.2405	1.9047	1.3413	1.2739	1.9909	0.2574	1.2216	0.2065	1.8448	0.2667	0	1.5284	0.2379
1.3463	511.793	511.8	2	IPAPAEKTPV	T	K		11	20	histone cluster 1, H1d [Homo sapiens]	gi|4885377|ref|NP_005311.1|	22333.3	0.909	1	1	1		0	0	0.0766	0	0.1843	0	0	0	0.6076	0.257	0.1762	0	0.3388	0	0.4847	0	0	0	0	0.1397	0	0	0	0	0	0	0.4969	0.3048	0.2358	0	0.1614	0
2.0947	622.317	622.32	2	NIGIGGSDLGPLM	I	V		154	166	glucose phosphate isomerase [Homo sapiens]	gi|18201905|ref|NP_000166.2|	63130.4	1	22	22	41		0	0.3502	1.589	8.3474	0.839	1.2938	0.0932	0	0	0.2925	0.435	1.559	0	0	1.0712	0	0.3283	0	0	0.4286	1.4369	8.0838	0.7689	1.484	0.1519	0	0	0.2515	0.3396	1.6835	0.0968	0
1.2776	615.803	615.81	2	KSGQSEDRQPV	V	P		566	576	complement component 3 precursor [Homo sapiens]	gi|115298678|ref|NP_000055.2|	187131	1	22	22	32		1.6942	1.0971	3.9471	0.5498	5.59	3.159	4.5141	1.4651	2.0097	3.0162	3.5057	0.1427	3.8903	2.7376	2.4632	0.4251	1.5093	1.7081	1.4379	0.8915	3.4363	0.4803	5.1971	3.1611	4.7142	1.5141	1.9313	3.0064	3.2859	0.1581	3.8202	2.485
1.5873	566.289	566.29	2	GIGGSDLGPLmV	I	T	m11: Oxidation (+15.99)	156	167	glucose phosphate isomerase [Homo sapiens]	gi|18201905|ref|NP_000166.2|	63130.4	1	22	22	41		0.3392	4.2922	2.0176	0	4.4515	1.1174	20.8505	0.9902	2.0707	3.5057	2.7768	0	2.5659	1.4543	6.8369	0.5101	0.601	0.9801	0.2407	1.9047	2.2958	0	4.2738	0.972	15.5174	1.9123	2.1681	4.078	0.445	0	4.1765	1.6551
1.3577	442.982	442.98	4	KDSAHGFLKVPPRMDA	F	K		315	330	transferrin [Homo sapiens]	gi|4557871|ref|NP_001054.1|	77032.2	1	15	16	30		1.3689	0.4422	3.5277	1.6736	2.3405	0.558	2.5068	1.1984	0.4659	0.9181	0.6092	0.2944	0.5393	0.6325	0.4898	1.0102	0.4998	0	0	0.374	3.1335	1.3175	2.4964	1.6404	2.6123	1.1587	0.3782	0.831	0.7237	0.171	1.206	1.0948
1.2336	434.586	434.59	3	KIIAPPERKYS	I	V		330	340	cardiac muscle alpha actin 1 proprotein [Homo sapiens]	gi|4885049|ref|NP_005150.1|	42002.1	1	46	50	121		1.2681	0.7427	0.4743	0.0698	0.8426	0.3464	0.1374	0.309	3.9292	0.4385	0.622	0.1338	0.4129	0.4894	0.6139	0.1737	0.2902	0.2756	0.9568	0.583	0.4429	0.0674	0.7762	0.3128	0.2076	0.3299	4.0114	0.489	0.5093	0.1142	0.4675	0.4387
1.6383	567.279	567.28	2	YEGYALPHAI	I	M		168	177	cardiac muscle alpha actin 1 proprotein [Homo sapiens]	gi|4885049|ref|NP_005150.1|	42002.1	1	46	50	121		0.1444	0	0.2991	0	1.6423	0.385	0	0	0	0.7447	0	0	0.6417	0.4859	0	0	0	0.4984	0.4661	0.9303	0	0	0	0.2671	0	0.7763	0.5591	1.1655	0	0	0.8605	0
1.2865	584.776	584.78	2	PRNPEENEAI	V	A		165	174	surfactant, pulmonary-associated protein A2 [Homo sapiens]	gi|148886696|ref|NP_001092138.1|	26151.3	1	13	13	22		0	2.8549	1.8426	0	2.1737	0.5036	15.5393	1.7599	2.8852	1.333	1.6139	0	1.3304	0.6972	2.5206	0.9293	0	0.9723	0.5056	3.2564	1.5816	0	2.0635	0.4415	11.2736	1.1612	3.1218	1.417	0.6956	0	2.6756	0.641
1.6767	841.383	841.39	2	RDYPDFSPSVDAEAI	V	Q		13	27	annexin A3 [Homo sapiens]	gi|4826643|ref|NP_005130.1|	36359.4	1	8	8	14		0.2861	0.2742	0.3652	0	0.4779	0.098	0.3698	0.1937	1.318	0.4933	0.152	0.0534	0.3183	0.1225	0.2375	0	0.1506	0.6863	0.5618	0.3742	0.4858	0.0366	0.633	0.3031	0.5087	0.1946	1.3304	0.4299	0.1033	0.0774	0.2946	0.2585
2.0004	570.982	570.99	3	SGLIYEETRGVLKVF	I	L		48	62	histone cluster 4, H4 [Homo sapiens]	gi|28173560|ref|NP_778224.1|	11349.7	1	6	7	12		0	0.0562	0.1985	0.2445	0.1971	0.5891	0.2131	0.2604	0.1768	0.3913	0.1615	0	0.2188	0	0.1045	0.0654	0.6126	0.3318	0	0	0.2017	0	0.1501	0.5345	0	0.2062	0.1455	0.3277	0.1209	0	0.1844	0.0386
1.5714	547.644	547.65	3	IRNDEELNKLLGKV	A	T		88	101	histone cluster 1, H2ah [Homo sapiens]	gi|18105045|ref|NP_542163.1|	13888.8	1	5	9	19		0	0.5273	0.6534	0.0738	1.209	0.3182	0.1513	0.2729	0	1.4557	0.6914	0	1.2012	0.8331	2.0945	0	0	1.1052	0	0.3954	0.6182	0.0654	1.1033	0.256	0	0.1628	0.0384	1.4273	0.8738	0	1.154	0.7429
1.296	403.886	403.89	3	VHLTPEEKSAV	M	T		2	12	beta globin [Homo sapiens]	gi|4504349|ref|NP_000509.1|	15980	1	24	32	52		0.5744	1.5576	11.8416	20.1649	1.0795	2.5381	0.6909	0.3705	0.0911	2.0806	2.3585	8.0183	0	0.1838	9.4753	0.3543	0.1743	0.9496	1.7865	1.6845	11.6534	8.4672	0.9728	3.5231	0.4264	0.2523	0	1.7751	2.4536	3.0607	0	0.2566
1.9647	608.3	608.3	2	LGAFSDGLAHLD	V	N		69	80	beta globin [Homo sapiens]	gi|4504349|ref|NP_000509.1|	15980	1	24	32	52		0	0.1305	0	0	0.4446	0	0	0.0791	0.0672	0.3891	0	0	0.3922	0	0.2189	0	0	0.3688	0	0	0.3366	0	0.5438	0	0.1005	0.1005	0	0.4008	0	0	0.2885	0
1.3341	463.902	463.91	3	NELRVAPEEHPV	Y	L		92	103	beta actin [Homo sapiens]	gi|4501885|ref|NP_001092.1|	41719.8	1	32	34	76		3.445	3.4017	10.8426	3.0835	10.0042	4.7696	6.3741	6.7549	34.3889	5.3215	5.79	0.6247	5.5463	3.4597	5.0593	3.0979	2.9108	8.0311	3.7606	2.6822	9.3249	2.9527	10.605	4.5959	5.0056	6.1892	33.5694	6.2239	4.9896	0.7202	4.3525	2.9283
1.5275	509.951	509.96	3	RNDEELNKLLGKV	I	T		89	101	histone cluster 1, H2ah [Homo sapiens]	gi|18105045|ref|NP_542163.1|	13888.8	1	5	9	19		1.4928	2.0615	2.5387	0.348	7.4183	4.6795	1.3831	2.748	0.7374	7.788	3.255	0.0714	8.6278	3.5883	6.4855	0.7597	1.9513	7.6259	1.1591	2.4001	3.4358	0.5922	8.935	4.1477	1.5422	2.2182	0.7796	4.6287	3.6235	0.1581	5.4601	3.648
2.5212	674.841	674.84	2	TVETWQEGSLKA	V	S		35	46	glutathione transferase [Homo sapiens]	gi|4504183|ref|NP_000843.1|	23338.7	1	9	9	12		0.3086	0.4831	4.1813	0.1721	3.18	1.3411	0.5095	0.1979	0.0589	1.064	0.7089	0	0.8886	0.685	1.0125	0.2779	0.661	1.2139	0.2051	0.5236	3.3831	0.2265	3.8117	0.9827	0.5109	0.2681	0.0344	1.1009	0.487	0	0.7945	0.8258
1.3516	515.612	515.61	3	GLINEKAADKLGSTQ	I	I		322	336	LPLUNC1 protein precursor [Homo sapiens]	gi|40807482|ref|NP_149974.2|	52425.8	1	53	57	83		0.8823	0	0.3167	0.1429	1.0671	0.3532	0.2783	0.2759	0.3907	0.5391	0.5605	0	0.3065	1.2473	0.7547	0	0.3161	0.3189	0.9053	0	0.3294	0.1269	1.0893	0.4006	0.1948	0.2296	0.4006	0.5677	0.5861	0	0.435	1.0742
1.9411	567.786	567.78	2	ALDFQRGNDV	I	A		146	155	galectin 3 [Homo sapiens]	gi|115430223|ref|NP_002297.2|	26134.8	0.981	1	1	2		0	0.0549	0.3272	0	0.6044	0.0671	0.1091	0.0208	0	0.2487	0	0	0	0.042	0.4361	0	0	0.2035	0.1455	0.1817	0.2754	0.0881	0.6803	0	0.1318	0	0	0.2044	0.1541	0	0.1069	0
1.2968	605.324	605.33	2	VHLTPEEKSAV	M	T		2	12	beta globin [Homo sapiens]	gi|4504349|ref|NP_000509.1|	15980	1	24	32	52		1.3903	2.6692	21.251	32.5851	1.675	4.1312	1.3584	0.5572	1.4986	3.3373	3.0526	11.7441	0.5142	0.4457	14.2211	0.4735	0.3798	2.1439	4.0894	3.3049	27.4362	26.5705	0	5.397	0.6507	0	2.1411	3.3198	3.7249	6.4187	0	0.4333
1.9611	863.961	863.97	2	KQDSLSSQNQLGVLPL	V	S		176	191	complement component 3 precursor [Homo sapiens]	gi|115298678|ref|NP_000055.2|	187131	1	22	22	32		0.1135	0.4504	1.3269	0.199	2.8949	0.7567	1.2694	1.011	1.6369	1.3806	0.9782	0	1.7808	1.7349	2.5551	0	0.1773	0.8817	0.0737	0.4488	1.4488	0.2085	3.0428	0.6273	1.534	1.0916	1.5534	1.5502	0.9278	0.0527	1.7088	1.7242
1.3298	669.831	669.84	2	AVPRNPEENEAI	I	A		163	174	surfactant, pulmonary-associated protein A2 [Homo sapiens]	gi|148886696|ref|NP_001092138.1|	26151.3	1	13	13	22		0	1.0357	0.6547	0	1.0428	0	5.2039	0.8042	1.2847	0.6706	0.9072	0	1.5207	0.5298	2.0095	0.6824	0	0.7484	0	1.1418	0.9239	0	0.9277	0.4653	6.102	1.1024	1.2242	0.7492	0.8856	0	1.3617	0.5093
1.3667	671.363	671.36	2	VESGGGVVQPGRSL	L	R		97	110	PREDICTED: similar to hCG2042717 [Homo sapiens]	gi|169218198|ref|XP_001719536.1|	26875.8	1	4	4	6		0	0	1.3698	0	0	0	0.0873	0	0	0.2689	0.1361	0	0	0.3143	0.5321	0.1064	0	0.4572	0	0.2703	1.1418	0	0	0	0.1082	0	0	0.1516	0.2231	0	0.4366	0.2849
1.3109	549.746	549.75	2	AHVDDmPNAL	V	S	m6: Oxidation (+15.99)	72	81	alpha 2 globin [Homo sapiens]	gi|4504345|ref|NP_000508.1|	15239.6	1	38	46	98		0	0.8231	0	0.268	0.2449	0.1914	0	0	0.1785	0.2284	0.3984	0.2915	0.4036	0	1.8264	0	0.0943	0	0	0.7136	0	0.3608	0.2982	0.1769	0.1219	0	0	0.2399	0.2708	0.3394	0.4811	0
2.3766	602.328	602.32	3	PYQYPALTPEQKKEL	M	S		2	16	aldolase A [Homo sapiens]	gi|34577112|ref|NP_908932.1|	39402.6	1	5	5	7		0.2665	0.2473	1.7527	0.0983	3.4977	0.2634	0.289	0.1651	0	0.7226	0.2998	0	0.7988	1.2008	1.1691	0	0	0.6867	0.186	0.2467	1.5045	0.1026	2.7462	0.2791	0.2221	0	0	0.5903	0.2738	0	0.7325	0.9177
1.7696	562.284	562.29	3	KQVHPDTGISSKAmGI	L	M	m14: Oxidation (+15.99)	47	62	histone cluster 2, H2be [Homo sapiens]	gi|4504277|ref|NP_003519.1|	13902.7	1	19	20	34		0.9518	0.4757	3.0815	0	0.2963	1.2683	2.0069	0.5577	1.1928	0.6535	0.6147	0	1.2708	1.0542	0.8844	0	0	1.7687	0	0.5829	3.0522	0.1928	0	1.0472	2.4392	0.4364	1.2744	0.5307	0.6135	0	1.4024	1.2515
1.5367	698.327	698.33	2	GAHSDGQLQEGSPI	C	Q		326	339	polymeric immunoglobulin receptor [Homo sapiens]	gi|31377806|ref|NP_002635.2|	83265.4	1	30	33	49		0	4.6846	0.7905	0.1117	3.6777	0	17.6147	1.696	0.5412	1.2941	1.0521	0.2376	1.5732	0.2233	3.2122	2.5226	0.2104	1.5408	0	5.1281	0.8584	0.151	3.2603	0.0945	18.7639	1.5262	0.569	1.1557	1.195	0.2798	1.6896	0.2345
2.0294	664.361	664.36	2	DEVGGEALGRLLV	V	V		22	34	beta globin [Homo sapiens]	gi|4504349|ref|NP_000509.1|	15980	1	24	32	52		0.8866	0.6004	10.556	12.8251	0.8396	1.5453	0.5834	0	0	0.6524	0.4406	10.4603	0.2623	0.2474	2.7036	0	0.1401	1.0577	0.8818	0.6603	10.5908	14.7147	0.8856	1.3928	0.5987	0.3006	0.1094	0.6671	0.4644	10.2271	0	0.2005
1.2774	437.565	437.57	3	VHLTPEEKSAVT	M	A		2	13	beta globin [Homo sapiens]	gi|4504349|ref|NP_000509.1|	15980	1	24	32	52		0.532	0.4997	3.8666	6.5953	0.8096	1.4986	0.2995	0	0	0.3792	0.4204	2.0441	0.5616	0	2.05	0	0.223	0.4994	0.5187	0.6109	3.8264	5.9533	0.8462	1.2658	0.2744	0	0	0	0.3455	2.2639	0.3407	0.1557
1.7365	528.248	528.24	2	YGAEALERm	E	F	m9: Oxidation (+15.99)	25	33	alpha 2 globin [Homo sapiens]	gi|4504345|ref|NP_000508.1|	15239.6	1	38	46	98		0.405	0	3.2341	1.0584	0.9418	0.8902	1.0264	0.7923	0	0.41	0	0.2424	0	0	0	0.4498	0.715	0.5602	0.5004	0.37	3.2423	0.9942	0.7002	0.7876	0.9565	0.7358	0	0	0	0.3847	0.4766	0
2.1099	796.913	796.92	2	EVFPSSEALRPLFT	L	L		364	377	LPLUNC1 protein precursor [Homo sapiens]	gi|40807482|ref|NP_149974.2|	52425.8	1	53	57	83		0.4419	0	0.5486	0.125	0.6452	0.382	0	0.0417	0.0892	0.1925	0.1567	0.0714	0	0.4912	0.3723	0	0.4305	0.2476	0.405	0	0.627	0	0.6175	0.2991	0.0828	0	0	0.2644	0.1209	0.052	0.2966	0.424
2.2302	637.834	637.83	2	KAGFAGDDAPRAV	V	F		20	32	cardiac muscle alpha actin 1 proprotein [Homo sapiens]	gi|4885049|ref|NP_005150.1|	42002.1	1	46	50	121		0	0	0	0	0	0	0	0	0	0.1882	0	0.0357	0.1663	0.2243	0.2179	0	0.129	0.1073	0	0	0	0	0	0.0968	0.2875	0	0	0	0	0	0	0.2163
1.2373	677.82	677.82	2	RAYYENSPQQV	I	F		207	217	complement component 3 precursor [Homo sapiens]	gi|115298678|ref|NP_000055.2|	187131	1	22	22	32		0	0	0.0425	0.0128	0.2379	0.0655	0	0	0	0.0704	0.1096	0	0.613	0	0.199	0	0.0161	0	0	0	0	0	0.2085	0	0	0	0	0.1067	0.141	0	0.6347	0.1001
1.6752	583.283	583.28	2	KMYLGYEYV	A	T		331	339	transferrin [Homo sapiens]	gi|4557871|ref|NP_001054.1|	77032.2	1	15	16	30		0	1.2381	7.5265	1.7032	7.3531	1.9219	3.9671	1.298	0.4448	1.3722	0.4843	0.1403	2.2372	1.2276	0.7973	1.0137	1.2756	2.3247	0.3541	0.8722	7.7896	1.0982	7.3166	1.8807	5.3737	1.6084	0.4812	1.3291	1.2509	0.9515	1.4953	1.1171
1.3514	458.748	458.75	2	VHASLDKF	A	L		122	129	alpha 2 globin [Homo sapiens]	gi|4504345|ref|NP_000508.1|	15239.6	1	38	46	98		0.6743	1.206	5.4021	1.4527	0.387	0.3408	0.2715	0	0	0.8835	0.6382	0.1777	0	0	5.505	0.2168	0.5575	1.1864	0	1.0942	5.7778	1.6121	0.368	0.3337	0.3075	0.2777	0	0.7806	0.6334	0.1741	0.1881	0
1.4414	709.35	709.35	2	FPPSSEELQANKA	L	T		119	131	immunoglobulin lambda-like polypeptide 1 isoform a precursor [Homo sapiens]	gi|13399298|ref|NP_064455.1|	22944.9	1	5	5	35		0	0.2892	0.6698	0	2.1204	0	0.8369	0.8695	0.687	0.4419	0.5718	0.126	0.5396	1.6701	1.4339	0.4039	0	1.0364	0	0	0.616	0	1.6662	0.1065	1.0067	1.1154	0.5821	0.4232	0.6765	0	0.4905	1.363
1.7847	481.745	481.74	2	NGDTLWRT	T	T		444	451	polymeric immunoglobulin receptor [Homo sapiens]	gi|31377806|ref|NP_002635.2|	83265.4	1	30	33	49		0.9604	0.3272	1.3325	0.2388	1.2318	0.6889	0.3424	0	0	0.487	0.2708	0.0981	0.7191	0.6242	0.7561	0.0673	0.8222	0.8203	0.6191	0.2614	1.2243	0.2144	1.1609	0.8107	0.2426	0	0.0878	0.3553	0.3644	0.0439	0.7282	0.4987
1.2952	496.271	496.28	3	SDLHAHKLRVDPV	L	N		85	97	alpha 2 globin [Homo sapiens]	gi|4504345|ref|NP_000508.1|	15239.6	1	38	46	98		0	1.2486	25.7016	5.8365	0	3.5481	0	0	2.4546	1.0429	1.7625	1.5014	3.7836	0	7.0376	0.3786	0.2459	2.7959	0.3361	1.4835	31.0123	5.5304	0	3.3227	0	0	2.5061	1.2895	1.2189	1.5586	0	0.4117
1.3896	639.315	639.31	2	LQMNSLRAEDT	Y	A		173	183	PREDICTED: similar to hCG2042717 [Homo sapiens]	gi|169218198|ref|XP_001719536.1|	26875.8	1	4	4	6		0.0815	0.2621	0.0726	0.1114	0.2032	0.6697	0.7495	0	0.8611	0.3305	0.3449	0	1.5179	0.3283	0.4508	0	0.2776	0.9993	0	0.0738	0.1894	0	0	0.6435	0.803	0	1.1435	0.2197	0.9317	0	1.2768	0.3601
2.3143	677.83	677.83	2	RAYYENSPQQV	I	F		207	217	complement component 3 precursor [Homo sapiens]	gi|115298678|ref|NP_000055.2|	187131	1	22	22	32		0	0.1428	0	0	0	0.5799	0.0819	0	0.2921	0	0.2863	0.1338	0.3186	0.2505	0.2208	0.0327	0	0.8291	0	0	0.767	0	0	0	0.0799	0.0722	0	1.3103	0	0	0.4141	0.3399
1.2915	511.593	511.6	3	SEIFKKEHPDRF	F	I		348	359	transketolase [Homo sapiens]	gi|4507521|ref|NP_001055.1|	67861.4	1	21	21	33		0	0.0328	0	0	0.3176	0.1333	0	0	0.7363	0.0867	0.0848	0	0	0.277	0.374	0	0.1425	0.2196	0.2593	0	0	0	0.2351	0	0.2227	0	0.8133	0.1324	0.1598	0	0.4644	0.286
1.7459	635.325	635.32	2	SGSGSGTDFTLKI	F	S		107	119	PREDICTED: similar to hCG2042722 [Homo sapiens]	gi|169218253|ref|XP_001719048.1|	16045	1	3	3	6		0.1857	0.4522	0.5811	0	1.3249	0	2.0874	0.4913	0	0.5131	0	0.0555	0.1975	0.5397	0.7057	0.5095	0	1.1001	0.1964	0.2736	0.5063	0	1.4214	0	1.3697	0.4051	0	0	0.8701	0	0.5477	0.4363
1.6423	538.788	538.79	2	FLENVIRDA	V	V		62	70	histone cluster 4, H4 [Homo sapiens]	gi|28173560|ref|NP_778224.1|	11349.7	1	6	7	12		0.7748	0.3846	1.6082	0.2982	2.474	3.2146	1.2975	1.5683	0	1.8109	0.4156	0.065	2.914	0.4618	0.4345	0.7357	6.3003	2.765	0.8196	0	1.6643	0.3456	2.3845	3.4933	1.3529	1.239	0	2.0556	0.4316	0.1159	3.5797	0.3682
1.7251	832.916	832.91	2	VVPSTFEPNKEGDFV	V	L		496	510	calpain 1, large subunit [Homo sapiens]	gi|12408656|ref|NP_005177.2|	81874.6	1	3	3	3		1.5726	0.5789	0.5643	0.2358	1.4231	0.9139	0.4601	0.8828	1.5754	0.2995	0.2582	0.5221	0.6236	0.5372	0.8628	0.3728	0.561	0.5725	1.6171	0.5641	0.584	0.2238	1.4623	0.831	0.4196	0.8837	1.5536	0.2845	0.2524	0.4068	0.8481	0.6596
1.4131	719.831	719.84	2	SKQEYDESGPSIV	I	H		358	370	beta actin [Homo sapiens]	gi|4501885|ref|NP_001092.1|	41719.8	1	32	34	76		1.973	2.1921	4.9556	0.2594	1.3224	2.4803	0.3507	0.2084	1.2617	1.2709	1.6828	0.116	5.2259	3.0578	4.6453	1.0721	0.945	3.9971	1.9242	2.7249	4.0212	0.1901	1.1588	2.4305	0.2642	0.1841	1.4216	1.4373	1.006	0.166	4.1254	2.9509
1.8685	611.973	611.98	3	GAFSDGLAHLDNLKGTFA	L	T		70	87	beta globin [Homo sapiens]	gi|4504349|ref|NP_000509.1|	15980	1	24	32	52		0.3273	0	7.7295	2.0477	0.1533	1.4845	0.1325	0	0	0.069	0	0.5621	0	0	0.1687	0	0	0.3079	0.5198	0	7.3207	2.4408	0.1299	1.3943	0.1563	0.1031	0	0.0824	0	0	0	0
1.2747	655.846	655.85	2	VHLTPEEKSAVT	M	A		2	13	beta globin [Homo sapiens]	gi|4504349|ref|NP_000509.1|	15980	1	24	32	52		0.5382	0.387	5.0821	7.1836	0.4551	1.3306	0	0	0.1977	0.2382	0.2109	1.8004	0.2697	0	2.245	0.1144	0	0.5423	0.5638	0.5614	4.8339	7.6933	0.4367	1.6751	0.3151	0	0.2386	0.2449	0.1523	2.1432	0	0.2017
1.387	660.824	660.82	2	LLNPQDKDGSFS	I	V		298	309	polymeric immunoglobulin receptor [Homo sapiens]	gi|31377806|ref|NP_002635.2|	83265.4	1	30	33	49		0.2501	0.1585	0.1678	0	0	0.5057	0.2396	0	0	0.2874	0.1533	0	0.7621	1.0157	0.9226	0	0.1351	0.3021	0.3448	0.1929	0	0	0	0.5748	0.2431	0	0.1842	0.2117	0	0	0.7723	1.0727
1.7336	800.907	800.91	2	SLQSGYLFIQTDKT	V	I		124	137	complement component 3 precursor [Homo sapiens]	gi|115298678|ref|NP_000055.2|	187131	1	22	22	32		0	0.2551	0.4377	0	0	0.2714	0.2989	0.2547	0	0.2214	0	0	0.8904	0.5359	0	0	0	0.1631	0.3213	0.3505	0.4634	0	0.1995	0.2494	0.2828	0.2198	0.0245	0	0.0469	0	0.548	0.5749
1.9104	540.287	540.28	2	SQNQGGKTFI	L	V		135	144	glutathione transferase [Homo sapiens]	gi|4504183|ref|NP_000843.1|	23338.7	1	9	9	12		2.1243	0.5714	3.0046	0.3091	8.0619	1.6576	0.71	0.1728	0	1.5495	1.1758	0	3.4924	5.7631	5.8226	0.2167	2.014	2.7569	1.7713	0.6503	2.4821	0.5328	7.3869	1.8748	0.8909	0	0	1.8272	1.1644	0	3.3228	5.5782
2.088	982.551	982.56	2	SEKAKPALEDLRQGLLPV	L	L		228	245	apolipoprotein A-I preproprotein [Homo sapiens]	gi|4557321|ref|NP_000030.1|	30760.5	1	9	9	13		0	0	0.2412	0	0.5354	0	0.9783	0.1459	0	0	0.1366	0	0.2682	0	0.1555	0.1635	0.0981	0.3807	0	0.1943	0.2268	0	0.5762	0	1.076	0.1442	0	0.1857	0.0863	0.0439	0.387	0
1.8867	679.357	679.36	2	NFDPRGLLPESL	T	D		177	188	carbonic anhydrase II [Homo sapiens]	gi|4557395|ref|NP_000058.1|	29228.6	0.909	1	1	1		0	0.1156	0	0.1914	0	0.3458	0.3603	0	0	0	0.0972	0.2111	0.1347	0.1401	0	0.1407	0	0.353	0.116	0	0	0.2201	0	0.231	0.3192	0	0	0.1207	0	0.2084	0.2298	0
1.6956	965.964	965.96	2	GDPLGYEDVIPEADREGV	F	I		263	280	integrin alpha M precursor [Homo sapiens]	gi|88501734|ref|NP_000623.2|	127161	1	2	2	3		0	0.2033	0.5362	0	0.0728	0.2053	0.4402	0.036	0.4521	0.3686	0.2787	0	3.1658	1.0136	0.4499	0.1962	0.133	0.2068	0	0.0641	0.7395	0	0.2338	0.2873	0.4504	0.1546	0.3592	0	0.1493	0.0228	2.9824	1.1442
1.3895	593.817	593.81	2	ILTERGYSFT	K	T		192	201	beta actin [Homo sapiens]	gi|4501885|ref|NP_001092.1|	41719.8	1	32	34	76		0.1675	0	2.0941	0.1844	0.8921	0.4729	0.2198	0.6821	0.1882	0	0.1754	0.3172	0.6085	0	0.4791	0	0	0.3736	0.1228	0.4582	2.1873	0.2263	0.5239	0.4104	0.27	0.7144	0	0.224	0.2243	0.4192	0.4706	0.1287
1.3466	783.387	783.39	2	HHFGKEFTPPVQAA	A	Y		117	130	beta globin [Homo sapiens]	gi|4504349|ref|NP_000509.1|	15980	1	24	32	52		0.0988	0	2.4216	0	0	0.1917	0.1992	0.3238	0	0.0723	0.1008	0	0	0	1.1517	0	0	0.2927	0	0	2.44	0.2538	0.2615	0.2269	0	0.1503	0	0.1579	0	0	0	0
1.2756	475.516	475.52	4	VYKVLKQVHPDTGISSK	Y	A		42	58	histone cluster 2, H2be [Homo sapiens]	gi|4504277|ref|NP_003519.1|	13902.7	1	19	20	34		0	0.398	0.6805	0.3932	0.6431	1.3544	0.2	0.4526	0	0.2693	0	0.1703	0.4619	0.2843	0.1645	0	0.5159	0.8758	0.1374	0	0.7479	0.4604	0.6867	1.0747	0.1902	0	0	0.2858	0	0	0.5972	0.2387
2.0705	770.911	770.92	2	NVDEVGGEALGRLLV	V	V		20	34	beta globin [Homo sapiens]	gi|4504349|ref|NP_000509.1|	15980	1	24	32	52		0.5735	1.0734	18.8887	14.4562	0.2006	1.6159	0.3069	0.2604	0	0.3781	0.1204	2.8007	0	0.3829	1.7862	0	0.0484	2.1507	0.4007	1.0414	23.4203	17.5793	0.1656	1.7688	0.3993	0.4095	0	0.4254	0.1288	3.3955	0	0.4332
1.4911	571.625	571.62	3	KLGHPDTLNQGEFKE	V	L		25	39	S100 calcium-binding protein A9 [Homo sapiens]	gi|4506773|ref|NP_002956.1|	13224.3	1	23	25	51		0.365	0.1318	0.2607	0	0.22	0.3152	0	0.2917	0	0.1374	0.0332	0	0.5448	0.2666	0.0804	0.1308	0.1773	0.312	0.5166	0.1175	0.3225	0	0.1895	0.4146	0.1304	0.3918	0	0.1992	0	0	0.5837	0.3101
1.5631	869.413	869.42	2	WISKQEYDESGPSIV	M	H		356	370	beta actin [Homo sapiens]	gi|4501885|ref|NP_001092.1|	41719.8	1	32	34	76		1.0744	0.7662	0.4954	0.2574	0.5495	0.6467	0.3253	0.2912	0.5592	0.2385	0.1008	0.1582	0.6382	0.4059	0.0627	0.8923	0.5841	0.4539	1.3497	0.8273	0.6264	0	0.4111	0.4716	0.2397	0.5022	0.6421	0.2551	0.1589	0	0.5158	0.1999
1.6421	827.936	827.94	2	NYQPPTVVPGGDLAKV	I	Q		356	371	tubulin, alpha, ubiquitous [Homo sapiens]	gi|57013276|ref|NP_006073.2|	50133.7	1	9	9	12		0	0.1528	1.7447	0	0.8553	0.4038	0.2579	0.2135	0.2123	0.0972	0.0544	0	0.2855	0.1969	0.2077	0.1032	0	0.6132	0.2086	0.2276	1.7151	0	0.8866	0.3261	0.23	0.2987	0.2241	0.115	0.0742	0	0.2657	0.3072
1.9377	751.354	751.35	2	GEYGAEALERmFL	A	S	m11: Oxidation (+15.99)	23	35	alpha 2 globin [Homo sapiens]	gi|4504345|ref|NP_000508.1|	15239.6	1	38	46	98		0	0.1328	0.3587	0	0.2025	0.1537	0.0789	0	0.186	0.1112	0	0.1094	0.2069	0	0.4843	0	0.184	0.188	0	0	0.3017	0	0.2057	0.2119	0	0.0389	0.1785	0	0.1088	0	0	0.1626
1.5375	652.317	652.32	2	WYQQKPGQAPT	S	L		57	67	PREDICTED: similar to hCG26659 [Homo sapiens]	gi|169163724|ref|XP_001716362.1|	20865.1	0.999	1	1	1		0.6644	0.4973	1.4873	0.738	0	1.2085	0.881	0.6339	1.6249	0.2295	0.2745	0.3563	0.6166	0.3417	1.0183	0.6865	1.2426	0.972	0.6234	0.6151	1.5626	1.0044	1.0759	1.0855	0.9628	0.6127	1.7166	0.2871	0	0.3702	0.6917	0.5006
1.441	565.772	565.77	2	SDGQLQEGSPI	H	Q		329	339	polymeric immunoglobulin receptor [Homo sapiens]	gi|31377806|ref|NP_002635.2|	83265.4	1	30	33	49		0	0	0.2037	0	0.3461	0	0.1639	0	0.1572	0.1778	0.0679	0	0	0.344	1.2111	0.0748	0	0.8375	0.04	0	0.2144	0	0.3651	0	0	0	0	0.1186	0.2135	0	0.1094	0.746
1.5141	878.985	878.99	2	GLINEKAADKLGSTQIV	I	K		322	338	LPLUNC1 protein precursor [Homo sapiens]	gi|40807482|ref|NP_149974.2|	52425.8	1	53	57	83		0.8295	0.216	2.8203	0.371	4.3447	0.9337	0.3984	0.3963	0.2771	0.2684	0.1617	0.0268	1.516	1.0361	0.8081	0	0.5325	0.6374	1.3044	0.2581	3.4377	0.3257	3.9718	0.6604	0.7404	0.487	0.2641	0.2991	0.1726	0	1.8147	0.8154
1.2033	470.594	470.6	3	TIVKGAQGFGFTIA	L	D		607	620	membrane associated guanylate kinase, WW and PDZ domain containing 2 [Homo sapiens]	gi|27436957|ref|NP_036433.2|	158739	0.909	1	1	1		0	0.3703	0.6201	0.0728	0	0	0	0	0	0.1211	0	0.0714	0.3401	0.2505	0.4689	0	0	0.2258	0	0.3604	0.5797	0	0.1458	0.1136	0.1198	0.1031	0	0.1066	0	0	0.3196	0.2626
1.5694	711.834	711.83	2	ANDQGNRTTPSYV	I	A		30	42	heat shock 70kDa protein 1B [Homo sapiens]	gi|167466173|ref|NP_005337.2|	70036	1	10	11	15		0	0	1.1619	0	0.5264	0.0843	0	0.2546	0.145	0	0.0881	0	0.2488	0	0.2289	0.0983	0	0.3837	0.1405	0.0887	1.1335	0	0.4235	0	0	0.1351	0.2109	0.1217	0	0	0	0
1.2819	633.691	633.69	3	VYKVLKQVHPDTGISSK	Y	A		42	58	histone cluster 2, H2be [Homo sapiens]	gi|4504277|ref|NP_003519.1|	13902.7	1	19	20	34		0	0.033	0.3692	0.1802	0.2891	0.5773	0.1533	0.1459	0	0.0961	0	0.0842	0.1697	0.2087	0.0467	0.049	0.2777	0.3438	0	0.0962	0.3343	0.1873	0.2875	0.498	0.0838	0.136	0.0229	0.1162	0	0.0176	0.2792	0.1239
1.7278	670.829	670.83	2	FLNNYDAENKL	V	N		106	116	proteinase 3 (serine proteinase, neutrophil, Wegener granulomatosis autoantigen) [Homo sapiens]	gi|71361688|ref|NP_002768.3|	27788.5	1	5	5	10		0.1004	0.2192	0.3514	0	0.4634	0.2706	0.1751	0.2967	0.5675	0.1498	0	0	0.6943	0.3099	0.167	0	0	0.6208	0.1667	0.3109	0.5165	0.0675	0.4465	0.4456	0.2469	0.3913	0.684	0.2158	0	0.0643	0.6326	0.2397
1.5106	528.958	528.96	3	WYQQKPGQAPRLL	S	I		56	68	PREDICTED: similar to hCG2043206 [Homo sapiens]	gi|169163270|ref|XP_001719147.1|	16572.3	1	3	3	6		0	0.5493	1.1219	0.1491	1.4425	1.2796	2.9326	0.5159	0.2438	0.7705	0.6611	0.0444	8.4545	2.1478	4.6391	0.8502	0.2423	2.2986	0	0.4258	1.0863	0.1401	1.3622	1.4736	2.768	0.6255	0	0	0.7685	0	8.2922	2.7741
1.5717	976.457	976.45	2	GLTEGPSPGDFRYSDGTPV	V	N		188	206	surfactant, pulmonary-associated protein A2 [Homo sapiens]	gi|148886696|ref|NP_001092138.1|	26151.3	1	13	13	22		0.477	1.0679	0.387	0	0.1405	0.6378	0.3359	0.8047	0.3832	0	0.1963	0	0.4564	0.3881	1.0666	0.513	0	0.4075	0.549	1.0627	0	0	0	0.528	0.4723	1.0914	0.2259	0	0	0	1.2724	0.5044
1.3065	665.333	665.34	2	VNEESTIPRSPT	F	V		346	357	polymeric immunoglobulin receptor [Homo sapiens]	gi|31377806|ref|NP_002635.2|	83265.4	1	30	33	49		0	1.1932	1.3932	0.2345	1.6294	1.4469	1.0765	0.7595	0.9543	0.3162	0.4159	0	3.2624	2.1433	1.5396	0.6079	0.4909	2.5352	0	1.279	1.6441	0.2924	1.5586	1.7615	1.9711	1.2081	0.9193	0.5251	0	0	3.201	2.3196
1.2344	627.297	627.29	2	HGNVAEGETKPD	A	P		32	43	hemopexin [Homo sapiens]	gi|11321561|ref|NP_000604.1|	51658.5	1	4	4	6		0	0	0	0.0172	0	0	0	0	0	0	0.2222	0	1.8928	0.319	0.899	0	0	0.1006	0	0	0	0	0.3645	0	0	0.0412	0	0	0.3113	0	1.8421	0.4024
1.5428	765.888	765.89	2	LFPPSSEELQANKA	T	T		118	131	immunoglobulin lambda-like polypeptide 1 isoform a precursor [Homo sapiens]	gi|13399298|ref|NP_064455.1|	22944.9	1	5	5	35		0	0	0.7003	0.1099	0.5356	0.173	0.8402	0.4295	0	0.2708	0.1287	0	1.8162	0.7435	2.1595	0	0	1.3714	0	0	0.827	0.053	0.3636	0.3529	0.8132	0	0	0.1357	0	0	1.8963	0
1.284	743.904	743.91	2	SDLHAHKLRVDPV	L	N		85	97	alpha 2 globin [Homo sapiens]	gi|4504345|ref|NP_000508.1|	15239.6	1	38	46	98		0	0.2342	8.2608	1.5018	0.2529	0.654	0.0975	0	0.4866	0.1929	0	0.435	0.0437	0.1277	2.4482	0	0	0.5348	0	0.387	10.5368	2.2787	0.2898	0.9416	0.166	0	0.5125	0.1457	0.0547	0.4391	0.0683	0.1907
0.243	801.831	801.84	2	MVGmGQKDSYVGDEA	V	Q	m4: Oxidation (+15.99)	46	60	cardiac muscle alpha actin 1 proprotein [Homo sapiens]	gi|4885049|ref|NP_005150.1|	42002.1	1	46	50	121		1.1957	1.6083	0.4805	0.4166	0.4513	1.1447	0.8747	1.6869	0.2753	0	0.3308	0.8056	1.0779	0.5938	0.7007	0.3127	2.323	0.7675	0.6205	1.8652	0.4608	0.6881	0.4212	1.2704	1.0464	1.6157	0.0258	0.1345	0.3129	1.2072	1.1818	0.7555
2.3208	573.3	573.31	3	DLPAVSEKDIQDLKF	V	G		217	231	pyruvate kinase, muscle isoform M1 [Homo sapiens]	gi|33286422|ref|NP_872271.1|	58044.6	1	5	6	7		0	0	1.0817	0.2053	0.5829	0.3348	0.8357	0.0753	0	0.091	0	0	0	0.3459	0.3594	0	0	0.9457	0	0	0.9704	0.1747	0.4863	0.2392	0	0.1621	0.0471	0.0662	0	0.1459	0.482	0.2389
1.4991	809.366	809.37	2	KEFGIDPQNmFEF	V	W	m10: Oxidation (+15.99)	254	266	glucose phosphate isomerase [Homo sapiens]	gi|18201905|ref|NP_000166.2|	63130.4	1	22	22	41		0.1509	0.333	1.0373	0.2007	1.1582	0.4241	1.5391	0.3842	0.298	0	0.1749	0	0.6891	0.5308	0.7484	0.6552	0.1857	0.7668	0.1299	0.3634	1.2945	0.2748	0.9559	0.5424	1.5462	0.4652	0.3532	0.1737	0.1658	0.0674	0.8049	0.817
1.3855	886.916	886.92	2	RSSEDPNEDIVERNI	I	R		46	60	immunoglobulin J chain [Homo sapiens]	gi|21489959|ref|NP_653247.1|	18080.5	1	5	5	9		0.1234	0.2062	0.6991	0	0.7179	0.4257	0.2988	0.1094	0.2114	0	0.1359	0	1.1007	0.5852	0.4016	0.2243	0	0.5427	0	0.1958	0.5474	0	0.5366	0.2676	0.2816	0.078	0.2396	0	0	0.0351	1.0559	0.5568
1.9667	973.993	974	2	LGAFSDGLAHLDNLKGTFA	V	T		69	87	beta globin [Homo sapiens]	gi|4504349|ref|NP_000509.1|	15980	1	24	32	52		0.2273	0.7374	3.4744	1.8734	0	1.1893	0.4171	0.2384	0	0	0.063	0.573	0	0.3055	0.1138	0	0.1451	0.8165	0.3077	0.6411	3.6879	1.7171	0	1.418	0	0	0	0	0.0555	0.4479	0	0.3875
2.4803	876.954	876.96	2	NWSVEQLPAEPKELI	T	S		1074	1088	protein tyrosine phosphatase, receptor type, C isoform 3 precursor [Homo sapiens]	gi|18641364|ref|NP_563579.1|	142375	0.909	1	1	1		0	0.6152	1.4209	0.0972	3.3411	0	0.6918	0.2917	0.0335	0.0365	0.0353	0.0178	1.3852	0.321	0	0	0.0484	0.3079	0	0.8149	1.5814	0.0785	3.3056	0	0.7232	0	0	0	0	0	1.9749	0.3244
1.3925	778.943	778.94	2	VLEVFPSSEALRPL	I	F		362	375	LPLUNC1 protein precursor [Homo sapiens]	gi|40807482|ref|NP_149974.2|	52425.8	1	53	57	83		0	0	0.1298	0	0.0495	0.1495	0.1785	0	0.11	0.0288	0	0.0344	0.4759	0.0532	0.2077	0.049	0.0486	0	0	0.0799	0.1027	0.0244	0	0.1251	0.0962	0.027	0.2557	0	0	0	0.5334	0
1.385	665.385	665.39	2	LGAKLLDSQGKVT	Y	K		248	260	LPLUNC1 protein precursor [Homo sapiens]	gi|40807482|ref|NP_149974.2|	52425.8	1	53	57	83		0.1291	0.3529	0.6041	0	0.1369	0.4712	0	0	0.1885	0.1206	0	0.0386	1.0649	0.7638	0.2652	0.1589	0.5093	0.8295	0	0.305	0.9002	0	0	0.4831	0.2393	0	0.2535	0	0	0	0.485	0.5699
1.758	463.306	463.31	2	ILGLLKTPA	V	Q		117	125	annexin A2 isoform 1 [Homo sapiens]	gi|50845388|ref|NP_001002858.1|	40395.3	1	3	3	4		0.0915	1.5067	2.6126	0.2559	0	2.915	3.683	0	0	0.3005	0	0.0938	1.5741	0.7474	1.4057	1.5879	0.6552	2.983	0	1.355	2.3915	0.2914	0	2.803	3.8971	1.1821	0	0	0	0.1259	1.3471	0.7686
1.9128	816.428	816.42	2	TLFPPSSEELQANKA	V	T		117	131	immunoglobulin lambda-like polypeptide 1 isoform a precursor [Homo sapiens]	gi|13399298|ref|NP_064455.1|	22944.9	1	5	5	35		0.7748	3.5977	7.0519	0.6144	0.3244	6.2482	6.0635	3.3901	0.6617	0.4441	0.3163	0.3237	7.8592	8.0145	2.0454	1.0048	0.7943	5.1964	1.0087	3.0265	6.6553	0.7777	0.4383	6.4468	5.8477	3.4528	0.5905	0.3914	0.4222	0	7.4671	7.6065
1.6368	653.032	653.04	3	SIGLINEKAADKLGSTQIV	S	K		320	338	LPLUNC1 protein precursor [Homo sapiens]	gi|40807482|ref|NP_149974.2|	52425.8	1	53	57	83		5.4486	1.6372	6.9271	1.4041	1.9211	4.6071	2.2317	1.2954	0.2004	0.2397	0.309	0.232	7.0761	4.8925	0.7734	1.03	4.2062	3.853	5.3666	1.7835	8.0162	1.4878	0.1955	5.1329	2.2714	1.0714	0.1972	0.2512	0.2953	0.1932	5.663	4.9382
1.5739	629.838	629.84	2	LNLNNISSDRI	I	Q		397	407	LPLUNC1 protein precursor [Homo sapiens]	gi|40807482|ref|NP_149974.2|	52425.8	1	53	57	83		0.706	0.9809	2.8561	0.1235	0.3888	1.1741	0.6128	0.4344	0	0.2885	0	0	4.548	4.181	1.086	0.2266	0.4703	1.5756	0.5873	1.0409	3.3083	0.1069	0.3465	1.2962	0.7627	0.6623	0	0.2431	0.0664	0	4.4578	4.4549
1.4091	727.316	727.32	2	LDNFDSSEKDGQV	F	T		145	157	calcyphosine isoform a [Homo sapiens]	gi|4757908|ref|NP_004049.1|	20949.6	0.909	1	1	3		0	0	0	0	0	0	0	0	0	0.0575	0	0	1.1755	0.7501	0.6126	0	0	0	0	0	0	0	0	0	0	0	0	0	0	0	0.8566	0.8103
1.2502	641.341	641.34	2	LKQVHPDTGISS	V	K		46	57	histone cluster 2, H2be [Homo sapiens]	gi|4504277|ref|NP_003519.1|	13902.7	1	19	20	34		0.2006	0.1424	0.516	0.0399	0	0	0.0636	0	0	0.0364	0	0.0357	0.3672	0.2711	0.7654	0	0	0.2431	0.1713	0.0772	0.4306	0	0	0.0737	0.0344	0	0	0	0	0	0.3784	0.2391
1.2843	446.985	446.99	4	KDSAHGFLKVPPRmDA	F	K	m14: Oxidation (+15.99)	315	330	transferrin [Homo sapiens]	gi|4557871|ref|NP_001054.1|	77032.2	1	15	16	30		0	0.2628	0	0	0	0.2599	0.3453	0	0	0.0216	0	0.0446	0.2157	0	0.1923	0.3397	0	0.2763	0	0	0	0	0.1372	0	0.3054	0	0	0	0	0	0	0
1.8422	694.359	694.36	2	FDIAVDGEPLGRV	F	S		8	20	peptidylprolyl isomerase A [Homo sapiens]	gi|10863927|ref|NP_066953.1|	17994.9	1	5	5	6		0.9389	1.8618	3.4644	2.5427	0.2606	2.9746	0.6243	1.9704	3.3236	0	0.1576	0.5702	1.3975	0.7704	1.0788	1.4259	1.3959	1.5199	1.0208	1.7724	3.5031	3.1323	0.3758	2.48	2.0137	1.788	3.57	0.5205	0.1365	0.5615	1.3701	0.6982
1.3252	410.983	410.99	4	IRNDEELNKLLGKV	A	T		88	101	histone cluster 1, H2ah [Homo sapiens]	gi|18105045|ref|NP_542163.1|	13888.8	1	5	9	19		0.6313	0.3735	2.9988	0.5829	0	0.8482	0.1877	0	0.048	0.0609	0	0.3658	0	0.2369	2.2542	0	0	0.6683	0.4206	0.4061	2.9288	0.437	0	0.954	0.1305	0	0.0679	0	0	0.4618	0	0.2181
1.6376	979.042	979.05	2	SIGLINEKAADKLGSTQIV	S	K		320	338	LPLUNC1 protein precursor [Homo sapiens]	gi|40807482|ref|NP_149974.2|	52425.8	1	53	57	83		1.7359	0.6262	3.0882	0.577	1.0039	1.576	0.7497	0.4167	0	0.1141	0	0	2.0855	1.695	0.3065	0.2289	0.9189	1.4019	2.1721	0.549	3.3604	0.7493	0.9171	1.7153	0.9067	0.4401	0	0	0.0705	0	2.5727	1.8639
1.3265	654.632	654.63	3	mVGmGQKDSYVGDEAQSK	V	R	m1: Oxidation (+15.99), m4: Oxidation (+15.99)	46	63	cardiac muscle alpha actin 1 proprotein [Homo sapiens]	gi|4885049|ref|NP_005150.1|	42002.1	1	46	50	121		0.1735	0	0.1763	0	0	0.6137	0	0.0609	0.19	0.009	0	0.0268	0	0.1731	0.1483	0.0654	0.3869	0.1662	0	0.0641	0.207	0.0744	0.0693	0.6099	0.1208	0	0.1708	0	0	0	0.1379	0.1383
1.7599	659.352	659.35	2	TLSLDGGDTAIRV	V	Q		1141	1153	mucin 5AC [Homo sapiens]	gi|161019170|ref|NP_059981.1|	648770	1	2	2	2		1.1546	3.9798	7.5783	2.3995	8.5248	16.5302	16.9393	8.7449	0	0.3613	0	0.2608	13.0181	10.208	3.4518	6.7032	5.8784	12.0316	1.0299	3.7547	7.7667	4.3974	8.9993	16.6108	19.2038	8.3438	0	0.5434	0.1895	0.2758	13.0196	9.6889
1.4289	643.705	643.71	3	HSILLPNQNGKLRSGVPV	I	S		431	448	LPLUNC1 protein precursor [Homo sapiens]	gi|40807482|ref|NP_149974.2|	52425.8	1	53	57	83		2.9178	1.2955	0.357	0	0.2943	0.3371	0.1065	0	0.0118	0.0172	0	0	0.2553	3.9473	0.8419	0.6454	1.2692	2.135	2.4055	1.3161	0.2742	0	0.2468	0.5464	0.024	0	0.0115	0.0143	0.0182	0	0.3785	3.6982
1.5468	754.359	754.36	2	GDGVTHTVPIYEGY	S	A		156	169	beta actin [Homo sapiens]	gi|4501885|ref|NP_001092.1|	41719.8	1	32	34	76		0	0	0.3446	0.0768	0.3187	0.2874	0.3143	0.1553	0.6452	0	0	0.2948	0.1951	0	0	0.2189	0.3211	0.4423	0	0	0.5499	0.0938	0	0.22	0.2478	0.0952	0.7006	0.1548	0.1272	0.1379	0	0
1.323	375.582	375.59	3	LGPKVIKEKL	I	T		31	40	LPLUNC1 protein precursor [Homo sapiens]	gi|40807482|ref|NP_149974.2|	52425.8	1	53	57	83		0.1898	0.4629	1.2391	0.38	0	0.9131	0.8483	0.2188	0	0	0	0.0517	1.2604	0.9545	0.4071	0.2289	0.4675	1.2969	0.1685	0.3417	1.0373	0.3949	0	0.6931	0.7062	0.1243	0	0	0	0.079	1.1249	0.9147
1.6373	759.887	759.89	2	LNPQDKDGSFSVVI	L	T		299	312	polymeric immunoglobulin receptor [Homo sapiens]	gi|31377806|ref|NP_002635.2|	83265.4	1	30	33	49		0.3753	1.5263	1.1724	0.1162	0	4.0371	2.3243	0.9085	0.0062	0	0	0	7.2342	3.5791	3.4028	1.1603	0.6262	2.4897	0.3269	1.2953	1.4159	0.0634	0.077	4.122	2.8466	0.9738	0	0.1049	0.059	0	6.6823	3.6231
1.3542	633.279	633.27	2	SHRSGETEDTF	V	I		370	380	enolase 2 [Homo sapiens]	gi|5803011|ref|NP_001966.1|	47251.7	1	4	4	4		0.2138	0	0.5395	0	1.2992	0	0.4418	0.13	0.5229	0	0	0.0623	1.1596	0.6865	0.6231	0	0	0.7015	0	0.2614	0.6359	0	1.0512	0	0.2475	0.1784	0	0	0	0	1.2162	0.738
1.9999	620.837	620.83	2	DIAVDGEPLGRV	F	S		9	20	peptidylprolyl isomerase A [Homo sapiens]	gi|10863927|ref|NP_066953.1|	17994.9	1	5	5	6		0.2019	0.2975	1.9337	0	1.8675	0.8267	1.9224	0.3641	0.2423	0	0	0	1.2865	1.3277	0.1793	0.6406	0	0.5213	0	0.3268	2.2114	0	1.8126	0.7804	2.4983	0.4433	0.1958	0	0	0.0534	1.1015	1.0037
1.9182	778.87	778.87	2	NAGDRSTDYGIFQI	Y	N		64	77	lysozyme precursor [Homo sapiens]	gi|4557894|ref|NP_000230.1|	16518.9	1	9	9	15		0	0	0.4009	0.0414	1.0595	0	0	0	1.1489	0	0	0.0269	1.0307	0.1449	0.5023	0.0654	0	0.6011	0.0339	0	0.4048	0	1.1791	0.0664	0	0	1.0736	0	0	0	1.2093	0
1.3929	436.223	436.22	2	AGDDAPRAV	F	F		24	32	cardiac muscle alpha actin 1 proprotein [Homo sapiens]	gi|4885049|ref|NP_005150.1|	42002.1	1	46	50	121		0.1631	0	4.2371	0.5961	0	0.2514	0	0	0	0	0	0.3708	0.3413	0	0.3412	0	0	0.4666	0.1231	0.3745	4.355	0.5736	0	0	0	0	0	0	0	0.4336	0	0.0594
1.3831	626.809	626.81	2	GEKVFSSNGQSI	V	T		135	146	surfactant, pulmonary-associated protein A2 [Homo sapiens]	gi|148886696|ref|NP_001092138.1|	26151.3	1	13	13	22		1.3471	4.2422	0.9937	0	0.2768	1.9328	17.8422	2.3388	0.1929	0	0	0.2317	4.4153	1.8242	2.3278	3.4839	0.6746	2.0606	1.1164	4.4119	0.9343	0.2139	0.4577	1.9901	17.7045	2.3099	0.2884	0.0757	0.6274	0.3727	4.7324	1.8549
1.6298	857.944	857.95	2	TETQEKNPLPSKETI	K	E		21	35	thymosin, beta 4 [Homo sapiens]	gi|11056061|ref|NP_066932.1|	5034.9	1	6	7	14		0.0865	0.0742	0.2155	0	0.156	0	0	0	0.0419	0	0	0	0.3636	0.2135	0.1725	0	0.1389	0	0	0.0795	0.2165	0	0.153	0.0671	0.1686	0.1983	0	0	0	0.0527	0.2774	0.153
1.3103	705.329	705.32	2	AYDDLGNSGHFTI	T	I		74	86	cathepsin C isoform a preproprotein [Homo sapiens]	gi|189083844|ref|NP_001805.3|	51824.2	1	6	6	8		0	0.3861	0.4996	0.1888	0.2055	0.2549	1.2288	0.311	0.5259	0	0	0.0446	0.408	0.3412	0	0	0.3766	0.3139	0	0.4087	0.5441	0.196	0.4725	0	1.3417	0.3909	0.3088	0.118	0	0	0.5247	0.2592
1.4181	623.831	623.83	2	TAEGKGQGTLSVV	V	T		1333	1345	complement component 3 precursor [Homo sapiens]	gi|115298678|ref|NP_000055.2|	187131	1	22	22	32		1.1537	0.4994	1.4476	0	0	0.5926	0	0	0	0	0	0	0.8571	0.4279	0.8485	0.5731	0.3095	0.921	1.247	0.5337	1.3869	0	0	0.5151	0	0	0	0	0	0.1467	1.1094	0.4255
1.4279	800.829	800.83	2	mELFSPDQDmREA	A	G	m1: Oxidation (+15.99), m10: Oxidation (+15.99)	46	58	secretoglobin, family 1A, member 1 (uteroglobin) [Homo sapiens]	gi|4507809|ref|NP_003348.1|	9976.2	1	11	12	47		0	0	0	0	0.1632	0	0	0	0	0	0	0	0	0.6664	0.5956	0.055	0	0.2425	0	0.0784	0	0	0.211	0	0	0	0	0.0318	0.0149	0	0	0.6658
1.6242	677.347	677.34	2	NSFVNDIFERI	M	A		64	74	histone cluster 2, H2be [Homo sapiens]	gi|4504277|ref|NP_003519.1|	13902.7	1	19	20	34		0	0	0	0	0.9487	0.2562	0.6215	0.3158	0	0	0	0	0.9814	0	0.5043	0	0	0.9581	0.3819	0	0	0	1.5795	0	0	0	0.3661	0	0	0	1.0209	0.441
1.9003	697.848	697.85	2	GTTEFWLGNEKI	T	H		248	259	fibrinogen, gamma chain isoform gamma-B precursor [Homo sapiens]	gi|70906439|ref|NP_068656.2|	51495.3	1	4	4	5		0.509	0.0986	1.4819	0.1278	0.502	0.3691	0	0.7161	0	0	0	0	0.6065	0.3001	0.2295	0.1635	0	0.5747	0.7134	0	1.5456	0.1588	0.5825	0.4082	0	0.56	0	0.2232	0	0	0.7053	0.3146
1.5921	520.264	520.27	3	SDGLAHLDNLKGTFA	F	T		73	87	beta globin [Homo sapiens]	gi|4504349|ref|NP_000509.1|	15980	1	24	32	52		0.3373	2.1217	13.8671	23.2258	0	5.776	0.8094	0.4127	0.5011	0	0	9.3322	0.4283	0.3036	4.1968	0.6763	0.3475	3.5278	0.2444	1.6626	14.8357	13.2358	0	5.6304	0.9072	0.3739	0	0	0	8.9062	0.4427	0
1.699	829.387	829.39	2	YVGLTEGPSPGDFRY	A	S		186	200	surfactant, pulmonary-associated protein A2 [Homo sapiens]	gi|148886696|ref|NP_001092138.1|	26151.3	1	13	13	22		0.324	0.2169	0.8033	0.0495	0.5744	0.1832	8.0871	0.418	0	0	0	0.1108	0.5795	0	0.2041	0.4073	0	0.2365	0.3442	0.2245	0.6559	0.2182	0.4765	0.2343	8.0422	0.4331	0	0	0	0.1319	0.6396	0.2415
1.8912	873.966	873.97	2	GLVYDAYLAPNNLKPV	A	V		84	99	transferrin [Homo sapiens]	gi|4557871|ref|NP_001054.1|	77032.2	1	15	16	30		0.2252	0	0.3139	0.4767	0	0.5169	0.5125	0.4376	0	0	0	0.1606	0	0.1546	0	0.2779	0.3547	0	0.4356	0	0	0.5276	0	0	0.3013	0.3344	0	0	0	0.1994	0.3153	0.114
1.3839	594.652	594.66	3	LKQVHPDTGISSKAMGI	V	M		46	62	histone cluster 2, H2be [Homo sapiens]	gi|4504277|ref|NP_003519.1|	13902.7	1	19	20	34		0.6892	0.3412	0.3823	0.0607	0	0.6158	0.4968	0.4312	0	0	0	0.0535	1.2284	0.4612	0.1219	0	0.1993	1.1914	0.6815	0.2797	0.3974	0.0312	0.0345	0.567	0.352	0.3618	0.2367	0	0	0	0.936	0.4467
1.2738	589.315	589.32	2	NYNPSLKSRV	P	T		85	94	PREDICTED: similar to hCG1812074 [Homo sapiens]	gi|169209363|ref|XP_001717788.1|	37115.7	0.909	1	1	1		0	0	0	0	0.7153	0	0	0	0	0	0	0	0.7708	0.1167	0.8335	0	0	0.2915	0	0	0	0	0.9627	0	0	0	0.1749	0.5873	0.5307	0	0.8116	0.1917
2.2212	880.436	880.44	2	EFNKEIPAWVPFDPA	I	A		146	160	alpha-2-glycoprotein 1, zinc [Homo sapiens]	gi|4502337|ref|NP_001176.1|	34240.6	1	2	2	2		0.3722	0.0769	0.1061	0.169	0.4693	0.2565	0.2354	0.0729	0.1762	0	0	0	0.7585	0.4229	0	0	0.0645	0.4177	0.0429	0.0748	0.3988	0	0.5997	0.1344	0.3672	0	0.0977	0.1045	0.1286	0	0.7029	0.4741
1.5451	772.402	772.4	2	DQIKSQEQLAAELA	V	E		409	422	ezrin [Homo sapiens]	gi|161702986|ref|NP_001104547.1|	69396.6	1	5	5	8		0	0.285	0.5375	0.5367	0	0.4056	0.3893	0.2487	0	0	0	0	0	0.5001	0.2639	0	0	0.6005	0	0	0.8277	0.6034	0	0.3241	0.3884	0.2321	0.0386	0	0	0.0808	0.3426	0.5133
1.4995	484.262	484.26	3	SIRGELSGDFEKL	A	M		229	241	annexin VI isoform 2 [Homo sapiens]	gi|71773415|ref|NP_004024.2|	75262.7	0.997	2	2	2		0	0	0	0	0.1639	0	0	0	0	0	0	0	0.7797	0.091	0.6349	0	0	0	0	0.0117	0	0	0.0557	0	0	0	0	0	0	0	0.7311	0.1051
1.4348	836.345	836.35	2	AmELFSPDQDmREA	A	G	m2: Oxidation (+15.99), m11: Oxidation (+15.99)	45	58	secretoglobin, family 1A, member 1 (uteroglobin) [Homo sapiens]	gi|4507809|ref|NP_003348.1|	9976.2	1	11	12	47		0	0.1365	0.0152	0	0.2853	0	0	0	0	0	0	0	0	0.7353	0.5706	0.0417	0	0.0469	0.0302	0.0634	0.0337	0	0.2989	0	0	0	0.0164	0	0.0419	0	0.0261	0.7751
1.3022	599.988	599.99	3	LKQVHPDTGISSKAmGI	V	M	m15: Oxidation (+15.99)	46	62	histone cluster 2, H2be [Homo sapiens]	gi|4504277|ref|NP_003519.1|	13902.7	1	19	20	34		0.2184	0.3406	0	0.2799	0	0	0	0.1622	0	0	0	0	1.2044	0.4943	0.0423	0	0.0948	0.2855	0.2228	0.2205	0	0.278	0	0.0989	0.0889	0.2045	0	0	0	0	1.4793	0.5043
1.2894	754.925	754.93	2	KGHGKKVADALTNAV	V	A		57	71	alpha 2 globin [Homo sapiens]	gi|4504345|ref|NP_000508.1|	15239.6	1	38	46	98		0.1606	0.3625	9.027	1.9109	0.029	1.3057	0.1706	0	0	0	0	0.2587	0	0	0.5068	0	0.0624	1.0536	0.3594	0.7185	11.9154	2.3306	0.0735	1.7898	0.1453	0	0	0	0	0.4128	0	0.1392
1.2806	503.618	503.62	3	VLKQVHPDTGISSK	K	A		45	58	histone cluster 2, H2be [Homo sapiens]	gi|4504277|ref|NP_003519.1|	13902.7	1	19	20	34		0.5417	0.8067	18.053	3.5135	0.0981	3.6137	0.4989	0.3397	0	0	0	0.7169	0	0	0.8751	0.2897	0	2.4981	0.8358	1.4623	22.7187	4.2817	0.1258	3.6868	0.3583	0.3678	0	0	0	1.0785	0	0.276
1.9519	721.38	721.38	2	DLQGPGPWGFRLV	I	G		7	19	PDZ and LIM domain 1 [Homo sapiens]	gi|13994151|ref|NP_066272.1|	36053.3	0.909	1	1	2		1.1926	1.5639	7.3401	7.045	0	7.3139	0.3545	0.217	0	0	0	0.6448	0	0.4326	1.3871	0.4131	0.2676	1.4925	1.5235	1.7189	7.0143	7.341	0	6.7622	0.3319	0.2585	0	0	0	0.7646	0.0558	0.4303
1.7918	546.783	546.78	2	ALNAWKENF	A	M		120	128	grancalcin, EF-hand calcium binding protein [Homo sapiens]	gi|6912388|ref|NP_036330.1|	23992.6	0.909	1	1	2		0	0	0.5755	0	0	0.1388	0.5249	0.1575	0	0	0	0	0.5187	0	0	0	0	0.3945	0.0381	0	0.5682	0	0	0	0.4863	0	0.0702	0	0	0	0.5891	0.2184
1.6075	736.323	736.32	2	VGmGQKDSYVGDEA	M	Q	m3: Oxidation (+15.99)	47	60	cardiac muscle alpha actin 1 proprotein [Homo sapiens]	gi|4885049|ref|NP_005150.1|	42002.1	1	46	50	121		0	0	0.1883	0	0	0.1258	0	0	0	0	0	0	0	0	0.3541	0	0.4884	0	0	0	0.1881	0	0	0	0	0	0.202	0	0	0	0	0
1.6893	605.007	605.01	3	RNDEELNKLLGKVTIA	I	Q		89	104	histone cluster 1, H2ah [Homo sapiens]	gi|18105045|ref|NP_542163.1|	13888.8	1	5	9	19		1.1835	0.1977	0.4149	0.533	0.0166	1.9168	0.2228	0.5201	0	0	0	0.116	0.1905	0.2113	0	0.3924	2.2281	0.4584	1.1748	0.2458	0.4446	0.6797	0.0762	2.1695	0.3353	0.5052	0	0	0	0.0774	0.1754	0.2051
1.2919	565.961	565.97	3	HRRMVVSMPNLQDI	T	A		466	479	DENN/MADD domain containing 3 [Homo sapiens]	gi|50345870|ref|NP_055772.2|	135874	0.909	1	1	1		0	0	0.7365	0	1.6106	0	0	0	0	0	0	0	2.239	0.7301	0	0	0	0	0	0	0.7749	0	0	0	0.449	0	0	0	0	0	2.2612	0.8023
2.251	713.915	713.92	2	ALPGQLKPFETLL	K	S		122	134	glutathione transferase [Homo sapiens]	gi|4504183|ref|NP_000843.1|	23338.7	1	9	9	12		0	0.4121	3.7704	1.0131	0.2295	0.5711	0.1393	0	0	0	0	0.2141	0.1324	0.1481	0.1527	0.1798	0.0967	0	0	0	3.8539	1.3108	0.2163	0.5137	0.1438	0	0	0.0465	0	0.2196	0	0
1.6966	853.42	853.42	2	SLEEAEPIPDIHWGI	V	R		451	465	N-acylaminoacyl-peptide hydrolase [Homo sapiens]	gi|23510451|ref|NP_001631.3|	81206	0.909	1	1	2		0	0.5134	0	0	0.5271	0.3439	0	0	0	0	0	0	0.1023	0.1708	0.5872	0	0	0.3116	0	0	0	0	0.4894	0	0	0	0.2384	0	0	0	0.1885	0
1.3085	675.862	675.87	2	VAGVANALAHKYH	V	-		135	147	beta globin [Homo sapiens]	gi|4504349|ref|NP_000509.1|	15980	1	24	32	52		0.4846	3.5434	1.8506	12.5789	0	4.1102	0.5589	0	0	0	0	4.1073	0	0	0.2699	1.2135	0.4787	1.8449	0.6858	4.9125	1.6919	18.1777	0.0295	5.1014	0.7836	0.3645	0	0	0	4.4094	0	0.1455
														196	196	196		91	122	157	93	156	133	126	104	99	133	124	58	139	142	174	75	86	157
														3724	4105	7556		76.82	107.485	393.536	206.891	329.884	175.374	210.809	84.511	253.234	203.436	190.22	69.8069	207.085	143.527	264.206	55.3996	72.8621	178.722
[truncated: 7 more columns]
